# Supplementary material for: Natural Variation of NAR5 Determines Nitrogenase Activity and the Yield in Soybean
Source: Adv Sci (Weinh). 2026 Apr 14;13(38):e21100. doi: 10.1002/advs.202521100 (PMC13335570; doi:10.1002/advs.202521100)
Supplement: Supplementary file 2 — Supporting File 2: advs75316‐sup‐0002‐TableS1.xlsx. [file ADVS-13-e21100-s008.xlsx]

## Sheet: Sheet1
Supplemental Table 1 Phenotypic statistics of nitrogen fixation activity in 309 soybean accessions and RIL population
Population	Trait	Min	Max	Mean	SD	Skewness	Kurtosis
309 soybean accessions	ARA (μmol C₂H₄ / g / h)	4.341	9.26	6.6135	0.8493	0.134705	3.19341
RIL population	ARA (μmol C₂H₄ / g / h)	3.263	10.6015	6.2766	1.4338	0.152145	2.89959
