# Supplementary material for: Natural Variation of NAR5 Determines Nitrogenase Activity and the Yield in Soybean
Source: Adv Sci (Weinh). 2026 Apr 14;13(38):e21100. doi: 10.1002/advs.202521100 (PMC13335570; doi:10.1002/advs.202521100)
Supplement: Supplementary file 3 — Supporting File 3: advs75316‐sup‐0003‐TableS2.xlsx. [file ADVS-13-e21100-s006.xlsx]

## Sheet: Sheet1
Supplemental Table 2 Significant SNP on Chromosome 5 using MLM model
No.	SNP_id	CHROM	POS	REF	ALT	Effect	SE	Pvalue
1	5-4581816	5	4581816	C	G	-0.350826	0.0690182	6.7742e-07
2	5-4583512	5	4583512	T	A	-0.367099	0.0683081	1.61361e-07
3	5-4585590	5	4585590	C	T	-0.367099	0.0683081	1.61361e-07
4	5-4600518	5	4600518	G	A	-0.331392	0.0594093	5.6977e-08
5	5-4602178	5	4602178	G	A	-0.321615	0.0608122	2.47483e-07
6	5-4603247	5	4603247	G	A	-0.360111	0.0680095	2.39796e-07
7	5-4604824	5	4604824	C	T	-0.323013	0.0607551	2.15299e-07
8	5-4605044	5	4605044	T	C	-0.323013	0.0607551	2.15299e-07
9	5-4605307	5	4605307	C	T	-0.323013	0.0607551	2.15299e-07
10	5-4605818	5	4605818	C	T	-0.322264	0.0610082	2.55439e-07
11	5-4607774	5	4607774	A	G	-0.319457	0.0617205	4.31674e-07
12	5-4608825	5	4608825	A	C	-0.315826	0.0608292	3.98834e-07
13	5-4609126	5	4609126	C	A	-0.329152	0.0610869	1.50307e-07
14	5-4609494	5	4609494	T	A	-0.322939	0.0611949	2.61967e-07
15	5-4611499	5	4611499	A	C	-0.317349	0.0612304	4.17107e-07
16	5-4612027	5	4612027	T	G	-0.3256	0.0630648	4.59791e-07
17	5-4612683	5	4612683	G	A	-0.33608	0.063731	2.66956e-07
18	5-4613633	5	4613633	G	A	-0.328748	0.0610559	1.53273e-07
19	5-4614378	5	4614378	C	T	-0.393291	0.0765982	5.28199e-07
20	5-4614426	5	4614426	G	A	-0.327027	0.0646478	7.62227e-07
21	5-4615607	5	4615607	T	A	-0.314626	0.0611276	4.9687e-07
22	5-4616715	5	4616715	T	C	-0.324243	0.059563	1.13526e-07
23	5-4617178	5	4617178	G	T	-0.306116	0.0601074	6.46345e-07
24	5-4617185	5	4617185	T	C	-0.302345	0.059854	7.89103e-07
25	5-4617526	5	4617526	T	C	-0.319865	0.059686	1.74033e-07
26	5-4617529	5	4617529	T	C	-0.319865	0.059686	1.74033e-07
27	5-4617534	5	4617534	G	A	-0.319865	0.059686	1.74033e-07
28	5-4617544	5	4617544	T	C	-0.319865	0.059686	1.74033e-07
29	5-4617867	5	4617867	T	A	-0.373753	0.0699079	1.85552e-07
30	5-4617992	5	4617992	T	C	-0.322481	0.0592743	1.1539e-07
31	5-4618770	5	4618770	C	T	-0.33727	0.0579017	1.55609e-08
32	5-4618852	5	4618852	A	G	-0.332089	0.0582909	3.0632e-08
33	5-4618881	5	4618881	A	G	-0.332089	0.0582909	3.0632e-08
34	5-4618980	5	4618980	C	T	-0.332089	0.0582909	3.0632e-08
35	5-4619029	5	4619029	A	G	-0.338927	0.058169	1.54181e-08
36	5-4619051	5	4619051	T	A	-0.323405	0.0578053	5.22756e-08
37	5-4619085	5	4619085	G	T	-0.33727	0.0579017	1.55609e-08
38	5-4619105	5	4619105	T	C	-0.333153	0.0583005	2.79644e-08
39	5-4619195	5	4619195	G	C	-0.338685	0.058368	1.75263e-08
40	5-4620283	5	4620283	G	A	-0.312462	0.0589491	2.3329e-07
41	5-4620672	5	4620672	C	T	-0.317148	0.0600275	2.54081e-07
42	5-4620775	5	4620775	T	C	-0.312001	0.0580817	1.63329e-07
43	5-4623432	5	4623432	A	T	-0.317199	0.0603152	2.86708e-07
44	5-4623671	5	4623671	C	T	-0.326582	0.0574317	3.23944e-08
45	5-4624057	5	4624057	A	G	-0.331532	0.0570463	1.66997e-08
46	5-4624700	5	4624700	T	C	-0.324154	0.056923	3.10362e-08
47	5-4624967	5	4624967	C	T	-0.314806	0.0604088	3.62889e-07
48	5-4625135	5	4625135	C	A	-0.322886	0.0598782	1.47212e-07
49	5-4625188	5	4625188	A	G	-0.323574	0.0569152	3.26059e-08
50	5-4625509	5	4625509	T	G	-0.338285	0.0588681	2.36049e-08
51	5-4626359	5	4626359	T	C	-0.315611	0.055311	2.92127e-08
52	5-4626503	5	4626503	G	A	-0.324268	0.0601204	1.46279e-07
53	5-4626624	5	4626624	C	T	-0.33645	0.061933	1.20172e-07
54	5-4626809	5	4626809	A	C	-0.314247	0.0603588	3.71804e-07
55	5-4626832	5	4626832	A	G	-0.314247	0.0603588	3.71804e-07
56	5-4627686	5	4627686	A	G	-0.331532	0.0570463	1.66997e-08
57	5-4628018	5	4628018	C	T	-0.314247	0.0603588	3.71804e-07
58	5-4628249	5	4628249	C	A	-0.322886	0.0598782	1.47212e-07
59	5-4628352	5	4628352	A	T	-0.391382	0.0695983	4.50308e-08
60	5-4628558	5	4628558	T	*	-0.3321	0.0597148	6.21067e-08
61	5-4628645	5	4628645	C	T	-0.328401	0.060015	9.82954e-08
62	5-4628652	5	4628652	C	G	-0.328401	0.060015	9.82954e-08
63	5-4628949	5	4628949	C	T	-0.326582	0.0574317	3.23944e-08
64	5-4628960	5	4628960	A	G	-0.326582	0.0574317	3.23944e-08
65	5-4629307	5	4629307	C	T	-0.318043	0.0600941	2.42904e-07
66	5-4630300	5	4630300	G	A	-0.333205	0.059868	6.07665e-08
67	5-4630672	5	4630672	A	G	-0.333514	0.0603101	7.30316e-08
68	5-4630698	5	4630698	T	C	-0.333205	0.059868	6.07665e-08
69	5-4630757	5	4630757	G	C	-0.33808	0.0603745	5.0942e-08
70	5-4630779	5	4630779	C	T	-0.33808	0.0603745	5.0942e-08
71	5-4630869	5	4630869	T	C	-0.321919	0.0608217	2.42402e-07
72	5-4630935	5	4630935	T	A	-0.33808	0.0603745	5.0942e-08
73	5-4631010	5	4631010	T	C	-0.326501	0.0599618	1.12689e-07
74	5-4631133	5	4631133	C	T	-0.329676	0.0602025	9.62467e-08
75	5-4631247	5	4631247	C	T	-0.313321	0.0605761	4.39143e-07
76	5-4631488	5	4631488	C	A	-0.328133	0.0572277	2.52415e-08
77	5-4631583	5	4631583	C	A	-0.320985	0.0573249	5.10257e-08
78	5-4631720	5	4631720	C	T	-0.326725	0.0569819	2.52397e-08
79	5-4631991	5	4631991	A	G	-0.334396	0.060665	8.00305e-08
80	5-4632331	5	4632331	T	A	-0.335729	0.0590821	3.30865e-08
81	5-4632361	5	4632361	C	T	-0.322345	0.0573841	4.64885e-08
82	5-4632362	5	4632362	G	C	-0.301412	0.0598499	8.48941e-07
83	5-4632582	5	4632582	T	A	-0.313872	0.0616831	6.6007e-07
84	5-4632761	5	4632761	C	T	-0.366498	0.0595815	2.62623e-09
85	5-4632778	5	4632778	A	T	-0.33783	0.0604315	5.34948e-08
86	5-4632888	5	4632888	G	A	-0.33241	0.0613595	1.29715e-07
87	5-4632998	5	4632998	C	T	-0.337203	0.0605919	6.09284e-08
88	5-4633004	5	4633004	C	T	-0.347177	0.0596646	1.60727e-08
89	5-4633187	5	4633187	G	A	-0.313899	0.0619986	7.46243e-07
90	5-4633247	5	4633247	T	C	-0.333365	0.0591997	4.32494e-08
91	5-4633252	5	4633252	A	G	-0.333417	0.0612103	1.11597e-07
92	5-4633394	5	4633394	A	T	-0.332366	0.0639178	3.83721e-07
93	5-4633419	5	4633419	G	A	-0.400248	0.0634758	1.10514e-09
94	5-4633474	5	4633474	T	C	-0.35042	0.0590736	8.74807e-09
95	5-4633578	5	4633578	A	G	-0.307453	0.0588649	3.42473e-07
96	5-4633628	5	4633628	A	G	-0.326253	0.0616867	2.47232e-07
97	5-4633948	5	4633948	A	C	-0.336387	0.0633085	2.18739e-07
98	5-4634005	5	4634005	A	G	-0.362283	0.064637	4.95903e-08
99	5-4634180	5	4634180	G	A	-0.333205	0.059868	6.07665e-08
100	5-4634298	5	4634298	G	C	-0.307995	0.060756	7.23692e-07
101	5-4634323	5	4634323	A	T	-0.333205	0.059868	6.07665e-08
102	5-4634347	5	4634347	T	C	-0.316385	0.0575205	8.50101e-08
103	5-4634903	5	4634903	C	T	-0.323344	0.0576936	4.96905e-08
104	5-4635801	5	4635801	G	A	-0.329848	0.0570196	1.92636e-08
105	5-4636954	5	4636954	A	G	-0.321469	0.0603761	2.07057e-07
106	5-4637207	5	4637207	G	A	-0.324232	0.0571087	3.39568e-08
107	5-4637356	5	4637356	G	A	-0.326501	0.0599618	1.12689e-07
108	5-4637402	5	4637402	G	T	-0.326501	0.0599618	1.12689e-07
109	5-4637913	5	4637913	G	A	-0.312483	0.0569603	9.15199e-08
110	5-4637916	5	4637916	C	T	-0.312483	0.0569603	9.15199e-08
111	5-4637919	5	4637919	G	T	-0.312483	0.0569603	9.15199e-08
112	5-4637922	5	4637922	T	C	-0.312483	0.0569603	9.15199e-08
113	5-4638284	5	4638284	C	T	-0.380009	0.0692068	8.92327e-08
114	5-4638302	5	4638302	T	A	-0.3262	0.0570376	2.72906e-08
115	5-4638752	5	4638752	A	T	-0.323929	0.0570857	3.45011e-08
116	5-4639299	5	4639299	C	A	-0.3262	0.0570376	2.72906e-08
117	5-4639798	5	4639798	A	T	-0.323214	0.0570525	3.62105e-08
118	5-4640084	5	4640084	T	A	-0.32683	0.0616817	2.35475e-07
119	5-4640159	5	4640159	T	C	-0.329848	0.0570196	1.92636e-08
120	5-4640257	5	4640257	C	T	-0.321621	0.0578763	6.35323e-08
121	5-4640299	5	4640299	C	T	-0.331122	0.0614643	1.51089e-07
122	5-4640302	5	4640302	A	G	-0.320364	0.0584528	9.40044e-08
123	5-4640306	5	4640306	T	C	-0.338994	0.0585107	1.83741e-08
124	5-4640339	5	4640339	T	C	-0.330051	0.0569152	1.78641e-08
125	5-4640344	5	4640344	T	C	-0.317398	0.0606475	3.25255e-07
126	5-4640356	5	4640356	T	C	-0.322754	0.0571405	3.95275e-08
127	5-4640411	5	4640411	G	T	-0.299551	0.0589869	6.93403e-07
128	5-4640456	5	4640456	T	C	-0.296317	0.0557594	2.17918e-07
129	5-4640520	5	4640520	C	T	-0.300015	0.0593377	7.71566e-07
130	5-4640522	5	4640522	C	A	-0.300015	0.0593377	7.71566e-07
131	5-4640540	5	4640540	C	A	-0.300015	0.0593377	7.71566e-07
132	5-4640602	5	4640602	T	G	-0.319187	0.057623	6.96412e-08
133	5-4640669	5	4640669	G	A	-0.32164	0.0607104	2.3632e-07
134	5-4640729	5	4640729	G	T	-0.338699	0.0603849	4.85457e-08
135	5-4640764	5	4640764	G	A	-0.330107	0.060892	1.27261e-07
136	5-4640828	5	4640828	C	T	-0.328478	0.0582861	4.22638e-08
137	5-4640841	5	4640841	G	A	-0.320464	0.0581553	8.0725e-08
138	5-4640856	5	4640856	T	C	-0.337629	0.0582768	1.839e-08
139	5-4640861	5	4640861	C	A	-0.332952	0.0610967	1.10171e-07
140	5-4640871	5	4640871	A	G	-0.337437	0.0583912	1.98795e-08
141	5-4640878	5	4640878	C	T	-0.333443	0.061295	1.15694e-07
142	5-4640897	5	4640897	G	C	-0.321476	0.0576172	5.65654e-08
143	5-4640911	5	4640911	A	G	-0.343742	0.0609036	4.04473e-08
144	5-4640930	5	4640930	A	G	-0.346855	0.0573534	4.65345e-09
145	5-4641000	5	4641000	G	A	-0.346855	0.0573534	4.65345e-09
146	5-4641009	5	4641009	C	G	-0.344233	0.0571151	5.21184e-09
147	5-4641030	5	4641030	C	T	-0.329831	0.0592674	6.09334e-08
148	5-4641147	5	4641147	G	A	-0.327666	0.0603043	1.19538e-07
149	5-4641172	5	4641172	C	T	-0.33937	0.0574958	1.02549e-08
150	5-4641249	5	4641249	G	A	-0.326569	0.0606313	1.51918e-07
151	5-4641255	5	4641255	A	G	-0.338916	0.0578153	1.27514e-08
152	5-4641270	5	4641270	C	T	-0.326988	0.0608229	1.5983e-07
153	5-4641283	5	4641283	G	A	-0.348043	0.0594776	1.34811e-08
154	5-4641289	5	4641289	G	C	-0.338717	0.0579257	1.37912e-08
155	5-4641303	5	4641303	T	C	-0.326988	0.0608229	1.5983e-07
156	5-4641483	5	4641483	G	A	-0.328762	0.0601134	9.97858e-08
157	5-4641545	5	4641545	C	T	-0.328762	0.0601134	9.97858e-08
158	5-4641601	5	4641601	A	G	-0.333205	0.059868	6.07665e-08
159	5-4641752	5	4641752	C	T	-0.32371	0.059361	1.08145e-07
160	5-4641753	5	4641753	A	G	-0.344768	0.0584201	1.03105e-08
161	5-4641813	5	4641813	C	A	-0.333205	0.059868	6.07665e-08
162	5-4641927	5	4641927	A	G	-0.322338	0.0611041	2.64572e-07
163	5-4641996	5	4641996	G	A	-0.330877	0.0605484	1.02028e-07
164	5-4642047	5	4642047	G	T	-0.316377	0.0574979	8.41355e-08
165	5-4642049	5	4642049	G	T	-0.328918	0.0605433	1.19999e-07
166	5-4642590	5	4642590	A	G	-0.327666	0.0603043	1.19538e-07
167	5-4642792	5	4642792	A	T	-0.338608	0.0582022	1.61601e-08
168	5-4642892	5	4642892	G	C	-0.338608	0.0582022	1.61601e-08
169	5-4642953	5	4642953	T	C	-0.339887	0.0602194	4.04247e-08
