# Supplementary material for: Natural Variation of NAR5 Determines Nitrogenase Activity and the Yield in Soybean
Source: Adv Sci (Weinh). 2026 Apr 14;13(38):e21100. doi: 10.1002/advs.202521100 (PMC13335570; doi:10.1002/advs.202521100)
Supplement: Supplementary file 4 — Supporting File 4: advs75316‐sup‐0004‐TableS3.xlsx. [file ADVS-13-e21100-s003.xlsx]

## Sheet: Sheet1
Supplemental Table 3 Marker information within candidate QTL regions
Chromosome	Left Marker	Left Marker start	Left Marker end	Right Marker	Right Marker start	Right Marker end	LOD	PVE(%)	Add
5	Marker334560	2429278	2429585	Marker349668	6415543	6415692	7.3633	20.3076	0.792
6	Mark511567	17655983	17656266	Mark469278	17764869	17765167	2.769	7.204	-0.4562
