# Supplementary material for: Natural Variation of NAR5 Determines Nitrogenase Activity and the Yield in Soybean
Source: Adv Sci (Weinh). 2026 Apr 14;13(38):e21100. doi: 10.1002/advs.202521100 (PMC13335570; doi:10.1002/advs.202521100)
Supplement: Supplementary file 5 — Supporting File 5: advs75316‐sup‐0005‐TableS4.xlsx. [file ADVS-13-e21100-s002.xlsx]

## Sheet: Sheet1
Supplemental Table 4 Differentially expressed genes identified using RNA-seq of NAR5-OE1 vs. DN50 at 4 wpi
NO.	Gene Name	Gene Description	FC	Log2FC	Pvalue	Padjust	Significant	Regulate
1	Glyma.01G000248	(1 of 15) 2.2.1.9//4.2.1.113//4.2.99.20 - 2-succinyl-5-enolpyruvyl-6-hydroxy-3-cyclohexene-1-carboxylic-acid synthase / SEPHCHC synthase // o-succinylbenzoate synthase / OSBS // 2-succinyl-6-hydroxy-2,4-cyclohexadiene-1-carboxylate synthase / SHCHC synthase	1.601	0.679153	5.26134e-05	0.000567432	yes	up
2	Glyma.01G000322	(1 of 15) 2.2.1.9//4.2.1.113//4.2.99.20 - 2-succinyl-5-enolpyruvyl-6-hydroxy-3-cyclohexene-1-carboxylic-acid synthase / SEPHCHC synthase // o-succinylbenzoate synthase / OSBS // 2-succinyl-6-hydroxy-2,4-cyclohexadiene-1-carboxylate synthase / SHCHC synthase	1.642	0.715481	2.5128e-05	0.000300825	yes	up
3	Glyma.01G001200	(1 of 1) PTHR31355:SF5 - ARM REPEAT SUPERFAMILY PROTEIN	1.667	0.7375	0.0041847	0.0222266	yes	up
4	Glyma.01G002400	(1 of 3) K01047 - secretory phospholipase A2 (PLA2G, SPLA2)	2.848	1.51009	2.14258e-07	4.51901e-06	yes	up
5	Glyma.01G003700	-	1.654	0.726188	0.00621476	0.0303358	yes	up
6	Glyma.01G006200	(1 of 2) PTHR12626//PTHR12626:SF5 - PROGRAMMED CELL DEATH 4 // SUBFAMILY NOT NAMED	0.662	-0.594172	3.86364e-05	0.000433315	yes	down
7	Glyma.01G006500	(1 of 2) K03021 - DNA-directed RNA polymerase III subunit RPC2 (RPC2, POLR3B)	0.416	-1.26466	2.60925e-11	1.09945e-09	yes	down
8	Glyma.01G007800	(1 of 1) PTHR10629//PTHR10629:SF28 - CYTOSINE-SPECIFIC METHYLTRANSFERASE // DNA (CYTOSINE-5)-METHYLTRANSFERASE CMT3	2.04	1.02847	0.00831365	0.0381433	yes	up
9	Glyma.01G008500	(1 of 9) K00029 - malate dehydrogenase (oxaloacetate-decarboxylating)(NADP+) (E1.1.1.40, maeB)	1.76	0.815964	2.32608e-07	4.86344e-06	yes	up
10	Glyma.01G009200	(1 of 33) PF10604 - Polyketide cyclase / dehydrase and lipid transport (Polyketide_cyc2)	4.247	2.08644	2.50991e-12	1.23611e-10	yes	up
11	Glyma.01G009300	(1 of 2) PTHR13872//PTHR13872:SF1 - 60S RIBOSOMAL PROTEIN L35 // DOLICHYL-DIPHOSPHOOLIGOSACCHARIDE--PROTEIN GLYCOSYLTRANSFERASE SUBUNIT STT3B	1.805	0.852267	0.000129562	0.00122993	yes	up
12	Glyma.01G009400	(1 of 14) PF05664 - Plant family of unknown function (DUF810) (DUF810)	1.536	0.619472	6.98056e-05	0.0007225	yes	up
13	Glyma.01G009900	(1 of 4) PTHR30249//PTHR30249:SF0 - PUTATIVE SEROTONIN TRANSPORTER // PLASTIDAL GLYCOLATE/GLYCERATE TRANSLOCATOR 1, CHLOROPLASTIC	0.584	-0.77561	4.6449e-05	0.000508838	yes	down
14	Glyma.01G010100	(1 of 6) PTHR13018//PTHR13018:SF47 - PROBABLE MEMBRANE PROTEIN DUF221-RELATED // ERD (EARLY-RESPONSIVE TO DEHYDRATION STRESS) FAMILY PROTEIN-RELATED	1.69	0.756991	3.65881e-06	5.58555e-05	yes	up
15	Glyma.01G010500	(1 of 4) PTHR23155//PTHR23155:SF633 - LEUCINE-RICH REPEAT-CONTAINING PROTEIN // SUBFAMILY NOT NAMED	0.29	-1.78487	2.26367e-15	1.68955e-13	yes	down
16	Glyma.01G012300	(1 of 4) KOG3381 - Uncharacterized conserved protein	0.603	-0.728985	6.40358e-05	0.000673092	yes	down
17	Glyma.01G013900	(1 of 2) PTHR31062//PTHR31062:SF16 - FAMILY NOT NAMED // XYLOGLUCAN ENDOTRANSGLUCOSYLASE/HYDROLASE PROTEIN 29-RELATED	0.371	-1.43078	0.00227181	0.0134751	yes	down
18	Glyma.01G014000	(1 of 2) 2.4.1.12//2.4.2.24 - Cellulose synthase (UDP-forming) / UDP-glucose-cellulose glucosyltransferase // 1,4-beta-D-xylan synthase	0.469	-1.09137	0.00550287	0.0275094	yes	down
19	Glyma.01G015100	(1 of 4) PTHR31906:SF5 - PLASTID-LIPID-ASSOCIATED PROTEIN 3, CHLOROPLASTIC-RELATED	0.618	-0.694854	2.56783e-05	0.000306555	yes	down
20	Glyma.01G015400	-	0.395	-1.33835	0.000106722	0.00104372	yes	down
21	Glyma.01G015500	(1 of 415) PF00076 - RNA recognition motif. (a.k.a. RRM, RBD, or RNP domain) (RRM_1)	0.608	-0.717641	5.54996e-07	1.05397e-05	yes	down
22	Glyma.01G016800	(1 of 6) KOG3140 - Predicted membrane protein	0.594	-0.750337	0.00124494	0.0082638	yes	down
23	Glyma.01G017000	(1 of 2) PTHR26312:SF53 - CARBOXYLATE CLAMP-TETRATRICOPEPTIDE REPEAT PROTEIN	0.202	-2.30821	3.07864e-16	2.52809e-14	yes	down
24	Glyma.01G017700	(1 of 3) PTHR31065:SF2 - PLATZ TRANSCRIPTION FACTOR DOMAIN-CONTAINING PROTEIN	0.655	-0.609771	0.00540697	0.0271391	yes	down
25	Glyma.01G017800	-	0.569	-0.81298	0.00390322	0.0210037	yes	down
26	Glyma.01G017900	(1 of 1) PTHR12510//PTHR12510:SF7 - TROPONIN C-AKIN-1 PROTEIN // AIG2-LIKE (AVIRULENCE INDUCED GENE) FAMILY PROTEIN	0.557	-0.844675	1.3173e-05	0.000170814	yes	down
27	Glyma.01G019400	(1 of 4) PTHR31734:SF24 - AUXIN-RESPONSIVE PROTEIN IAA9	0.599	-0.740004	0.00133489	0.00876268	yes	down
28	Glyma.01G020200	(1 of 2) K05752 - chromosome 3 open reading frame 10 (C3ORF10, HSPC300)	0.456	-1.13254	0.0058053	0.0287414	yes	down
29	Glyma.01G021000	(1 of 12) K00083 - cinnamyl-alcohol dehydrogenase (E1.1.1.195)	0.02	-5.63937	0.000210214	0.00185773	yes	down
30	Glyma.01G021100	(1 of 79) PF02701 - Dof domain, zinc finger (zf-Dof)	0.279	-1.84215	0.00012772	0.00121634	yes	down
31	Glyma.01G021600	-	0.589	-0.764526	1.98495e-05	0.000245021	yes	down
32	Glyma.01G022600	(1 of 6) PTHR27003:SF81 - U-BOX DOMAIN-CONTAINING PROTEIN 50-RELATED	0.512	-0.964458	1.20601e-06	2.11411e-05	yes	down
33	Glyma.01G023000	-	0.281	-1.82971	5.90444e-12	2.76303e-10	yes	down
34	Glyma.01G023300	(1 of 2) PTHR31933//PTHR31933:SF3 - FAMILY NOT NAMED // O-FUCOSYLTRANSFERASE FAMILY PROTEIN	0.249	-2.00543	6.5971e-16	5.23864e-14	yes	down
35	Glyma.01G025500	(1 of 3) PTHR10209:SF111 - DOWNY MILDEW RESISTANCE 6 PROTEIN / OXIDOREDUCTASE	1.571	0.651599	0.00822673	0.0378436	yes	up
36	Glyma.01G026600	-	4.059	2.02111	1.31402e-05	0.000170451	yes	up
37	Glyma.01G027200	-	26.081	4.70492	9.05611e-23	1.47164e-20	yes	up
38	Glyma.01G027700	(1 of 2) PF15375 - Domain of unknown function (DUF4602) (DUF4602)	0.564	-0.827252	3.31068e-07	6.6443e-06	yes	down
39	Glyma.01G028400	-	2.509	1.32688	0.0104282	0.0455299	yes	up
40	Glyma.01G028700	(1 of 2) PTHR27001:SF49 - PROTEIN NSP-INTERACTING KINASE 3	1.742	0.800952	2.76602e-06	4.40379e-05	yes	up
41	Glyma.01G028900	(1 of 4) PTHR23118//PTHR23118:SF9 - ATP-CITRATE SYNTHASE // SUBFAMILY NOT NAMED	1.606	0.683351	1.75428e-07	3.7829e-06	yes	up
42	Glyma.01G030300	(1 of 25) PF07816 - Protein of unknown function (DUF1645) (DUF1645)	0.397	-1.33443	4.90184e-09	1.40884e-07	yes	down
43	Glyma.01G030400	(1 of 2) PTHR12947:SF9 - AMSH-LIKE UBIQUITIN THIOESTERASE 2	0.418	-1.25835	2.10841e-05	0.000258426	yes	down
44	Glyma.01G031700	(1 of 10) K00797 - spermidine synthase (speE, SRM)	2.282	1.19009	2.09314e-07	4.43173e-06	yes	up
45	Glyma.01G033200	(1 of 55) PTHR11017//PTHR11017:SF155 - LEUCINE-RICH REPEAT-CONTAINING PROTEIN // SUBFAMILY NOT NAMED	0.248	-2.01092	7.35764e-32	2.4428e-29	yes	down
46	Glyma.01G033300	(1 of 55) PTHR11017//PTHR11017:SF155 - LEUCINE-RICH REPEAT-CONTAINING PROTEIN // SUBFAMILY NOT NAMED	0.141	-2.8306	1.66042e-11	7.20131e-10	yes	down
47	Glyma.01G033700	(1 of 131) PF00892 - EamA-like transporter family (EamA)	0.517	-0.95114	2.39925e-05	0.000288848	yes	down
48	Glyma.01G034600	(1 of 14) PTHR32285//PTHR32285:SF57 - FAMILY NOT NAMED // PROTEIN ALTERED XYLOGLUCAN 4	0.57	-0.810604	0.00329331	0.0182497	yes	down
49	Glyma.01G035100	(1 of 2) K14424 - 4-alpha-methyl-delta7-sterol-4alpha-methyl oxidase (SMO2)	3.001	1.58568	2.80749e-12	1.37563e-10	yes	up
50	Glyma.01G035300	(1 of 80) PF14009 - Domain of unknown function (DUF4228) (DUF4228)	0.49	-1.03022	0.000756411	0.00544517	yes	down
51	Glyma.01G035800	(1 of 19) PTHR23155//PTHR23155:SF505 - LEUCINE-RICH REPEAT-CONTAINING PROTEIN // SUBFAMILY NOT NAMED	0.104	-3.27076	0.00588274	0.0290278	yes	down
52	Glyma.01G036800	(1 of 1) KOG0266//KOG0271//KOG0645 - WD40 repeat-containing protein // Notchless-like WD40 repeat-containing protein // WD40 repeat protein	0.377	-1.40682	2.43431e-05	0.000292611	yes	down
53	Glyma.01G037000	(1 of 19) PTHR10201//PTHR10201:SF140 - MATRIX METALLOPROTEINASE // F20P5.11 PROTEIN	83.976	6.3919	0.000254183	0.00218756	yes	up
54	Glyma.01G037100	(1 of 3) 3.4.24.65 - Macrophage elastase / Metalloelastase	149.546	7.22445	8.84018e-08	2.01576e-06	yes	up
55	Glyma.01G038500	(1 of 10) PF13704 - Glycosyl transferase family 2 (Glyco_tranf_2_4)	0.608	-0.716871	5.41773e-07	1.03191e-05	yes	down
56	Glyma.01G038600	(1 of 12) PTHR12374:SF26 - F25A4.19 PROTEIN	1.51	0.594079	0.00225823	0.0134194	yes	up
57	Glyma.01G040000	(1 of 6) PTHR11260:SF193 - GLUTATHIONE S-TRANSFERASE U11-RELATED	0.612	-0.707333	0.00447262	0.0233882	yes	down
58	Glyma.01G040300	(1 of 2) PTHR16263//PTHR16263:SF4 - FAMILY NOT NAMED // TETRATRICOPEPTIDE REPEAT PROTEIN 38	0.034	-4.86894	5.34658e-10	1.81581e-08	yes	down
59	Glyma.01G040400	(1 of 4) PTHR31205:SF2 - ACTIN CROSS-LINKING PROTEIN	0.476	-1.07139	4.52694e-11	1.83715e-09	yes	down
60	Glyma.01G040500	(1 of 2) PTHR36007:SF1 - TRANSPORT PROTEIN-RELATED	2.085	1.06032	0.0070315	0.0334525	yes	up
61	Glyma.01G040700	(1 of 8) PTHR10438:SF278 - THIOREDOXIN H7-RELATED	4.823	2.26979	0.000308022	0.00258563	yes	up
62	Glyma.01G040900	(1 of 3) PTHR18934//PTHR18934:SF117 - ATP-DEPENDENT RNA HELICASE // SUBFAMILY NOT NAMED	0.274	-1.86986	0.00512396	0.0260127	yes	down
63	Glyma.01G041000	-	0.353	-1.5006	0.000965667	0.00666979	yes	down
64	Glyma.01G041200	(1 of 8) PTHR10438:SF278 - THIOREDOXIN H7-RELATED	2.431	1.28142	2.31535e-06	3.76885e-05	yes	up
65	Glyma.01G042300	(1 of 16) PF13426 - PAS domain (PAS_9)	1.637	0.710751	5.45699e-06	7.95778e-05	yes	up
66	Glyma.01G042900	(1 of 3) K15196 - transcription factor IIIB 90 kDa subunit (BRF1, GTF3B)	0.6	-0.736067	0.00266257	0.0153515	yes	down
67	Glyma.01G043300	(1 of 176) PF03106 - WRKY DNA -binding domain (WRKY)	0.041	-4.6177	0.00227742	0.0134991	yes	down
68	Glyma.01G044100	(1 of 5) PTHR27001//PTHR27001:SF160 - FAMILY NOT NAMED // PROTEIN KINASE 2A, CHLOROPLASTIC-RELATED	0.66	-0.599721	0.00217402	0.0130438	yes	down
69	Glyma.01G044200	(1 of 2) K15275 - solute carrier family 35 (UDP-galactose transporter), member B1 (SLC35B1)	1.779	0.830904	0.0015398	0.00982479	yes	up
70	Glyma.01G044600	(1 of 5) PTHR24326:SF176 - HOMEOBOX-LEUCINE ZIPPER PROTEIN ATHB-13-RELATED	2.498	1.32104	0.00210692	0.0127165	yes	up
71	Glyma.01G045200	-	0.142	-2.81771	3.50062e-19	4.09786e-17	yes	down
72	Glyma.01G045800	(1 of 5) PTHR24089:SF282 - PEROXISOMAL ADENINE NUCLEOTIDE CARRIER 1-RELATED	0.492	-1.02354	5.27133e-08	1.25318e-06	yes	down
73	Glyma.01G046900	(1 of 55) PTHR11017//PTHR11017:SF155 - LEUCINE-RICH REPEAT-CONTAINING PROTEIN // SUBFAMILY NOT NAMED	0.469	-1.09242	8.45203e-07	1.52992e-05	yes	down
74	Glyma.01G048400	(1 of 7) PTHR11240:SF19 - F7A19.32 PROTEIN-RELATED	0.492	-1.02406	0.00095996	0.00663394	yes	down
75	Glyma.01G050100	(1 of 74) PF01357//PF03330 - Pollen allergen (Pollen_allerg_1) // Rare lipoprotein A (RlpA)-like double-psi beta-barrel (DPBB_1)	1.75	0.807037	3.52196e-06	5.42565e-05	yes	up
76	Glyma.01G052500	(1 of 4) PTHR31741//PTHR31741:SF3 - FAMILY NOT NAMED // O-FUCOSYLTRANSFERASE-LIKE PROTEIN	0.501	-0.997782	0.00023289	0.00202879	yes	down
77	Glyma.01G052700	(1 of 1) PF11360 - Protein of unknown function (DUF3110) (DUF3110)	0.179	-2.4808	2.18498e-08	5.60626e-07	yes	down
78	Glyma.01G053300	(1 of 4) PTHR22883//PTHR22883:SF96 - ZINC FINGER DHHC DOMAIN CONTAINING PROTEIN // SUBFAMILY NOT NAMED	1.841	0.880172	0.000387757	0.00313733	yes	up
79	Glyma.01G053800	(1 of 4) PTHR31221//PTHR31221:SF22 - FAMILY NOT NAMED // WRKY TRANSCRIPTION FACTOR 3-RELATED	0.528	-0.92126	0.000231539	0.00201931	yes	down
80	Glyma.01G054000	(1 of 7) K03263 - translation initiation factor 5A (EIF5A)	0.656	-0.608064	0.000106456	0.00104192	yes	down
81	Glyma.01G054400	(1 of 39) PF04398 - Protein of unknown function, DUF538 (DUF538)	1.942	0.957555	1.34736e-05	0.000174451	yes	up
82	Glyma.01G054950	(1 of 2) PF08755 - Hemimethylated DNA-binding protein YccV like (YccV-like)	2.681	1.423	0.00724333	0.0342189	yes	up
83	Glyma.01G055400	-	0.477	-1.0678	0.00400135	0.021466	yes	down
84	Glyma.01G055700	(1 of 4) PTHR11453//PTHR11453:SF48 - ANION EXCHANGE PROTEIN // BORON TRANSPORTER 4-RELATED	0.137	-2.86314	1.6618e-18	1.78275e-16	yes	down
85	Glyma.01G055900	(1 of 6) PTHR13139//PTHR13139:SF47 - RING FINGER AND CCCH-TYPE ZINC FINGER DOMAIN-CONTAINING PROTEIN // SUBFAMILY NOT NAMED	0.663	-0.593935	0.000498668	0.00384874	yes	down
86	Glyma.01G058300	(1 of 2) PTHR32227:SF56 - CARBOHYDRATE-BINDING X8 DOMAIN-CONTAINING PROTEIN	0.66	-0.598706	0.000151747	0.00141029	yes	down
87	Glyma.01G060300	(1 of 4) PF16136 - Putative nuclear localisation signal (NINJA_B)	0.142	-2.82036	8.31457e-27	1.79898e-24	yes	down
88	Glyma.01G061100	(1 of 5) PTHR24298:SF112 - CYTOCHROME P450 78A5-RELATED	1.664	0.73482	0.000244002	0.00211364	yes	up
89	Glyma.01G061700	(1 of 2) PTHR23172//PTHR23172:SF33 - AUXILIN/CYCLIN G-ASSOCIATED KINASE-RELATED // AUXILIN-LIKE PROTEIN 1-RELATED	1.699	0.765049	4.30482e-05	0.000477097	yes	up
90	Glyma.01G062100	(1 of 2) PTHR10584//PTHR10584:SF155 - SUGAR KINASE // FRUCTOKINASE-LIKE 2	2.062	1.04415	0.00172847	0.0108106	yes	up
91	Glyma.01G063700	(1 of 45) PF03110 - SBP domain (SBP)	0.499	-1.00292	0.000625528	0.00464539	yes	down
92	Glyma.01G071000	(1 of 1) PTHR10108:SF810 - F22F7.17 PROTEIN	19.288	4.26963	0.00843677	0.0385617	yes	up
93	Glyma.01G071300	(1 of 4) PTHR11570//PTHR11570:SF4 - S-ADENOSYLMETHIONINE DECARBOXYLASE // S-ADENOSYLMETHIONINE DECARBOXYLASE PROENZYME-RELATED	1.786	0.836832	0.000292775	0.0024749	yes	up
94	Glyma.01G071400	(1 of 4) PTHR35727//PTHR35727:SF1 - FAMILY NOT NAMED // CONSERVED PEPTIDE UPSTREAM OPEN READING FRAME 10-RELATED	1.727	0.788457	0.00031049	0.00260181	yes	up
95	Glyma.01G072000	(1 of 4) PF00646//PF07723//PF08387 - F-box domain (F-box) // Leucine Rich Repeat (LRR_2) // FBD (FBD)	0.628	-0.670969	0.00149029	0.00957231	yes	down
96	Glyma.01G073400	(1 of 9) PF00176//PF00271 - SNF2 family N-terminal domain (SNF2_N) // Helicase conserved C-terminal domain (Helicase_C)	0.456	-1.13419	4.636e-06	6.91236e-05	yes	down
97	Glyma.01G077100	(1 of 1) PTHR11615//PTHR11615:SF143 - NITRATE, FROMATE, IRON DEHYDROGENASE // SUBFAMILY NOT NAMED	0.173	-2.53061	8.66299e-05	0.000871116	yes	down
98	Glyma.01G080300	(1 of 4) PTHR24073//PTHR24073:SF578 - FAMILY NOT NAMED // RAS-RELATED PROTEIN RABA4D	63.567	5.9902	4.48598e-05	0.000493624	yes	up
99	Glyma.01G081300	(1 of 3) 3.2.1.177//3.2.1.37//3.2.1.55 - Alpha-D-xyloside xylohydrolase / Alpha-xylosidase // Xylan 1,4-beta-xylosidase / Xylobiase // Non-reducing end alpha-L-arabinofuranosidase / Arabinosidase	3.673	1.87682	2.14456e-08	5.50624e-07	yes	up
100	Glyma.01G081600	(1 of 2) PTHR11654//PTHR11654:SF178 - OLIGOPEPTIDE TRANSPORTER-RELATED // PROTEIN NRT1/ PTR FAMILY 3.1	2.127	1.0889	3.77456e-05	0.000425796	yes	up
101	Glyma.01G082000	(1 of 3) PTHR31116:SF2 - 3-METHYLADENINE GLYCOSYLASE I-RELATED	2.605	1.38106	0.00018137	0.0016482	yes	up
102	Glyma.01G083300	(1 of 8) 3.1.30.1 - Aspergillus nuclease S(1) / Single-stranded-nucleate endonuclease	0.329	-1.60509	0.00985784	0.0435384	yes	down
103	Glyma.01G083700	(1 of 10) PTHR31086:SF20 - ALUMINUM-ACTIVATED MALATE TRANSPORTER 4-RELATED	0.592	-0.755242	0.000925461	0.00643944	yes	down
104	Glyma.01G086700	(1 of 4) PTHR31003:SF4 - GENOMIC DNA, CHROMOSOME 3, TAC CLONE:K13N2-RELATED	2.213	1.14624	3.63641e-19	4.23109e-17	yes	up
105	Glyma.01G087500	(1 of 5) K09287 - RAV-like factor (RAV)	2.556	1.354	0.00150849	0.00966385	yes	up
106	Glyma.01G087700	(1 of 3) PTHR27003//PTHR27003:SF5 - FAMILY NOT NAMED // DI-GLUCOSE BINDING PROTEIN WITH LEUCINE-RICH REPEAT DOMAIN	1.502	0.586409	0.000120925	0.00116169	yes	up
107	Glyma.01G089202	(1 of 2) PTHR10803//PTHR10803:SF2 - ARSENICAL PUMP-DRIVING ATPASE ARSENITE-TRANSLOCATING ATPASE // SUBFAMILY NOT NAMED	1.754	0.81051	0.00633229	0.030804	yes	up
108	Glyma.01G090400	-	0.25	-1.99916	1.14146e-05	0.000151121	yes	down
109	Glyma.01G090700	(1 of 18) PF04759 - Protein of unknown function, DUF617 (DUF617)	0.473	-1.0815	0.00217113	0.0130305	yes	down
110	Glyma.01G092300	-	3.111	1.63731	0.00280309	0.0159981	yes	up
111	Glyma.01G094700	-	0.508	-0.976024	7.97496e-06	0.000110721	yes	down
112	Glyma.01G096000	(1 of 3) PTHR31065:SF2 - PLATZ TRANSCRIPTION FACTOR DOMAIN-CONTAINING PROTEIN	0.508	-0.976182	5.00062e-07	9.60064e-06	yes	down
113	Glyma.01G096700	(1 of 5) 2.4.1.242 - NDP-glucose--starch glucosyltransferase / Waxy protein	1.795	0.844365	0.000924203	0.00643206	yes	up
114	Glyma.01G097700	(1 of 4) PTHR12170//PTHR12170:SF3 - MACROPHAGE ERYTHROBLAST ATTACHER-RELATED // REQUIRED FOR MEIOTIC NUCLEAR DIVISION 5 HOMOLOG B (S. CEREVISIAE)	0.643	-0.636794	0.0107208	0.0464503	yes	down
115	Glyma.01G099800	(1 of 4) 1.2.1.41//2.7.2.11 - Glutamate-5-semialdehyde dehydrogenase / Glutamyl-gamma-semialdehyde dehydrogenase // Glutamate 5-kinase / Gamma-glutamyl kinase	0.169	-2.56658	8.92484e-30	2.47282e-27	yes	down
116	Glyma.01G101100	(1 of 30) PF05003//PF11961 - Protein of unknown function (DUF668) (DUF668) // Domain of unknown function (DUF3475) (DUF3475)	0.402	-1.31452	8.19192e-07	1.48959e-05	yes	down
117	Glyma.01G102600	(1 of 8) PTHR11732:SF223 - ALDO-KETO REDUCTASE FAMILY 4 MEMBER C10	0.446	-1.16646	9.74382e-10	3.17482e-08	yes	down
118	Glyma.01G102900	(1 of 1) 1.1.1.210//1.1.1.54 - 3-beta-(or 20-alpha)-hydroxysteroid dehydrogenase / Progesterone reductase // Allyl-alcohol dehydrogenase	2.604	1.38054	0.00248759	0.014518	yes	up
119	Glyma.01G103200	(1 of 2) K09562 - hsp70-interacting protein (HSPBP1)	0.634	-0.657454	1.97961e-05	0.000244518	yes	down
120	Glyma.01G105200	(1 of 5) PTHR10209:SF91 - GIBBERELLIN 2-BETA-DIOXYGENASE 1	2.637	1.39891	3.32435e-05	0.000383325	yes	up
121	Glyma.01G105600	-	0.218	-2.19681	1.08599e-07	2.43592e-06	yes	down
122	Glyma.01G106200	(1 of 74) PF00582 - Universal stress protein family (Usp)	0.542	-0.882893	3.12349e-06	4.89203e-05	yes	down
123	Glyma.01G106700	(1 of 3) PTHR12483//PTHR12483:SF41 - SOLUTE CARRIER FAMILY 31 COPPER TRANSPORTERS // SUBFAMILY NOT NAMED	0.513	-0.964299	8.52914e-05	0.000860803	yes	down
124	Glyma.01G106800	(1 of 2) PTHR11527//PTHR11527:SF153 - SMALL HEAT-SHOCK PROTEIN HSP20 FAMILY // SUBFAMILY NOT NAMED	0.023	-5.42634	1.55584e-40	9.07877e-38	yes	down
125	Glyma.01G109200	(1 of 81) PF00139 - Legume lectin domain (Lectin_legB)	1.744	0.802292	0.00733147	0.0345415	yes	up
126	Glyma.01G109500	(1 of 13) PTHR11220 - HEME-BINDING PROTEIN-RELATED	0.636	-0.652994	0.00214751	0.0129192	yes	down
127	Glyma.01G110500	(1 of 2) PTHR10994:SF65 - RETICULON-LIKE PROTEIN B12	1.667	0.737343	0.00362036	0.0197187	yes	up
128	Glyma.01G112900	(1 of 2) 2.3.1.133//2.3.1.99 - Shikimate O-hydroxycinnamoyltransferase // Quinate O-hydroxycinnamoyltransferase / Hydroxycinnamoyl coenzyme A-quinate transferase	0.467	-1.09929	0.00464299	0.0241059	yes	down
129	Glyma.01G115500	-	2.105	1.07395	0.00143063	0.00926266	yes	up
130	Glyma.01G117800	(1 of 1) K10863 - aprataxin [EC:3.-.-.-] (APTX)	1.508	0.592274	0.00278827	0.015923	yes	up
131	Glyma.01G118350	(1 of 2) PF00069//PF07714//PF11721//PF13855 - Protein kinase domain (Pkinase) // Protein tyrosine kinase (Pkinase_Tyr) // Di-glucose binding within endoplasmic reticulum (Malectin) // Leucine rich repeat (LRR_8)	1.741	0.800175	6.81441e-06	9.6451e-05	yes	up
132	Glyma.01G119500	(1 of 2) 3.5.4.17 - Adenosine-phosphate deaminase	2.038	1.02735	1.84328e-05	0.000229742	yes	up
133	Glyma.01G120400	(1 of 5) 1.14.99.33 - Delta(12)-fatty acid dehydrogenase / Linoleate Delta-12-fatty acid acetylenase (desaturase)	2.141	1.09834	7.38044e-05	0.000758184	yes	up
134	Glyma.01G123100	(1 of 2) K06910 - uncharacterized protein (K06910)	0.352	-1.50539	1.1298e-09	3.63205e-08	yes	down
135	Glyma.01G124500	(1 of 9) K00522 - ferritin heavy chain (FTH1)	0.495	-1.01315	3.25988e-05	0.00037702	yes	down
136	Glyma.01G124700	(1 of 3) PTHR31213:SF3 - ABSCISIC ACID RECEPTOR PYL4	2.609	1.38328	0.00103024	0.00704378	yes	up
137	Glyma.01G126200	(1 of 3) PTHR11954:SF25 - LS1-LIKE PROTEIN	2.679	1.42154	0.00020965	0.00185537	yes	up
138	Glyma.01G126600	(1 of 13) PTHR21495//PTHR21495:SF77 - NUCLEOPORIN-RELATED // DIRIGENT PROTEIN 19	2.393	1.2591	7.31468e-05	0.000752573	yes	up
139	Glyma.01G128200	(1 of 25) K10268 - F-box and leucine-rich repeat protein 2/20 (FBXL2_20)	0.654	-0.613465	0.000162385	0.00149903	yes	down
140	Glyma.01G129200	-	0.236	-2.08287	5.5946e-06	8.12156e-05	yes	down
141	Glyma.01G129700	-	6.374	2.67221	5.26472e-18	5.2665e-16	yes	up
142	Glyma.01G130800	(1 of 154) K00430 - peroxidase (E1.11.1.7)	2.665	1.4141	0.00133769	0.00877464	yes	up
143	Glyma.01G131100	(1 of 2) K14455 - aspartate aminotransferase, mitochondrial (GOT2)	0.419	-1.25421	2.85186e-07	5.82055e-06	yes	down
144	Glyma.01G131500	(1 of 7) PTHR24347//PTHR24347:SF215 - SERINE/THREONINE-PROTEIN KINASE // CBL-INTERACTING SERINE/THREONINE-PROTEIN KINASE 20	0.374	-1.41892	7.05838e-20	8.76901e-18	yes	down
145	Glyma.01G132000	(1 of 4) PTHR13902//PTHR13902:SF68 - SERINE/THREONINE-PROTEIN KINASE WNK WITH NO LYSINE -RELATED // SUBFAMILY NOT NAMED	1.696	0.761978	0.00587198	0.0289978	yes	up
146	Glyma.01G133300	(1 of 78) PF00069//PF00560//PF08263//PF13855 - Protein kinase domain (Pkinase) // Leucine Rich Repeat (LRR_1) // Leucine rich repeat N-terminal domain (LRRNT_2) // Leucine rich repeat (LRR_8)	2.191	1.13154	0.00344125	0.0189116	yes	up
147	Glyma.01G133900	(1 of 3) PTHR15615:SF15 - CYCLIN-U2-1-RELATED	2.191	1.1314	2.99067e-05	0.000350409	yes	up
148	Glyma.01G134600	(1 of 12) 2.5.1.36 - Trihydroxypterocarpan dimethylallyltransferase / Glyceollin synthase	0.236	-2.08235	1.10691e-05	0.000147103	yes	down
149	Glyma.01G135500	(1 of 2) PTHR10783:SF26 - SPX DOMAIN-CONTAINING PROTEIN 3	0.33	-1.59998	3.57012e-06	5.48471e-05	yes	down
150	Glyma.01G137600	(1 of 4) PTHR32080:SF2 - CYSTEINE-RICH REPEAT SECRETORY PROTEIN 15	9.116	3.18839	0.000458816	0.00360327	yes	up
151	Glyma.01G137700	(1 of 7) PTHR31707:SF11 - PECTINESTERASE/PECTINESTERASE INHIBITOR 17-RELATED	0.444	-1.17253	0.00024852	0.00214663	yes	down
152	Glyma.01G141900	(1 of 2) PTHR13105//PTHR13105:SF8 - MYELOID LEUKEMIA FACTOR // SUBFAMILY NOT NAMED	0.23	-2.12124	6.13135e-05	0.000648371	yes	down
153	Glyma.01G144300	(1 of 10) PTHR10891:SF573 - CALCIUM-BINDING PROTEIN CML24-RELATED	0.637	-0.651219	0.00552493	0.0275981	yes	down
154	Glyma.01G146500	(1 of 5) PTHR14155//PTHR14155:SF95 - RING FINGER DOMAIN-CONTAINING // E3 UBIQUITIN-PROTEIN LIGASE ATL42-RELATED	0.316	-1.66192	1.29347e-05	0.000168238	yes	down
155	Glyma.01G148700	(1 of 5) K11426 - SET and MYND domain-containing protein (SMYD)	2.953	1.56236	1.49684e-05	0.000191521	yes	up
156	Glyma.01G149500	-	1.567	0.648431	1.21781e-05	0.000159691	yes	up
157	Glyma.01G150700	(1 of 2) PTHR27000//PTHR27000:SF202 - FAMILY NOT NAMED // INACTIVE LEUCINE-RICH REPEAT RECEPTOR-LIKE PROTEIN KINASE CORYNE-RELATED	1.943	0.958431	9.90151e-05	0.000978037	yes	up
158	Glyma.01G150800	(1 of 2) PTHR10663//PTHR10663:SF147 - GUANYL-NUCLEOTIDE EXCHANGE FACTOR // SUBFAMILY NOT NAMED	1.809	0.85531	0.00201693	0.0122636	yes	up
159	Glyma.01G151100	(1 of 2227) 2.7.11.1 - Non-specific serine/threonine protein kinase / Threonine-specific protein kinase	0.54	-0.889957	0.000136722	0.00128774	yes	down
160	Glyma.01G151600	(1 of 7) PTHR21562//PTHR21562:SF4 - NOTUM-RELATED // PECTINACETYLESTERASE FAMILY PROTEIN	0.579	-0.787183	0.00270501	0.0155513	yes	down
161	Glyma.01G152700	(1 of 4) PF03350 - Uncharacterized protein family, UPF0114 (UPF0114)	0.13	-2.94319	8.9271e-09	2.45578e-07	yes	down
162	Glyma.01G155300	(1 of 4) PF00225//PF00373//PF00784//PF09379 - Kinesin motor domain (Kinesin) // FERM central domain (FERM_M) // MyTH4 domain (MyTH4) // FERM N-terminal domain (FERM_N)	1.636	0.710275	1.0551e-05	0.000141192	yes	up
163	Glyma.01G155600	(1 of 5) PF00139//PF07714 - Legume lectin domain (Lectin_legB) // Protein tyrosine kinase (Pkinase_Tyr)	1.788	0.838432	0.00536621	0.0269662	yes	up
164	Glyma.01G156200	(1 of 5) PTHR31651//PTHR31651:SF5 - FAMILY NOT NAMED // AUXIN EFFLUX CARRIER FAMILY PROTEIN-RELATED	1.524	0.607588	0.000497544	0.00384392	yes	up
165	Glyma.01G157300	(1 of 7) PTHR23500:SF96 - MONOSACCHARIDE-SENSING PROTEIN 2	0.342	-1.54999	1.52969e-30	4.67563e-28	yes	down
166	Glyma.01G157400	(1 of 6) PTHR14155//PTHR14155:SF187 - RING FINGER DOMAIN-CONTAINING // SUBFAMILY NOT NAMED	0.196	-2.35411	6.65662e-16	5.27503e-14	yes	down
167	Glyma.01G163000	(1 of 6) PTHR13683//PTHR13683:SF232 - ASPARTYL PROTEASES // ASPARTYL PROTEASE FAMILY PROTEIN	0.629	-0.668439	5.43612e-06	7.93034e-05	yes	down
168	Glyma.01G163100	(1 of 4) PTHR31235//PTHR31235:SF67 - FAMILY NOT NAMED // PEROXIDASE 64	2.683	1.42368	2.65067e-05	0.000315176	yes	up
169	Glyma.01G164500	(1 of 31) PF04783 - Protein of unknown function (DUF630) (DUF630)	2.833	1.50232	4.81797e-06	7.14496e-05	yes	up
170	Glyma.01G164800	(1 of 4) PTHR24423//PTHR24423:SF436 - TWO-COMPONENT SENSOR HISTIDINE KINASE // HISTIDINE KINASE 1	1.72	0.782551	0.00143306	0.00927584	yes	up
171	Glyma.01G165400	(1 of 5) PTHR31048:SF11 - PATHOGENESIS-RELATED THAUMATIN FAMILY PROTEIN	0.263	-1.92831	4.20951e-13	2.33267e-11	yes	down
172	Glyma.01G166000	(1 of 233) PTHR24078 - DNAJ HOMOLOG SUBFAMILY C MEMBER	2.316	1.21176	1.45286e-10	5.35959e-09	yes	up
173	Glyma.01G169800	(1 of 1) 1.1.99.2//1.1.99.39 - L-2-hydroxyglutarate dehydrogenase / L-alpha-hydroxyglutarate dehydrogenase // D-2-hydroxyglutarate dehydrogenase	0.565	-0.824109	9.92608e-05	0.000979936	yes	down
174	Glyma.01G169900	(1 of 2) 2.8.4.3 - tRNA-2-methylthio-N(6)-dimethylallyladenosine synthase / tRNA-i6A37 methylthiotransferase	1.876	0.907986	0.00203619	0.0123613	yes	up
175	Glyma.01G170200	(1 of 6) PTHR23421//PTHR23421:SF79 - BETA-GALACTOSIDASE RELATED // BETA-GALACTOSIDASE 3	3.843	1.94207	2.28403e-14	1.4784e-12	yes	up
176	Glyma.01G171400	(1 of 5) PTHR23070:SF35 - AAA DOMAIN-CONTAINING PROTEIN-RELATED	0.446	-1.16464	2.25738e-06	3.68696e-05	yes	down
177	Glyma.01G171900	(1 of 2) PTHR31451:SF8 - MANNAN ENDO-1,4-BETA-MANNOSIDASE 3-RELATED	0.481	-1.05535	0.00221586	0.0132412	yes	down
178	Glyma.01G172000	-	0.508	-0.975998	0.000648209	0.00477881	yes	down
179	Glyma.01G172100	-	0.517	-0.951308	0.0108004	0.0466932	yes	down
180	Glyma.01G172200	(1 of 4) PTHR23172//PTHR23172:SF19 - AUXILIN/CYCLIN G-ASSOCIATED KINASE-RELATED // AUXILLIN, ISOFORM A	1.575	0.655424	6.40083e-05	0.000672987	yes	up
181	Glyma.01G173050	(1 of 2) K02201 - pantetheine-phosphate adenylyltransferase (E2.7.7.3B)	0.642	-0.639665	0.00874918	0.039628	yes	down
182	Glyma.01G174400	(1 of 11) PTHR23500:SF154 - POLYOL TRANSPORTER 3-RELATED	38.042	5.24953	0.000210456	0.00185879	yes	up
183	Glyma.01G174501	(1 of 11) PTHR23500:SF154 - POLYOL TRANSPORTER 3-RELATED	2.496	1.31985	6.29432e-06	8.99827e-05	yes	up
184	Glyma.01G175300	(1 of 2) K19001 - ATP-dependent DNA helicase (HELLS, DDM1)	2.536	1.34271	0.00522779	0.0264154	yes	up
185	Glyma.01G176300	(1 of 2) K07943 - ADP-ribosylation factor-like protein 2 (ARL2)	1.574	0.654516	0.00162409	0.0102556	yes	up
186	Glyma.01G176400	(1 of 2) K14544 - U3 small nucleolar RNA-associated protein 22 (UTP22, NOL6)	1.974	0.980807	1.97147e-05	0.000243669	yes	up
187	Glyma.01G177400	(1 of 5) PTHR22952//PTHR22952:SF123 - CAMP-RESPONSE ELEMENT BINDING PROTEIN-RELATED // G-BOX-BINDING FACTOR 1	0.171	-2.5455	4.67368e-05	0.000511066	yes	down
188	Glyma.01G177500	(1 of 3) PTHR24326:SF281 - HOMEOBOX-LEUCINE ZIPPER PROTEIN ATHB-21-RELATED	0.14	-2.83416	8.53041e-06	0.000117291	yes	down
189	Glyma.01G177700	(1 of 5) K01262 - Xaa-Pro aminopeptidase [EC:3.4.11.9] (pepP)	0.587	-0.768324	3.4779e-08	8.56421e-07	yes	down
190	Glyma.01G178800	(1 of 4) PTHR16201:SF43 - PQ-LOOP REPEAT FAMILY PROTEIN / TRANSMEMBRANE FAMILY PROTEIN	0.031	-5.00133	2.5584e-23	4.3598e-21	yes	down
191	Glyma.01G179500	(1 of 32) 1.14.13.121 - Premnaspirodiene oxygenase / Hyoscymus muticus premnaspirodiene oxygenase	17.804	4.15416	0.00952661	0.0424062	yes	up
192	Glyma.01G180500	(1 of 80) PF14009 - Domain of unknown function (DUF4228) (DUF4228)	2.668	1.41571	0.000462883	0.0036278	yes	up
193	Glyma.01G181600	(1 of 4) PTHR22835//PTHR22835:SF147 - ZINC FINGER FYVE DOMAIN CONTAINING PROTEIN // SUBFAMILY NOT NAMED	0.04	-4.6467	4.28346e-07	8.38257e-06	yes	down
194	Glyma.01G183200	(1 of 2) PTHR10994:SF86 - RETICULON-LIKE PROTEIN B13	0.007	-7.22626	8.44342e-08	1.9356e-06	yes	down
195	Glyma.01G183600	(1 of 2) PTHR13844:SF4 - PROTEIN K03B8.4-RELATED	0.658	-0.604503	0.000249989	0.00215677	yes	down
196	Glyma.01G183700	(1 of 4) PTHR31003//PTHR31003:SF2 - MYB FAMILY TRANSCRIPTION FACTOR // SUBFAMILY NOT NAMED	0.059	-4.08259	2.68504e-17	2.47983e-15	yes	down
197	Glyma.01G183800	(1 of 2) PTHR13391 - TUBULIN-RELATED PROTEIN	0.648	-0.626137	0.00855135	0.0389289	yes	down
198	Glyma.01G184300	(1 of 6) PTHR24349//PTHR24349:SF115 - SERINE/THREONINE-PROTEIN KINASE // SUBFAMILY NOT NAMED	1.727	0.78856	0.0105049	0.045756	yes	up
199	Glyma.01G184600	(1 of 20) PF04784//PF14389 - Protein of unknown function, DUF547 (DUF547) // Leucine-zipper of ternary complex factor MIP1 (Lzipper-MIP1)	1.676	0.744601	0.00510221	0.0259326	yes	up
200	Glyma.01G185800	(1 of 4) PTHR10015//PTHR10015:SF166 - HEAT SHOCK TRANSCRIPTION FACTOR // HEAT STRESS TRANSCRIPTION FACTOR B-1	0.499	-1.00193	1.73652e-07	3.74671e-06	yes	down
201	Glyma.01G186202	(1 of 3) PTHR13789:SF245 - ZEAXANTHIN EPOXIDASE, CHLOROPLASTIC	0.006	-7.29917	5.99529e-09	1.69652e-07	yes	down
202	Glyma.01G187100	(1 of 7) PF03754 - Domain of unknown function (DUF313) (DUF313)	0.035	-4.85431	0.00933955	0.0417618	yes	down
203	Glyma.01G187200	(1 of 6) PTHR13593:SF52 - F14J22.5 PROTEIN-RELATED	1.864	0.898434	2.14752e-09	6.53296e-08	yes	up
204	Glyma.01G187500	(1 of 2) K00763 - nicotinate phosphoribosyltransferase (pncB, NAPRT1)	0.029	-5.10935	2.31033e-11	9.79933e-10	yes	down
205	Glyma.01G187800	(1 of 87) PF12937 - F-box-like (F-box-like)	0.422	-1.24482	1.17944e-10	4.40707e-09	yes	down
206	Glyma.01G188000	(1 of 2) PTHR22884//PTHR22884:SF237 - SET DOMAIN PROTEINS // HISTONE-LYSINE N-METHYLTRANSFERASE E(Z)	1.705	0.769628	0.000252421	0.00217435	yes	up
207	Glyma.01G189100	(1 of 4) PTHR31282//PTHR31282:SF33 - FAMILY NOT NAMED // WRKY TRANSCRIPTION FACTOR 15-RELATED	2.157	1.10934	1.17393e-07	2.61036e-06	yes	up
208	Glyma.01G189500	(1 of 5) 3.1.3.67 - Phosphatidylinositol-3,4,5-trisphosphate 3-phosphatase / Phosphatidylinositol-3,4,5-trisphosphate 3-phosphohydrolase	1.669	0.738836	0.00706543	0.0335732	yes	up
209	Glyma.01G189600	(1 of 6) PTHR24006//PTHR24006:SF481 - FAMILY NOT NAMED // F-BOX PROTEIN SKIP2	0.651	-0.619146	0.000313897	0.00262693	yes	down
210	Glyma.01G190000	(1 of 5) K10436 - microtubule-associated protein, RP/EB family (MAPRE)	2.926	1.54876	0.00145312	0.00938046	yes	up
211	Glyma.01G190900	(1 of 4) PTHR37209//PTHR37209:SF2 - FAMILY NOT NAMED // LYSINE-RICH ARABINOGALACTAN PROTEIN 17-RELATED	3.577	1.83858	7.31117e-05	0.000752472	yes	up
212	Glyma.01G191900	(1 of 4) PTHR23310:SF14 - PROTEIN ACBP-7	0.567	-0.817913	0.00435217	0.0229327	yes	down
213	Glyma.01G192500	(1 of 4) PTHR31517//PTHR31517:SF3 - FAMILY NOT NAMED // PEROXIDASE 35-RELATED	1.548	0.630484	0.000170372	0.00156339	yes	up
214	Glyma.01G192600	(1 of 6) PTHR31304:SF6 - LOB DOMAIN-CONTAINING PROTEIN 37-RELATED	1.557	0.638468	4.20863e-06	6.33152e-05	yes	up
215	Glyma.01G195700	(1 of 8) PTHR33285//PTHR33285:SF1 - FAMILY NOT NAMED // GROWTH FACTOR PROTEIN-RELATED	1.901	0.926883	2.55941e-10	9.11002e-09	yes	up
216	Glyma.01G196100	(1 of 5) PTHR11751//PTHR11751:SF431 - SUBGROUP I AMINOTRANSFERASE RELATED // 1-AMINOCYCLOPROPANE-1-CARBOXYLATE SYNTHASE 4-RELATED	2.044	1.03148	0.00994602	0.043826	yes	up
217	Glyma.01G197700	(1 of 2) PTHR11540:SF27 - MALATE DEHYDROGENASE, GLYOXYSOMAL-RELATED	2.033	1.02386	0.00514388	0.0260975	yes	up
218	Glyma.01G197800	(1 of 35) PF00069//PF00560//PF08263 - Protein kinase domain (Pkinase) // Leucine Rich Repeat (LRR_1) // Leucine rich repeat N-terminal domain (LRRNT_2)	1.65	0.722273	0.00236635	0.0139354	yes	up
219	Glyma.01G198500	(1 of 12) PF02517 - CAAX protease self-immunity (Abi)	0.569	-0.814386	1.48667e-05	0.000190409	yes	down
220	Glyma.01G200466	(1 of 5) PTHR11200:SF107 - TYPE I INOSITOL 1,4,5-TRISPHOSPHATE 5-PHOSPHATASE 2	0.458	-1.12713	8.3741e-06	0.000115471	yes	down
221	Glyma.01G200532	(1 of 5) PTHR11200:SF107 - TYPE I INOSITOL 1,4,5-TRISPHOSPHATE 5-PHOSPHATASE 2	0.527	-0.923835	1.40378e-06	2.42329e-05	yes	down
222	Glyma.01G201800	(1 of 42) PF01535//PF12854//PF13041 - PPR repeat (PPR) // PPR repeat (PPR_1) // PPR repeat family (PPR_2)	7.363	2.88033	0.000317881	0.00265623	yes	up
223	Glyma.01G202500	(1 of 9) K07893 - Ras-related protein Rab-6A (RAB6A)	0.624	-0.680161	1.36326e-05	0.000176245	yes	down
224	Glyma.01G202700	(1 of 4) PTHR22884:SF370 - HISTONE-LYSINE N-METHYLTRANSFERASE, H3 LYSINE-9 SPECIFIC SUVH5-RELATED	0.379	-1.39785	6.2469e-05	0.000658601	yes	down
225	Glyma.01G203300	(1 of 4) PTHR10044//PTHR10044:SF131 - INHIBITOR OF APOPTOSIS // SUBFAMILY NOT NAMED	0.383	-1.38562	8.27929e-10	2.73679e-08	yes	down
226	Glyma.01G203400	(1 of 10) K01177 - beta-amylase (E3.2.1.2)	3.085	1.62524	1.68631e-12	8.56793e-11	yes	up
227	Glyma.01G204800	(1 of 12) PTHR31692:SF10 - EXPANSIN-LIKE B1	0.037	-4.73968	1.48302e-52	1.90386e-49	yes	down
228	Glyma.01G206500	(1 of 9) PTHR27002//PTHR27002:SF34 - FAMILY NOT NAMED // G-TYPE LECTIN S-RECEPTOR-LIKE SERINE/THREONINE-PROTEIN KINASE RLK1	0.185	-2.43418	0.00442329	0.0231995	yes	down
229	Glyma.01G206800	(1 of 5) PTHR13994//PTHR13994:SF9 - NUDIX HYDROLASE RELATED // NUDIX HYDROLASE 8	2.13	1.09095	1.99591e-09	6.1544e-08	yes	up
230	Glyma.01G207300	(1 of 4) PTHR24326//PTHR24326:SF140 - FAMILY NOT NAMED // HOMEOBOX-LEUCINE ZIPPER PROTEIN HAT1-RELATED	0.476	-1.07137	3.12385e-08	7.75685e-07	yes	down
231	Glyma.01G208200	(1 of 2) PTHR19139//PTHR19139:SF134 - AQUAPORIN TRANSPORTER // AQUAPORIN TIP2-3-RELATED	3.031	1.59985	4.03235e-18	4.07606e-16	yes	up
232	Glyma.01G209500	(1 of 4) PTHR31321//PTHR31321:SF19 - FAMILY NOT NAMED // PECTINESTERASE 68-RELATED	4.981	2.31638	1.6981e-06	2.86964e-05	yes	up
233	Glyma.01G209633	(1 of 1) PF11051 - Mannosyltransferase putative (Mannosyl_trans3)	6.142	2.61875	3.13326e-07	6.33113e-06	yes	up
234	Glyma.01G210200	(1 of 3) PTHR10969//PTHR10969:SF40 - MICROTUBULE-ASSOCIATED PROTEINS 1A/1B LIGHT CHAIN 3-RELATED // SUBFAMILY NOT NAMED	0.458	-1.12698	3.03087e-11	1.26193e-09	yes	down
235	Glyma.01G210400	(1 of 3) 1.1.1.27 - L-lactate dehydrogenase / L-lactic dehydrogenase	0.035	-4.85207	2.58289e-18	2.68851e-16	yes	down
236	Glyma.01G210600	(1 of 2) PTHR10972//PTHR10972:SF88 - OXYSTEROL-BINDING PROTEIN-RELATED // OXYSTEROL-BINDING PROTEIN-RELATED PROTEIN 2A-RELATED	2.049	1.03457	0.00167545	0.0105315	yes	up
237	Glyma.01G210800	(1 of 10) K00759 - adenine phosphoribosyltransferase (APRT, apt)	2.101	1.07092	8.3179e-07	1.51107e-05	yes	up
238	Glyma.01G211300	(1 of 3) PTHR31080:SF2 - F23N19.14-RELATED	0.446	-1.16554	2.98502e-05	0.000349854	yes	down
239	Glyma.01G212000	(1 of 7) PF08669 - Glycine cleavage T-protein C-terminal barrel domain (GCV_T_C)	0.571	-0.807759	0.000392016	0.00316315	yes	down
240	Glyma.01G214300	(1 of 4) PTHR31032//PTHR31032:SF1 - FAMILY NOT NAMED // PGR5-LIKE PROTEIN 1A, CHLOROPLASTIC-RELATED	0.028	-5.13643	0.00264645	0.0152808	yes	down
241	Glyma.01G215100	(1 of 3) PTHR18896//PTHR18896:SF15 - PHOSPHOLIPASE D // SUBFAMILY NOT NAMED	2.242	1.16497	0.000395154	0.00318048	yes	up
242	Glyma.01G215500	(1 of 5) K01641 - hydroxymethylglutaryl-CoA synthase (E2.3.3.10)	1.911	0.934024	1.71728e-05	0.000216278	yes	up
243	Glyma.01G215700	(1 of 2) K16250 - DNA-directed RNA polymerase IV subunit 1 [EC:2.7.7.6] (NRPD1)	1.554	0.636284	0.00369105	0.0200386	yes	up
244	Glyma.01G216000	(1 of 3) PTHR31839//PTHR31839:SF0 - FAMILY NOT NAMED // DEHYDRATION-RESPONSIVE ELEMENT-BINDING PROTEIN 1E-RELATED	0.15	-2.73389	0.00942955	0.0420909	yes	down
245	Glyma.01G216800	-	1.572	0.652166	0.000164579	0.00151746	yes	up
246	Glyma.01G217600	(1 of 56) PF00314 - Thaumatin family (Thaumatin)	0.124	-3.01666	4.49976e-15	3.23924e-13	yes	down
247	Glyma.01G217800	-	3.56	1.83197	0.00501143	0.0256281	yes	up
248	Glyma.01G218400	(1 of 9) PTHR12203//PTHR12203:SF32 - KDEL LYS-ASP-GLU-LEU CONTAINING - RELATED // SUBFAMILY NOT NAMED	0.516	-0.953946	2.43664e-06	3.93634e-05	yes	down
249	Glyma.01G218600	(1 of 7) PTHR22950//PTHR22950:SF269 - AMINO ACID TRANSPORTER // EXPRESSED PROTEIN	1.533	0.616736	0.00435936	0.0229498	yes	up
250	Glyma.01G218800	(1 of 27) PF07714//PF08263 - Protein tyrosine kinase (Pkinase_Tyr) // Leucine rich repeat N-terminal domain (LRRNT_2)	1.831	0.87284	4.62954e-08	1.11366e-06	yes	up
251	Glyma.01G219001	(1 of 16) 3.6.3.4 - Cu(2+)-exporting ATPase	0.538	-0.895007	0.000139934	0.0013151	yes	down
252	Glyma.01G219100	(1 of 8) K17686 - Cu+-exporting ATPase (copA, ATP7)	3.138	1.64969	0.000239804	0.00207961	yes	up
253	Glyma.01G219400	(1 of 4) PTHR11592//PTHR11592:SF42 - GLUTATHIONE PEROXIDASE // SUBFAMILY NOT NAMED	0.058	-4.10991	8.40543e-29	2.18729e-26	yes	down
254	Glyma.01G220600	(1 of 8) PTHR19139//PTHR19139:SF169 - AQUAPORIN TRANSPORTER // AQUAPORIN PIP1-4-RELATED	0.63	-0.666456	0.000370564	0.00302363	yes	down
255	Glyma.01G220700	(1 of 3) PTHR24361//PTHR24361:SF341 - MITOGEN-ACTIVATED KINASE KINASE KINASE // SUBFAMILY NOT NAMED	2.006	1.00418	8.60023e-05	0.000866843	yes	up
256	Glyma.01G220900	(1 of 158) PF13676 - TIR domain (TIR_2)	1.854	0.890985	4.55002e-05	0.000499529	yes	up
257	Glyma.01G221800	-	0.45	-1.1511	4.36497e-05	0.000482238	yes	down
258	Glyma.01G222200	(1 of 5) PTHR10641//PTHR10641:SF667 - MYB-LIKE DNA-BINDING PROTEIN MYB // SUBFAMILY NOT NAMED	2.106	1.07447	0.00484088	0.0249314	yes	up
259	Glyma.01G222600	(1 of 4) PTHR31087:SF14 - PROTEIN LURP-ONE-RELATED 17	0.016	-5.92799	3.29676e-07	6.61982e-06	yes	down
260	Glyma.01G225100	(1 of 2) PTHR13832//PTHR13832:SF294 - PROTEIN PHOSPHATASE 2C // SUBFAMILY NOT NAMED	0.369	-1.43863	5.13718e-07	9.82364e-06	yes	down
261	Glyma.01G225800	(1 of 4) PTHR10366//PTHR10366:SF308 - NAD DEPENDENT EPIMERASE/DEHYDRATASE // SUBFAMILY NOT NAMED	0.098	-3.35089	7.99554e-37	3.66586e-34	yes	down
262	Glyma.01G228700	(1 of 20) 2.3.1.74 - Naringenin-chalcone synthase / Flavonone synthase	1.614	0.690521	0.00578866	0.0286996	yes	up
263	Glyma.01G229000	(1 of 2) PTHR11711//PTHR11711:SF168 - ADP RIBOSYLATION FACTOR-RELATED // ADP-RIBOSYLATION FACTOR B1C	0.57	-0.810471	0.00855549	0.0389385	yes	down
264	Glyma.01G229600	(1 of 5) K03363 - cell division cycle 20, cofactor of APC complex (CDC20)	6.343	2.66523	2.36253e-05	0.000285318	yes	up
265	Glyma.01G231000	(1 of 349) PF00847 - AP2 domain (AP2)	0.317	-1.65926	6.61179e-08	1.54421e-06	yes	down
266	Glyma.01G231200	(1 of 2) PTHR31985:SF17 - ETHYLENE-RESPONSIVE TRANSCRIPTION FACTOR ERF021	0.142	-2.82052	1.55763e-18	1.67567e-16	yes	down
267	Glyma.01G233400	(1 of 4) PTHR10641//PTHR10641:SF671 - MYB-LIKE DNA-BINDING PROTEIN MYB // SUBFAMILY NOT NAMED	0.141	-2.82357	5.97278e-06	8.59281e-05	yes	down
268	Glyma.01G233900	(1 of 331) PF01535//PF13041 - PPR repeat (PPR) // PPR repeat family (PPR_2)	1.834	0.87502	0.000108364	0.00105844	yes	up
269	Glyma.01G234000	(1 of 27) PF04640 - PLATZ transcription factor (PLATZ)	0.282	-1.8287	9.66604e-14	5.78056e-12	yes	down
270	Glyma.01G234800	(1 of 15) PF01918 - Alba (Alba)	0.489	-1.0326	0.00127033	0.0083961	yes	down
271	Glyma.01G234900	(1 of 4) PTHR33044//PTHR33044:SF23 - FAMILY NOT NAMED // BIFUNCTIONAL INHIBITOR/LIPID-TRANSFER PROTEIN/SEED STORAGE 2S ALBUMIN SUPERFAMILY PROTEIN-RELATED	0.273	-1.87104	8.19629e-11	3.1725e-09	yes	down
272	Glyma.01G235000	(1 of 3) PTHR33044//PTHR33044:SF13 - FAMILY NOT NAMED // BIFUNCTIONAL INHIBITOR/LIPID-TRANSFER PROTEIN/SEED STORAGE 2S ALBUMIN-LIKE PROTEIN-RELATED	0.312	-1.67824	1.20955e-07	2.68492e-06	yes	down
273	Glyma.01G235100	(1 of 100) PF14368 - Probable lipid transfer (LTP_2)	0.017	-5.88484	9.37084e-05	0.000933521	yes	down
274	Glyma.01G236500	(1 of 5) PTHR13256//PTHR13256:SF35 - N-ACETYLTRANSFERASE 9 // ALANINE ACETYL TRANSFERASE-LIKE PROTEIN	0.482	-1.05361	0.00287105	0.0163044	yes	down
275	Glyma.01G238600	(1 of 1) PTHR19375//PTHR19375:SF101 - HEAT SHOCK PROTEIN 70KDA // HEAT SHOCK 70 KDA PROTEIN 8	0.226	-2.14638	1.3891e-09	4.39953e-08	yes	down
276	Glyma.01G238800	(1 of 6) PTHR23500:SF70 - SUGAR TRANSPORT PROTEIN 13	0.145	-2.7835	3.06589e-22	4.74203e-20	yes	down
277	Glyma.01G239800	(1 of 23) PF11250 - Fantastic Four meristem regulator (FAF)	3.598	1.8473	0.00286435	0.0162754	yes	up
278	Glyma.01G239900	-	1.568	0.64863	0.00222047	0.0132591	yes	up
279	Glyma.01G240300	(1 of 1) 3.2.2.22 - rRNA N-glycosylase / rRNA N-glycosidase	1.579	0.659054	0.000393264	0.00316857	yes	up
280	Glyma.01G241200	(1 of 3) PTHR31317//PTHR31317:SF3 - FAMILY NOT NAMED // F2J10.8 PROTEIN-RELATED	0.625	-0.677941	0.0105437	0.0458837	yes	down
281	Glyma.01G241500	(1 of 1) PTHR31412//PTHR31412:SF2 - FAMILY NOT NAMED // ZINC METALLOPEPTIDASE EGY3, CHLOROPLASTIC-RELATED	0.059	-4.08531	6.97264e-36	3.05156e-33	yes	down
282	Glyma.01G244000	-	0.536	-0.899321	0.00719433	0.0340304	yes	down
283	Glyma.02G003700	(1 of 4) PTHR10783:SF53 - PHOSPHATE TRANSPORTER PHO1	1.983	0.988028	0.00298438	0.0168136	yes	up
284	Glyma.02G004800	-	0.123	-3.01945	2.46592e-15	1.82284e-13	yes	down
285	Glyma.02G006200	(1 of 16) K14516 - ethylene-responsive transcription factor 1 (ERF1)	0.11	-3.18164	0.00126002	0.00833588	yes	down
286	Glyma.02G008000	(1 of 11) PTHR24221:SF205 - ABC TRANSPORTER B FAMILY MEMBER 11-RELATED	0.459	-1.12481	3.88201e-07	7.65529e-06	yes	down
287	Glyma.02G009000	(1 of 2) PTHR33824//PTHR33824:SF3 - FAMILY NOT NAMED // POLYKETIDE CYCLASE / DEHYDRASE AND LIPID TRANSPORT PROTEIN-RELATED	1.842	0.881046	0.00416663	0.0221547	yes	up
288	Glyma.02G009100	(1 of 2) PTHR13832//PTHR13832:SF165 - PROTEIN PHOSPHATASE 2C // PROTEIN PHOSPHATASE 2C 13-RELATED	0.592	-0.756821	8.11218e-07	1.47788e-05	yes	down
289	Glyma.02G009400	(1 of 8) PF15699 - NPR1 interacting (NPR1_interact)	0.429	-1.21967	0.00029798	0.00251338	yes	down
290	Glyma.02G009500	(1 of 4) PTHR33669:SF1 - PROTEIN NIM1-INTERACTING 1	0.353	-1.5014	4.73971e-08	1.13732e-06	yes	down
291	Glyma.02G009800	(1 of 4) PTHR10641:SF494 - TRANSCRIPTION FACTOR MYB108	0.573	-0.802686	0.000102368	0.00100728	yes	down
292	Glyma.02G012300	(1 of 2) PTHR31460//PTHR31460:SF0 - FAMILY NOT NAMED // EXPRESSED PROTEIN-RELATED	0.641	-0.641959	0.00635562	0.0308805	yes	down
293	Glyma.02G012700	(1 of 4) PTHR22952//PTHR22952:SF167 - CAMP-RESPONSE ELEMENT BINDING PROTEIN-RELATED // SUBFAMILY NOT NAMED	2.033	1.02326	3.33507e-05	0.000383987	yes	up
294	Glyma.02G012800	(1 of 1) KOG2346 - Uncharacterized conserved protein	1.862	0.897029	4.96956e-06	7.33867e-05	yes	up
295	Glyma.02G013402	(1 of 4) PTHR22904//PTHR22904:SF7 - TPR REPEAT CONTAINING PROTEIN // T14P4.7 PROTEIN	0.408	-1.29234	2.11676e-05	0.000259049	yes	down
296	Glyma.02G015200	-	0.517	-0.950743	2.10899e-05	0.000258426	yes	down
297	Glyma.02G017100	(1 of 8) PTHR33509:SF5 - LATE EMBRYOGENESIS ABUNDANT 3 (LEA3) FAMILY PROTEIN	0.646	-0.630676	6.06983e-05	0.000642924	yes	down
298	Glyma.02G018600	(1 of 4) 2.8.4.5 - tRNA (N(6)-L-threonylcarbamoyladenosine(37)-C(2))-methylthiotransferase / Methylthio-threonylcarbamoyl-adenosine transferase B	1.743	0.801453	0.00680661	0.0325806	yes	up
299	Glyma.02G019000	(1 of 30) PF14259 - RNA recognition motif (a.k.a. RRM, RBD, or RNP domain) (RRM_6)	0.531	-0.914565	8.39981e-07	1.52236e-05	yes	down
300	Glyma.02G019100	(1 of 5) PTHR24326:SF176 - HOMEOBOX-LEUCINE ZIPPER PROTEIN ATHB-13-RELATED	2.012	1.00857	2.26358e-05	0.000274833	yes	up
301	Glyma.02G019400	(1 of 2) K15275 - solute carrier family 35 (UDP-galactose transporter), member B1 (SLC35B1)	1.892	0.919569	0.00341721	0.0188091	yes	up
302	Glyma.02G020200	(1 of 2) PTHR13780//PTHR13780:SF47 - AMP-ACTIVATED PROTEIN KINASE, GAMMA REGULATORY SUBUNIT // SNF1-RELATED PROTEIN KINASE REGULATORY SUBUNIT GAMMA-1-LIKE	0.367	-1.44634	0.00135901	0.00888616	yes	down
303	Glyma.02G020500	(1 of 3) 3.2.1.1//3.2.1.141 - Alpha-amylase / Glycogenase // 4-alpha-D-((1->4)-alpha-D-glucano)trehalose trehalohydrolase / Maltooligosyl trehalose trehalohydrolase	0.075	-3.73614	0.010533	0.0458473	yes	down
304	Glyma.02G021600	(1 of 2) PF07063 - Domain of unknown function (DUF1338) (DUF1338)	0.258	-1.95378	2.69089e-14	1.70732e-12	yes	down
305	Glyma.02G021900	-	1.965	0.974471	5.82751e-11	2.32575e-09	yes	up
306	Glyma.02G022000	(1 of 16) PF13426 - PAS domain (PAS_9)	1.683	0.751126	1.64478e-06	2.79074e-05	yes	up
307	Glyma.02G024100	(1 of 2) PTHR36007:SF1 - TRANSPORT PROTEIN-RELATED	5.627	2.49231	0.000506341	0.00389858	yes	up
308	Glyma.02G024200	(1 of 4) PTHR31205:SF2 - ACTIN CROSS-LINKING PROTEIN	0.627	-0.673152	3.32145e-05	0.000383106	yes	down
309	Glyma.02G026500	(1 of 10) PF13704 - Glycosyl transferase family 2 (Glyco_tranf_2_4)	0.483	-1.04873	4.29048e-10	1.47671e-08	yes	down
310	Glyma.02G026900	(1 of 2) PTHR13778//PTHR13778:SF9 - GLYCOSYLTRANSFERASE 8 DOMAIN-CONTAINING PROTEIN // SUBFAMILY NOT NAMED	0.26	-1.9435	1.1084e-18	1.21965e-16	yes	down
311	Glyma.02G027100	(1 of 5) PTHR31358:SF6 - F3I6.9 PROTEIN	0.641	-0.640891	0.00476051	0.0246096	yes	down
312	Glyma.02G027600	-	0.558	-0.840945	7.80721e-07	1.42773e-05	yes	down
313	Glyma.02G030200	(1 of 4) PTHR10177:SF206 - CYCLIN-D1-1	1.609	0.685961	0.000101861	0.00100281	yes	up
314	Glyma.02G030900	(1 of 2) K14424 - 4-alpha-methyl-delta7-sterol-4alpha-methyl oxidase (SMO2)	2.152	1.10592	1.18078e-08	3.16903e-07	yes	up
315	Glyma.02G031000	(1 of 4) PTHR11119//PTHR11119:SF50 - XANTHINE-URACIL / VITAMIN C PERMEASE FAMILY MEMBER // NUCLEOBASE-ASCORBATE TRANSPORTER 7-RELATED	2.727	1.44706	3.65258e-06	5.58e-05	yes	up
316	Glyma.02G031700	(1 of 14) PTHR32285//PTHR32285:SF57 - FAMILY NOT NAMED // PROTEIN ALTERED XYLOGLUCAN 4	4.845	2.27638	0.00242014	0.0141975	yes	up
317	Glyma.02G033400	(1 of 5) PTHR13833:SF42 - NHL DOMAIN-CONTAINING PROTEIN	3.547	1.82661	5.1413e-05	0.000556507	yes	up
318	Glyma.02G033700	(1 of 3) PTHR24198//PTHR24198:SF67 - ANKYRIN REPEAT AND PROTEIN KINASE DOMAIN-CONTAINING PROTEIN // SUBFAMILY NOT NAMED	0.419	-1.25402	4.81695e-05	0.000525538	yes	down
319	Glyma.02G034200	(1 of 3) PTHR23315//PTHR23315:SF116 - BETA CATENIN-RELATED ARMADILLO REPEAT-CONTAINING // U-BOX DOMAIN-CONTAINING PROTEIN 18-RELATED	0.325	-1.62267	9.28668e-14	5.56233e-12	yes	down
320	Glyma.02G034400	(1 of 3) PTHR11373//PTHR11373:SF31 - SAM DOMAIN AND HD DOMAIN-CONTAINING PROTEIN-RELATED // SUBFAMILY NOT NAMED	0.109	-3.20403	0.000109046	0.00106456	yes	down
321	Glyma.02G034700	(1 of 23) PF03181 - BURP domain (BURP)	1.671	0.740639	0.00711223	0.0337384	yes	up
322	Glyma.02G035200	(1 of 25) PF07816 - Protein of unknown function (DUF1645) (DUF1645)	0.354	-1.4996	1.55401e-15	1.18514e-13	yes	down
323	Glyma.02G036100	-	0.577	-0.794022	2.58354e-05	0.000308144	yes	down
324	Glyma.02G036400	(1 of 26) PF00646//PF01344 - F-box domain (F-box) // Kelch motif (Kelch_1)	0.642	-0.638483	0.00240194	0.0141166	yes	down
325	Glyma.02G036700	(1 of 4) PTHR32285:SF4 - PROTEIN TRICHOME BIREFRINGENCE-LIKE 2	1.883	0.913297	0.00994928	0.0438317	yes	up
326	Glyma.02G041700	(1 of 4) K04523 - ubiquilin (UBQLN, DSK2)	0.62	-0.690763	0.000162574	0.00150041	yes	down
327	Glyma.02G041900	(1 of 1) PTHR21152//PTHR21152:SF1 - AMINOTRANSFERASE CLASS V // PHOSPHOSERINE AMINOTRANSFERASE	1.549	0.631461	0.00504872	0.0257368	yes	up
328	Glyma.02G042200	(1 of 1) PTHR24095:SF176 - ACYL-ACTIVATING ENZYME 2-RELATED	0.503	-0.991673	0.000795626	0.00567338	yes	down
329	Glyma.02G042300	(1 of 3) PTHR10426//PTHR10426:SF4 - STRICTOSIDINE SYNTHASE-RELATED // FI18644P1-RELATED	0.497	-1.00931	1.44048e-06	2.47888e-05	yes	down
330	Glyma.02G042700	(1 of 60) PF03087 - Arabidopsis protein of unknown function (DUF241)	0.339	-1.56192	4.71261e-11	1.90848e-09	yes	down
331	Glyma.02G042800	(1 of 60) PF03087 - Arabidopsis protein of unknown function (DUF241)	0.249	-2.00442	1.80929e-09	5.62397e-08	yes	down
332	Glyma.02G043200	(1 of 2) PTHR12161//PTHR12161:SF19 - UNCHARACTERIZED DUF292 // REGULATOR OF VPS4 ACTIVITY IN THE MVB PATHWAY PROTEIN	3.343	1.74119	0.00751213	0.0352093	yes	up
333	Glyma.02G046200	(1 of 150) PF13414 - TPR repeat (TPR_11)	3.964	1.98711	0.00215837	0.012968	yes	up
334	Glyma.02G046600	(1 of 4) PTHR24423//PTHR24423:SF436 - TWO-COMPONENT SENSOR HISTIDINE KINASE // HISTIDINE KINASE 1	5.288	2.40281	9.38295e-07	1.68626e-05	yes	up
335	Glyma.02G046800	(1 of 3) PTHR11607//PTHR11607:SF18 - ALPHA-MANNOSIDASE // ALPHA-MANNOSIDASE	2.435	1.28394	1.30095e-12	6.73433e-11	yes	up
336	Glyma.02G047400	(1 of 5) PTHR31048:SF11 - PATHOGENESIS-RELATED THAUMATIN FAMILY PROTEIN	4.868	2.28344	2.10636e-23	3.60544e-21	yes	up
337	Glyma.02G048700	-	3.933	1.97581	0.000149577	0.00139449	yes	up
338	Glyma.02G049700	(1 of 5) PTHR33400:SF2 - ZINC FINGER CCCH DOMAIN-CONTAINING PROTEIN 45-RELATED	0.517	-0.951759	1.92928e-05	0.000239069	yes	down
339	Glyma.02G051600	(1 of 2) K12637 - 3-epi-6-deoxocathasterone 23-monooxygenase (CYP90C1, ROT3)	0.198	-2.3386	0.000837084	0.00591752	yes	down
340	Glyma.02G052700	(1 of 6) PTHR31388:SF3 - PEROXIDASE 36-RELATED	1.698	0.764078	0.000662101	0.00486539	yes	up
341	Glyma.02G053100	(1 of 2) PTHR16223//PTHR16223:SF11 - FAMILY NOT NAMED // TRANSCRIPTION FACTOR BHLH110	6.326	2.66121	0.000653939	0.00481368	yes	up
342	Glyma.02G056200	(1 of 10) K08145 - MFS transporter, SP family, solute carrier family 2 (facilitated glucose transporter), member 8 (SLC2A8, GLUT8)	1.639	0.712769	0.00202707	0.0123096	yes	up
343	Glyma.02G056400	(1 of 2) PTHR10992//PTHR10992:SF838 - ALPHA/BETA HYDROLASE FOLD-CONTAINING PROTEIN // SUBFAMILY NOT NAMED	0.575	-0.798152	0.00348146	0.0190809	yes	down
344	Glyma.02G057200	(1 of 2) PTHR10174//PTHR10174:SF149 - RETINALDEHYDE BINDING PROTEIN-RELATED // SUBFAMILY NOT NAMED	1.678	0.747014	0.000349127	0.00287628	yes	up
345	Glyma.02G057400	(1 of 3) K00234 - succinate dehydrogenase (ubiquinone) flavoprotein subunit (SDHA, SDH1)	0.449	-1.15562	4.55976e-06	6.8066e-05	yes	down
346	Glyma.02G060900	(1 of 80) PF14009 - Domain of unknown function (DUF4228) (DUF4228)	0.461	-1.11871	1.61045e-07	3.49229e-06	yes	down
347	Glyma.02G061400	(1 of 73) PF03000 - NPH3 family (NPH3)	2.678	1.42133	6.39713e-06	9.12491e-05	yes	up
348	Glyma.02G061600	(1 of 3) PTHR10438:SF272 - THIOREDOXIN-LIKE PROTEIN HCF164, CHLOROPLASTIC	0.057	-4.14463	2.99727e-05	0.000350957	yes	down
349	Glyma.02G061902	(1 of 2) PTHR16166//PTHR16166:SF98 - VACUOLAR PROTEIN SORTING-ASSOCIATED PROTEIN VPS13 // SUBFAMILY NOT NAMED	2.173	1.11956	5.16069e-06	7.57734e-05	yes	up
350	Glyma.02G064200	(1 of 13) K01166 - ribonuclease T2 [EC:3.1.27.1] (E3.1.27.1)	5.917	2.56483	4.08907e-12	1.96118e-10	yes	up
351	Glyma.02G065200	-	0.598	-0.741358	2.07459e-05	0.00025486	yes	down
352	Glyma.02G066200	(1 of 349) PF00847 - AP2 domain (AP2)	0.341	-1.55163	1.08596e-06	1.92824e-05	yes	down
353	Glyma.02G068200	(1 of 3) PTHR33450//PTHR33450:SF5 - FAMILY NOT NAMED // EMB|CAB67623.1	0.129	-2.95374	1.07174e-05	0.00014307	yes	down
354	Glyma.02G069400	(1 of 1) PF07714//PF11820 - Protein tyrosine kinase (Pkinase_Tyr) // Protein of unknown function (DUF3339) (DUF3339)	0.513	-0.961617	6.94527e-07	1.28845e-05	yes	down
355	Glyma.02G069700	(1 of 2) PTHR19957:SF91 - SYNTAXIN-RELATED PROTEIN KNOLLE	4.645	2.21564	0.00580421	0.0287409	yes	up
356	Glyma.02G071002	(1 of 3) PTHR11817//PTHR11817:SF34 - PYRUVATE KINASE // SUBFAMILY NOT NAMED	2.912	1.54217	3.43917e-05	0.000393619	yes	up
357	Glyma.02G072200	(1 of 4) 1.4.1.2 - Glutamate dehydrogenase / Glutamic dehydrogenase	0.046	-4.44166	6.964e-14	4.21705e-12	yes	down
358	Glyma.02G072300	(1 of 4) PTHR34132//PTHR34132:SF1 - FAMILY NOT NAMED // EMB|CAB87627.1	2.012	1.0088	9.35105e-08	2.1197e-06	yes	up
359	Glyma.02G072400	(1 of 2) PTHR34114//PTHR34114:SF2 - FAMILY NOT NAMED // ARABINOGALACTAN PEPTIDE 12-RELATED	3.138	1.64965	2.20315e-06	3.61678e-05	yes	up
360	Glyma.02G072500	(1 of 4) PTHR33646//PTHR33646:SF2 - FAMILY NOT NAMED // F20H23.8 PROTEIN-RELATED	0.582	-0.780929	0.00366799	0.0199387	yes	down
361	Glyma.02G073200	(1 of 4) K14412 - alpha-1,4-fucosyltransferase (FUT13, FucTC)	0.09	-3.4814	5.86348e-05	0.000624158	yes	down
362	Glyma.02G073600	(1 of 8) PTHR19139//PTHR19139:SF167 - AQUAPORIN TRANSPORTER // AQUAPORIN PIP2-1-RELATED	0.08	-3.64226	7.00356e-45	5.73889e-42	yes	down
363	Glyma.02G073700	(1 of 8) PTHR19139//PTHR19139:SF167 - AQUAPORIN TRANSPORTER // AQUAPORIN PIP2-1-RELATED	0.327	-1.61125	0.00839767	0.0384063	yes	down
364	Glyma.02G074300	-	0.336	-1.57474	0.00414822	0.0220776	yes	down
365	Glyma.02G075100	(1 of 11) K15378 - solute carrier family 45, member 1/2/4 (SLC45A1_2_4)	2.099	1.06952	1.26347e-05	0.00016495	yes	up
366	Glyma.02G075300	(1 of 2) PTHR11206:SF75 - MATE EFFLUX FAMILY PROTEIN	3.65	1.8677	3.03675e-13	1.71992e-11	yes	up
367	Glyma.02G075700	-	0.469	-1.09111	0.0017253	0.0107973	yes	down
368	Glyma.02G076100	(1 of 3) K13418 - somatic embryogenesis receptor kinase 1 [EC:2.7.10.1 2.7.11.1] (SERK1)	2.97	1.57061	0.00407907	0.0218031	yes	up
369	Glyma.02G078500	(1 of 3) PTHR22603:SF39 - CHOLINE KINASE 1-RELATED	0.629	-0.669055	5.9323e-05	0.00063009	yes	down
370	Glyma.02G079700	(1 of 4) PTHR33743:SF3 - ROOT MERISTEM GROWTH FACTOR 9	0.578	-0.791806	0.010684	0.046337	yes	down
371	Glyma.02G081200	(1 of 2) PTHR10556//PTHR10556:SF35 - 3-OXO-5-ALPHA-STEROID 4-DEHYDROGENASE // 3-OXO-5-ALPHA-STEROID 4-DEHYDROGENASE FAMILY PROTEIN	1.62	0.695782	0.000119431	0.00115107	yes	up
372	Glyma.02G081400	(1 of 14) PF05633 - Protein of unknown function (DUF793) (DUF793)	0.635	-0.656009	9.1934e-05	0.000917982	yes	down
373	Glyma.02G082000	(1 of 4) PTHR21654:SF9 - TRIHELIX TRANSCRIPTION FACTOR GT-2	15.932	3.99386	0.00217664	0.0130554	yes	up
374	Glyma.02G082500	(1 of 19) KOG4473 - Uncharacterized membrane protein	2.804	1.48726	0.00351664	0.0192299	yes	up
375	Glyma.02G082800	(1 of 3) PTHR13690:SF86 - TRANSCRIPTION FACTOR VIP1	0.633	-0.658955	0.00379065	0.0204868	yes	down
376	Glyma.02G083200	(1 of 4) K07437 - cytochrome P450, family 26, subfamily A (CYP26A)	92.265	6.52772	1.04582e-05	0.000140145	yes	up
377	Glyma.02G084300	(1 of 3) K15113 - solute carrier family 25 (mitochondrial iron transporter), member 28/37 (SLC25A28_37, MFRN)	1.519	0.603253	0.00657867	0.0316965	yes	up
378	Glyma.02G086100	(1 of 3) PTHR23079//PTHR23079:SF9 - RNA-DEPENDENT RNA POLYMERASE // RNA-DEPENDENT RNA POLYMERASE 1	0.486	-1.03961	4.02299e-22	6.14832e-20	yes	down
379	Glyma.02G086850	(1 of 3) PTHR31321:SF11 - PECTINESTERASE 10-RELATED	29.739	4.89428	0.00795882	0.0368766	yes	up
380	Glyma.02G087400	(1 of 2) PTHR32467//PTHR32467:SF15 - FAMILY NOT NAMED // AP2-LIKE ETHYLENE-RESPONSIVE TRANSCRIPTION FACTOR SMZ-RELATED	2.327	1.21822	1.75673e-05	0.000220525	yes	up
381	Glyma.02G088050	(1 of 3) PTHR11514:SF40 - TRANSCRIPTION FACTOR BHLH14	2.131	1.09166	0.00302765	0.0170299	yes	up
382	Glyma.02G090100	(1 of 3) PTHR11206//PTHR11206:SF167 - MULTIDRUG RESISTANCE PROTEIN // SUBFAMILY NOT NAMED	1.503	0.587841	0.000503244	0.00387784	yes	up
383	Glyma.02G090200	(1 of 30) PF12874 - Zinc-finger of C2H2 type (zf-met)	1.938	0.95453	8.46699e-05	0.000855428	yes	up
384	Glyma.02G090800	(1 of 5) K03262 - translation initiation factor 5 (EIF5)	0.331	-1.59367	4.08167e-19	4.72064e-17	yes	down
385	Glyma.02G093600	-	1.679	0.74725	0.000411345	0.00329701	yes	up
386	Glyma.02G093700	(1 of 6) K12881 - THO complex subunit 4 (THOC4, ALY)	0.3	-1.73631	7.27192e-05	0.000749033	yes	down
387	Glyma.02G095000	(1 of 6) K02893 - large subunit ribosomal protein L23Ae (RP-L23Ae, RPL23A)	1.546	0.628918	0.00612718	0.029988	yes	up
388	Glyma.02G095500	(1 of 2) K18059 - sulfate transporter 4 (SULTR4)	0.411	-1.28412	6.95109e-14	4.21586e-12	yes	down
389	Glyma.02G096600	(1 of 29) 2.7.7.59 - [Protein-PII] uridylyltransferase / Uridylyl removing enzyme	2.263	1.17839	0.000543854	0.00414024	yes	up
390	Glyma.02G097900	(1 of 3) PTHR22952//PTHR22952:SF209 - CAMP-RESPONSE ELEMENT BINDING PROTEIN-RELATED // BZIP TRANSCRIPTION FACTOR	2.101	1.07108	2.59876e-13	1.48056e-11	yes	up
391	Glyma.02G098000	(1 of 3) PTHR13683:SF274 - ASPARTYL PROTEASE FAMILY PROTEIN	2.293	1.19721	0.00120063	0.00801803	yes	up
392	Glyma.02G098251	(1 of 5) PTHR22950//PTHR22950:SF327 - AMINO ACID TRANSPORTER // LYSINE HISTIDINE TRANSPORTER-LIKE 6	1.723	0.785278	0.000225487	0.00197189	yes	up
393	Glyma.02G099200	(1 of 6) 5.3.99.6 - Allene-oxide cyclase	0.59	-0.760264	3.72993e-05	0.000421641	yes	down
394	Glyma.02G099500	(1 of 5) K09287 - RAV-like factor (RAV)	2.286	1.19259	4.21316e-05	0.000467747	yes	up
395	Glyma.02G099900	(1 of 2) PTHR13778:SF4 - GALACTURONOSYLTRANSFERASE-LIKE 3-RELATED	1.8	0.848307	0.00949754	0.0423208	yes	up
396	Glyma.02G100300	(1 of 73) 3.1.4.46 - Glycerophosphodiester phosphodiesterase / Glycerophosphoryl diester phosphodiesterase	0.416	-1.26638	0.0052545	0.0265399	yes	down
397	Glyma.02G101100	(1 of 4) PTHR31342:SF7 - PROTEIN CHUP1, CHLOROPLASTIC	0.441	-1.18136	5.81637e-05	0.000619485	yes	down
398	Glyma.02G102600	(1 of 2227) 2.7.11.1 - Non-specific serine/threonine protein kinase / Threonine-specific protein kinase	2.456	1.29638	0.00150856	0.00966385	yes	up
399	Glyma.02G104200	(1 of 4) PTHR11911//PTHR11911:SF109 - INOSINE-5-MONOPHOSPHATE DEHYDROGENASE RELATED // SUBFAMILY NOT NAMED	0.465	-1.10543	5.3117e-08	1.262e-06	yes	down
400	Glyma.02G104300	(1 of 1) K14595 - abscisate beta-glucosyltransferase (AOG)	0.35	-1.51441	4.21562e-07	8.2624e-06	yes	down
401	Glyma.02G104600	(1 of 6) PTHR11926//PTHR11926:SF190 - GLUCOSYL/GLUCURONOSYL TRANSFERASES // SUBFAMILY NOT NAMED	1.925	0.944918	4.08973e-05	0.000455752	yes	up
402	Glyma.02G105300	(1 of 7) 2.4.1.128 - Scopoletin glucosyltransferase	4.229	2.08026	1.69383e-06	2.86619e-05	yes	up
403	Glyma.02G106300	(1 of 6) 1.14.19.4 - Delta(8)-fatty-acid desaturase / SLD	2.624	1.3917	1.5525e-18	1.67484e-16	yes	up
404	Glyma.02G106900	(1 of 2) PTHR10108//PTHR10108:SF776 - METHYLTRANSFERASE // METHYLTRANSFERASE PMT2-RELATED	0.531	-0.912549	2.20198e-11	9.40185e-10	yes	down
405	Glyma.02G107200	(1 of 4) PTHR10759//PTHR10759:SF9 - 60S RIBOSOMAL PROTEIN L34 // SUBFAMILY NOT NAMED	0.482	-1.05424	0.0106252	0.046134	yes	down
406	Glyma.02G107800	-	0.393	-1.34759	0.000340187	0.00281755	yes	down
407	Glyma.02G108000	(1 of 7) PTHR11240:SF19 - F7A19.32 PROTEIN-RELATED	0.013	-6.21886	2.57033e-68	7.07079e-65	yes	down
408	Glyma.02G108100	(1 of 3) K14413 - beta-1,3-galactosyltransferase (GALT1)	0.663	-0.593774	0.00471797	0.0244192	yes	down
409	Glyma.02G108500	(1 of 4) PTHR31499:SF11 - HOMEODOMAIN-LIKE SUPERFAMILY PROTEIN	2.082	1.05763	0.00629929	0.0306745	yes	up
410	Glyma.02G109100	(1 of 74) PF01357//PF03330 - Pollen allergen (Pollen_allerg_1) // Rare lipoprotein A (RlpA)-like double-psi beta-barrel (DPBB_1)	0.386	-1.37454	7.2225e-10	2.40831e-08	yes	down
411	Glyma.02G109500	-	3.055	1.61117	0.00155413	0.00989164	yes	up
412	Glyma.02G109600	(1 of 5) PTHR11615//PTHR11615:SF81 - NITRATE, FROMATE, IRON DEHYDROGENASE // CASPARIAN STRIP MEMBRANE PROTEIN 5	2.538	1.3439	0.006113	0.0299301	yes	up
413	Glyma.02G110900	-	0.359	-1.47835	0.00791151	0.0367059	yes	down
414	Glyma.02G111200	-	0.023	-5.45652	2.01299e-108	1.55053e-104	yes	down
415	Glyma.02G111300	-	0.271	-1.88309	4.09651e-15	2.97015e-13	yes	down
416	Glyma.02G111600	(1 of 2) PTHR22891//PTHR22891:SF9 - EUKARYOTIC TRANSLATION INITIATION FACTOR 2C // PROTEIN ARGONAUTE 7	1.63	0.704506	0.00993282	0.0437928	yes	up
417	Glyma.02G112400	(1 of 7) K03263 - translation initiation factor 5A (EIF5A)	0.481	-1.05554	1.05141e-09	3.40848e-08	yes	down
418	Glyma.02G112900	(1 of 39) PF04398 - Protein of unknown function, DUF538 (DUF538)	2.92	1.54585	0.0012856	0.0084883	yes	up
419	Glyma.02G114100	-	0.269	-1.89584	5.60215e-08	1.32609e-06	yes	down
420	Glyma.02G116100	(1 of 2) PTHR32227:SF56 - CARBOHYDRATE-BINDING X8 DOMAIN-CONTAINING PROTEIN	0.654	-0.613204	0.00030244	0.00254543	yes	down
421	Glyma.02G116900	(1 of 4) K11147 - dehydrogenase/reductase SDR family member 4 (DHRS4)	0.604	-0.727819	0.00022011	0.00193056	yes	down
422	Glyma.02G117000	(1 of 3) PTHR22953//PTHR22953:SF20 - ACID PHOSPHATASE RELATED // INACTIVE PURPLE ACID PHOSPHATASE 1-RELATED	0.628	-0.670605	0.00204003	0.0123826	yes	down
423	Glyma.02G117200	-	0.317	-1.6563	0.000169756	0.00155922	yes	down
424	Glyma.02G118500	(1 of 4) PF16136 - Putative nuclear localisation signal (NINJA_B)	0.235	-2.08923	4.22093e-23	7.03726e-21	yes	down
425	Glyma.02G121400	-	2.81	1.49033	0.00906822	0.040752	yes	up
426	Glyma.02G123800	(1 of 3) PTHR31116:SF2 - 3-METHYLADENINE GLYCOSYLASE I-RELATED	2.767	1.46814	0.000319811	0.00267119	yes	up
427	Glyma.02G124100	(1 of 97) KOG0254 - Predicted transporter (major facilitator superfamily)	1.965	0.974676	2.74452e-07	5.63132e-06	yes	up
428	Glyma.02G125200	(1 of 2) PTHR12565//PTHR12565:SF121 - STEROL REGULATORY ELEMENT-BINDING PROTEIN // TRANSCRIPTION FACTOR BHLH49	1.601	0.679329	9.5304e-06	0.000129195	yes	up
429	Glyma.02G125600	(1 of 1) PTHR31901:SF4 - INDOLE-3-ACETIC ACID-AMIDO SYNTHETASE GH3.2-RELATED	0.218	-2.19883	5.27819e-07	1.00683e-05	yes	down
430	Glyma.02G125900	-	0.552	-0.857231	0.00332715	0.0183976	yes	down
431	Glyma.02G126100	(1 of 2) PTHR22952//PTHR22952:SF133 - CAMP-RESPONSE ELEMENT BINDING PROTEIN-RELATED // SUBFAMILY NOT NAMED	2.94	1.55597	7.91652e-06	0.000110089	yes	up
432	Glyma.02G127300	(1 of 2) PTHR31388//PTHR31388:SF9 - FAMILY NOT NAMED // PEROXIDASE 11	0.566	-0.822335	0.000749436	0.0054081	yes	down
433	Glyma.02G127600	(1 of 2) PTHR12234//PTHR12234:SF3 - FORMIMINOTRANSFERASE-CYCLODEAMINASE // SUBFAMILY NOT NAMED	1.684	0.751514	0.000331628	0.00275794	yes	up
434	Glyma.02G128700	-	0.321	-1.63772	3.57634e-11	1.47311e-09	yes	down
435	Glyma.02G128800	(1 of 4) PF06880 - Protein of unknown function (DUF1262) (DUF1262)	0.599	-0.738968	0.0111341	0.0477673	yes	down
436	Glyma.02G129300	(1 of 4) PTHR27001//PTHR27001:SF132 - FAMILY NOT NAMED // PROLINE-RICH RECEPTOR-LIKE PROTEIN KINASE PERK8	1.759	0.815095	0.0103009	0.0451073	yes	up
437	Glyma.02G129500	(1 of 6) PTHR24092//PTHR24092:SF41 - FAMILY NOT NAMED // PHOSPHOLIPID-TRANSPORTING ATPASE 10-RELATED	0.337	-1.56867	0.000811232	0.0057612	yes	down
438	Glyma.02G129900	-	1.952	0.964644	0.00249383	0.0145523	yes	up
439	Glyma.02G131200	(1 of 18) PF04759 - Protein of unknown function, DUF617 (DUF617)	0.239	-2.06291	6.74204e-05	0.000703557	yes	down
440	Glyma.02G131300	-	0.029	-5.10296	0.000391249	0.00315828	yes	down
441	Glyma.02G131600	(1 of 2) PTHR11019//PTHR11019:SF49 - THIJ/PFPI // PROTEIN DJ-1 HOMOLOG C	0.384	-1.38168	0.000199194	0.00177829	yes	down
442	Glyma.02G131700	(1 of 2) PTHR22952//PTHR22952:SF158 - CAMP-RESPONSE ELEMENT BINDING PROTEIN-RELATED // ABSCISIC ACID-INSENSITIVE 5-LIKE PROTEIN 6	0.215	-2.22088	6.07722e-24	1.06873e-21	yes	down
443	Glyma.02G132100	(1 of 2) 1.7.7.1 - Ferredoxin--nitrite reductase	0.507	-0.980343	3.78805e-07	7.50073e-06	yes	down
444	Glyma.02G133800	(1 of 6) PTHR23024:SF157 - CARBOXYLESTERASE 12-RELATED	0.465	-1.10544	0.00141632	0.00919071	yes	down
445	Glyma.02G134300	(1 of 2) PTHR32175//PTHR32175:SF0 - FAMILY NOT NAMED // P-LOOP CONTAINING NUCLEOSIDE TRIPHOSPHATE HYDROLASE FAMILY PROTEIN	1.737	0.7968	2.14495e-05	0.000262083	yes	up
446	Glyma.02G135200	(1 of 4) PTHR31388//PTHR31388:SF35 - FAMILY NOT NAMED // PEROXIDASE 10	2.332	1.22162	6.30943e-10	2.12037e-08	yes	up
447	Glyma.02G135500	(1 of 1) KOG0198//KOG0580//KOG0583 - MEKK and related serine/threonine protein kinases // Serine/threonine protein kinase // Serine/threonine protein kinase	6.138	2.61766	0.00134257	0.0087996	yes	up
448	Glyma.02G135700	(1 of 12) K10400 - kinesin family member 15 (KIF15)	3.874	1.9538	6.5717e-06	9.34278e-05	yes	up
449	Glyma.02G135800	-	0.488	-1.03474	0.000791231	0.00564937	yes	down
450	Glyma.02G135900	(1 of 9) PTHR10209//PTHR10209:SF98 - OXIDOREDUCTASE, 2OG-FE II OXYGENASE FAMILY PROTEIN // SUBFAMILY NOT NAMED	0.436	-1.19893	3.54285e-05	0.000403209	yes	down
451	Glyma.02G136000	(1 of 10) 4.2.3.19 - Ent-kaurene synthase / Ent-kaurene synthetase B	0.522	-0.938634	0.000338057	0.00280293	yes	down
452	Glyma.02G138000	(1 of 2) PTHR32295//PTHR32295:SF18 - FAMILY NOT NAMED // PROTEIN IQ-DOMAIN 14-RELATED	0.611	-0.709627	5.56814e-06	8.08619e-05	yes	down
453	Glyma.02G139500	(1 of 6) PTHR23213//PTHR23213:SF220 - FORMIN-RELATED // SUBFAMILY NOT NAMED	1.648	0.721085	0.00185961	0.0114609	yes	up
454	Glyma.02G140100	(1 of 4) PTHR32285:SF15 - PROTEIN TRICHOME BIREFRINGENCE-LIKE 37-RELATED	1.504	0.588747	0.00245903	0.014371	yes	up
455	Glyma.02G140900	(1 of 6) K11275 - histone H1/5 (H1_5)	1.507	0.591542	0.000387603	0.00313674	yes	up
456	Glyma.02G141000	(1 of 3) PTHR31282:SF12 - WRKY TRANSCRIPTION FACTOR 39-RELATED	0.578	-0.79163	0.00350865	0.0191971	yes	down
457	Glyma.02G141101	(1 of 4) K03109 - signal recognition particle subunit SRP9 (SRP9)	0.47	-1.08904	0.00511336	0.0259735	yes	down
458	Glyma.02G141500	(1 of 2) PTHR10825:SF3 - POLYCOMB GROUP PROTEIN PSC	0.437	-1.19288	3.81084e-12	1.83918e-10	yes	down
459	Glyma.02G141700	(1 of 4) K02721 - photosystem II PsbW protein (psbW)	0.59	-0.76064	0.00748743	0.035132	yes	down
460	Glyma.02G142200	(1 of 3) 3.1.1.26//3.1.1.3//3.1.1.32 - Galactolipase // Triacylglycerol lipase / Triglyceride lipase // Phospholipase A(1) / Phospholipase A1	3.389	1.76084	0.000293319	0.00247895	yes	up
461	Glyma.02G142600	(1 of 55) K14484 - auxin-responsive protein IAA (IAA)	0.299	-1.74042	1.07587e-13	6.38444e-12	yes	down
462	Glyma.02G143100	(1 of 24) PF04720 - PDDEXK-like family of unknown function (PDDEXK_6)	0.501	-0.99686	0.000372842	0.003039	yes	down
463	Glyma.02G144700	(1 of 7) K06890 - uncharacterized protein (K06890)	0.5	-0.998582	1.46107e-11	6.37263e-10	yes	down
464	Glyma.02G145100	(1 of 4) PTHR11814//PTHR11814:SF60 - SULFATE TRANSPORTER // SULFATE TRANSPORTER 3.1-RELATED	0.09	-3.48146	5.99325e-21	8.33278e-19	yes	down
465	Glyma.02G145600	(1 of 4) PTHR11200//PTHR11200:SF159 - INOSITOL 5-PHOSPHATASE // SUBFAMILY NOT NAMED	1.754	0.810289	2.7151e-05	0.000321842	yes	up
466	Glyma.02G145700	(1 of 37) PF00190 - Cupin (Cupin_1)	0.245	-2.03079	0.000459566	0.00360841	yes	down
467	Glyma.02G146300	-	2.844	1.50791	0.000318257	0.00265879	yes	up
468	Glyma.02G146600	(1 of 2) PTHR13087 - NF-KAPPA B ACTIVATING PROTEIN	0.622	-0.685976	4.36391e-05	0.000482238	yes	down
469	Glyma.02G148100	-	0.6	-0.736373	8.58536e-06	0.000117962	yes	down
470	Glyma.02G148200	(1 of 6) PTHR13683//PTHR13683:SF379 - ASPARTYL PROTEASES // ASPARTYL PROTEASE-LIKE PROTEIN	0.121	-3.04625	0.00933658	0.0417534	yes	down
471	Glyma.02G148400	(1 of 4) 5.3.3.17 - Trans-2,3-dihydro-3-hydroxyanthranilate isomerase	0.641	-0.642312	2.58878e-08	6.55932e-07	yes	down
472	Glyma.02G149700	-	13.734	3.77971	0.00288909	0.0163822	yes	up
473	Glyma.02G151200	(1 of 3) PTHR24198//PTHR24198:SF67 - ANKYRIN REPEAT AND PROTEIN KINASE DOMAIN-CONTAINING PROTEIN // SUBFAMILY NOT NAMED	0.517	-0.952219	0.00178788	0.0111077	yes	down
474	Glyma.02G152200	(1 of 3) K11462 - polycomb protein EED (EED)	0.59	-0.760792	5.28257e-05	0.000569371	yes	down
475	Glyma.02G153100	(1 of 4) PTHR10168//PTHR10168:SF118 - GLUTAREDOXIN // GLUTAREDOXIN-C11-RELATED	0.016	-6.00153	3.07504e-07	6.22983e-06	yes	down
476	Glyma.02G156800	(1 of 81) PF00139 - Legume lectin domain (Lectin_legB)	0.406	-1.30061	7.95591e-06	0.000110496	yes	down
477	Glyma.02G157300	(1 of 20) PTHR24078:SF177 - PROTEIN DNJ-23-RELATED	143.807	7.16799	1.9203e-07	4.10641e-06	yes	up
478	Glyma.02G157900	-	0.649	-0.623166	2.89317e-05	0.000340436	yes	down
479	Glyma.02G158200	(1 of 1) 3.4.16.5//3.4.21.25 - Carboxypeptidase C / Serine-type carboxypeptidase I // Cucumisin	0.614	-0.704611	1.54296e-08	4.07851e-07	yes	down
480	Glyma.02G159900	(1 of 1) PTHR19241//PTHR19241:SF283 - ATP-BINDING CASSETTE TRANSPORTER // SUBFAMILY NOT NAMED	1.795	0.843779	1.10618e-06	1.95949e-05	yes	up
481	Glyma.02G161100	(1 of 1) PTHR22952//PTHR22952:SF117 - CAMP-RESPONSE ELEMENT BINDING PROTEIN-RELATED // BZIP TRANSCRIPTION FACTOR 60	0.656	-0.608111	0.00875824	0.0396551	yes	down
482	Glyma.02G162500	(1 of 4) PTHR15672//PTHR15672:SF15 - CAMP-REGULATED PHOSPHOPROTEIN 21 RELATED R3H DOMAIN CONTAINING PROTEIN // EXPRESSED PROTEIN	0.624	-0.679856	3.48636e-05	0.000397955	yes	down
483	Glyma.02G171600	(1 of 4) PTHR31388//PTHR31388:SF8 - FAMILY NOT NAMED // PEROXIDASE 53-RELATED	4.309	2.10748	0.000861872	0.00606824	yes	up
484	Glyma.02G172400	-	2.154	1.10675	0.00136335	0.008907	yes	up
485	Glyma.02G172800	(1 of 9) PTHR11937//PTHR11937:SF255 - ACTIN // SUBFAMILY NOT NAMED	1.736	0.795826	6.59701e-05	0.000691161	yes	up
486	Glyma.02G174500	(1 of 99) PF01535//PF13041//PF14432 - PPR repeat (PPR) // PPR repeat family (PPR_2) // DYW family of nucleic acid deaminases (DYW_deaminase)	0.44	-1.18521	0.0022776	0.0134991	yes	down
487	Glyma.02G177100	(1 of 2) PTHR21032//PTHR21032:SF0 - UNCHARACTERIZED // G PATCH DOMAIN-CONTAINING PROTEIN 11	0.479	-1.06242	3.34898e-05	0.000385013	yes	down
488	Glyma.02G178100	(1 of 6) PTHR31314//PTHR31314:SF7 - FAMILY NOT NAMED // MYB-LIKE HTH TRANSCRIPTIONAL REGULATOR FAMILY PROTEIN	0.575	-0.798421	0.000273362	0.00233282	yes	down
489	Glyma.02G179100	(1 of 7) PTHR22950//PTHR22950:SF269 - AMINO ACID TRANSPORTER // EXPRESSED PROTEIN	0.017	-5.90435	8.12503e-88	3.47688e-84	yes	down
490	Glyma.02G181500	(1 of 3) PTHR11062//PTHR11062:SF21 - EXOSTOSIN HEPARAN SULFATE GLYCOSYLTRANSFERASE -RELATED // SUBFAMILY NOT NAMED	1.691	0.757748	0.00425849	0.0225346	yes	up
491	Glyma.02G182200	(1 of 5) PTHR27002//PTHR27002:SF42 - FAMILY NOT NAMED // G-TYPE LECTIN S-RECEPTOR-LIKE SERINE/THREONINE-PROTEIN KINASE SD3-1	1.507	0.591705	0.000870892	0.00612391	yes	up
492	Glyma.02G182400	(1 of 6) K00942 - guanylate kinase (E2.7.4.8, gmk)	2.029	1.02087	0.00221144	0.013223	yes	up
493	Glyma.02G184800	(1 of 3) PTHR15371//PTHR15371:SF2 - TIM23 // OUTER ENVELOPE PORE PROTEIN 16-1, CHLOROPLASTIC	0.624	-0.680068	0.00833956	0.0382359	yes	down
494	Glyma.02G185900	(1 of 6) K03124 - transcription initiation factor TFIIB (TFIIB, GTF2B, SUA7, tfb)	0.6	-0.737694	2.58971e-06	4.14709e-05	yes	down
495	Glyma.02G188300	(1 of 4) PTHR19241//PTHR19241:SF286 - ATP-BINDING CASSETTE TRANSPORTER // SUBFAMILY NOT NAMED	0.203	-2.29864	0.00664708	0.0319736	yes	down
496	Glyma.02G189600	(1 of 2) PTHR10108//PTHR10108:SF37 - METHYLTRANSFERASE // METHYLTRANSFERASE PMT6-RELATED	1.843	0.881878	8.03155e-06	0.000111426	yes	up
497	Glyma.02G190000	(1 of 4) K14674 - TAG lipase / steryl ester hydrolase / phospholipase A2 / LPA acyltransferase (TGL4)	0.469	-1.09179	1.00775e-09	3.27725e-08	yes	down
498	Glyma.02G190700	(1 of 1) PTHR10571//PTHR10571:SF0 - UDP-N-ACETYLGLUCOSAMINE--DOLICHYL-PHOSPHATE N-ACETYLGLUCOSAMINEPHOSPHOTRANSFERASE // UDP-N-ACETYLGLUCOSAMINE--DOLICHYL-PHOSPHATE N-ACETYLGLUCOSAMINEPHOSPHOTRANSFERASE	1.593	0.672044	0.00988351	0.0436277	yes	up
499	Glyma.02G192600	(1 of 12) PTHR31358//PTHR31358:SF10 - FAMILY NOT NAMED // TARGETING PROTEIN FOR XKLP2-LIKE PROTEIN	2.601	1.37922	5.40634e-09	1.54119e-07	yes	up
500	Glyma.02G195400	(1 of 6) PTHR19957:SF69 - SYNTAXIN-121-RELATED	0.523	-0.934304	1.07352e-05	0.000143259	yes	down
501	Glyma.02G195500	(1 of 2) PTHR18934//PTHR18934:SF100 - ATP-DEPENDENT RNA HELICASE // ATP-DEPENDENT RNA HELICASE DHX30-RELATED	0.452	-1.14554	3.49717e-08	8.60616e-07	yes	down
502	Glyma.02G196800	(1 of 7) PTHR13943//PTHR13943:SF44 - HRAS-LIKE SUPPRESSOR - RELATED // SUBFAMILY NOT NAMED	0.648	-0.62668	0.000580532	0.00437449	yes	down
503	Glyma.02G197600	(1 of 8) PTHR31415//PTHR31415:SF2 - FAMILY NOT NAMED // LATE EMBRYOGENESIS ABUNDANT HYDROXYPROLINE-RICH GLYCOPROTEIN-RELATED	1.94	0.95631	0.000205908	0.0018289	yes	up
504	Glyma.02G197800	(1 of 16) PTHR31415:SF4 - HARPIN-INDUCED PROTEIN-LIKE-RELATED	0.569	-0.813227	4.7171e-06	7.01698e-05	yes	down
505	Glyma.02G198200	(1 of 2) PTHR13683//PTHR13683:SF225 - ASPARTYL PROTEASES // SUBFAMILY NOT NAMED	2.839	1.50529	2.40107e-06	3.88377e-05	yes	up
506	Glyma.02G198300	(1 of 4) PTHR31223//PTHR31223:SF20 - FAMILY NOT NAMED // CYTOKININ RIBOSIDE 5'-MONOPHOSPHATE PHOSPHORIBOHYDROLASE LOG7	0.531	-0.912302	0.00362975	0.0197671	yes	down
507	Glyma.02G202500	(1 of 3) K00131 - glyceraldehyde-3-phosphate dehydrogenase (NADP+) (gapN)	0.011	-6.49095	1.36063e-08	3.62141e-07	yes	down
508	Glyma.02G202900	(1 of 8) PTHR24347//PTHR24347:SF168 - SERINE/THREONINE-PROTEIN KINASE // CBL-INTERACTING SERINE/THREONINE-PROTEIN KINASE 12-RELATED	0.478	-1.06408	0.000624612	0.00464005	yes	down
509	Glyma.02G203100	(1 of 3) PTHR10994:SF84 - RETICULON-LIKE PROTEIN B21	3.402	1.76622	0.00364275	0.0198266	yes	up
510	Glyma.02G203200	(1 of 2) PTHR23213:SF232 - FORMIN-LIKE PROTEIN 13	0.349	-1.5191	2.36825e-06	3.8436e-05	yes	down
511	Glyma.02G203300	(1 of 2) K10255 - omega-6 fatty acid desaturase (delta-12 desaturase) (FAD6, desA)	1.504	0.588453	0.00230788	0.0136387	yes	up
512	Glyma.02G203400	(1 of 2) PTHR14499//PTHR14499:SF70 - POTASSIUM CHANNEL TETRAMERIZATION DOMAIN-CONTAINING // SUBFAMILY NOT NAMED	0.587	-0.768936	0.000611411	0.00456508	yes	down
513	Glyma.02G205001	(1 of 7) PTHR23067//PTHR23067:SF43 - DOUBLE-STRANDED RNA-BINDING ZINC FINGER PROTEIN // SUBFAMILY NOT NAMED	0.462	-1.1133	3.62282e-05	0.000411216	yes	down
514	Glyma.02G206000	(1 of 4) PTHR31807//PTHR31807:SF2 - FAMILY NOT NAMED // HAUS AUGMIN-LIKE COMPLEX SUBUNIT 8	2.426	1.27864	1.21056e-09	3.87552e-08	yes	up
515	Glyma.02G207100	(1 of 29) K09285 - AP2-like factor, ANT lineage (OVM, ANT)	0.221	-2.17704	1.87728e-05	0.000233527	yes	down
516	Glyma.02G207700	(1 of 2) KOG3269 - Predicted membrane protein	0.587	-0.769642	3.81395e-05	0.000429368	yes	down
517	Glyma.02G207800	(1 of 2) PTHR12169:SF6 - LACTATION ELEVATED PROTEIN 1	0.38	-1.39479	7.01739e-07	1.30058e-05	yes	down
518	Glyma.02G208000	(1 of 3) PTHR10366//PTHR10366:SF459 - NAD DEPENDENT EPIMERASE/DEHYDRATASE // SUBFAMILY NOT NAMED	0.65	-0.621238	0.000281945	0.00239439	yes	down
519	Glyma.02G208300	(1 of 21) PF04674 - Phosphate-induced protein 1 conserved region (Phi_1)	0.005	-7.79382	1.68692e-09	5.26486e-08	yes	down
520	Glyma.02G208500	(1 of 2) PTHR24343//PTHR24343:SF207 - SERINE/THREONINE KINASE // SERINE/THREONINE-PROTEIN KINASE SRK2C	0.606	-0.722172	0.000752999	0.00542698	yes	down
521	Glyma.02G208800	(1 of 5) PTHR33783:SF1 - F3F9.15	2.477	1.30879	0.00257985	0.014959	yes	up
522	Glyma.02G209200	-	0.336	-1.57428	2.55568e-13	1.46469e-11	yes	down
523	Glyma.02G209400	(1 of 2) PTHR11785//PTHR11785:SF378 - AMINO ACID TRANSPORTER // SUBFAMILY NOT NAMED	1.998	0.998474	0.000368836	0.00301272	yes	up
524	Glyma.02G210500	(1 of 4) PTHR11969//PTHR11969:SF19 - MAX DIMERIZATION, MAD // SUBFAMILY NOT NAMED	1.787	0.837592	7.41968e-05	0.000762011	yes	up
525	Glyma.02G211200	(1 of 2) PTHR24078:SF247 - CHAPERONE PROTEIN DNAJ 1, MITOCHONDRIAL	1.87	0.903174	0.000900932	0.0062972	yes	up
526	Glyma.02G212400	(1 of 5) PTHR10177:SF213 - CYCLIN-D4-1-RELATED	0.653	-0.614567	0.000300865	0.00253383	yes	down
527	Glyma.02G213400	(1 of 2) PF00443//PF01753//PF13423 - Ubiquitin carboxyl-terminal hydrolase (UCH) // MYND finger (zf-MYND) // Ubiquitin carboxyl-terminal hydrolase (UCH_1)	0.597	-0.744309	8.39602e-07	1.52236e-05	yes	down
528	Glyma.02G213700	(1 of 4) PTHR11002:SF19 - CARBONIC ANHYDRASE	0.437	-1.19459	0.000620252	0.00461689	yes	down
529	Glyma.02G214300	(1 of 9) K10395 - kinesin family member 4/21/27 (KIF4_21_27)	2.163	1.11285	9.48586e-05	0.000942785	yes	up
530	Glyma.02G214400	-	0.539	-0.89135	1.60213e-06	2.72659e-05	yes	down
531	Glyma.02G215000	(1 of 2) PTHR21736//PTHR21736:SF24 - VERNALIZATION-INSENSITIVE PROTEIN 3 // SUBFAMILY NOT NAMED	5.012	2.32548	0.00688618	0.0328715	yes	up
532	Glyma.02G216200	-	0.003	-8.46084	1.32885e-11	5.85559e-10	yes	down
533	Glyma.02G216800	-	0.441	-1.1807	0.00132511	0.00871036	yes	down
534	Glyma.02G216900	(1 of 753) PF13041 - PPR repeat family (PPR_2)	0.598	-0.740894	0.000702945	0.00513126	yes	down
535	Glyma.02G217300	(1 of 6) PTHR24343//PTHR24343:SF157 - SERINE/THREONINE KINASE // CBL-INTERACTING SERINE/THREONINE-PROTEIN KINASE 24	0.446	-1.16351	0.000422447	0.00337126	yes	down
536	Glyma.02G217400	(1 of 5) PF07173 - Protein of unknown function (DUF1399) (DUF1399)	0.25	-1.99786	2.49995e-30	7.34967e-28	yes	down
537	Glyma.02G217600	(1 of 7) PTHR23029//PTHR23029:SF40 - PHOSPHOGLYCERATE MUTASE // PHOSPHOGLYCERATE MUTASE-LIKE PROTEIN	0.101	-3.30264	2.42224e-34	9.61728e-32	yes	down
538	Glyma.02G218200	(1 of 4) PTHR10579//PTHR10579:SF55 - CALCIUM-ACTIVATED CHLORIDE CHANNEL REGULATOR // SUBFAMILY NOT NAMED	1.686	0.75395	4.41944e-05	0.000487416	yes	up
539	Glyma.02G218300	(1 of 6) 1.2.1.70 - Glutamyl-tRNA reductase	1.524	0.607421	0.000924234	0.00643206	yes	up
540	Glyma.02G218700	(1 of 1) PTHR11728//PTHR11728:SF13 - GLYCEROL-3-PHOSPHATE DEHYDROGENASE // GLYCEROL-3-PHOSPHATE DEHYDROGENASE [NAD(+)] 2, CHLOROPLASTIC	3.364	1.75033	0.00251846	0.0146605	yes	up
541	Glyma.02G219100	-	0.008	-6.96445	1.95657e-07	4.17702e-06	yes	down
542	Glyma.02G220300	(1 of 4) PTHR32246:SF15 - CALCIUM-DEPENDENT LIPID-BINDING (CALB DOMAIN) FAMILY PROTEIN	1.748	0.805298	0.0111561	0.0478512	yes	up
543	Glyma.02G220500	(1 of 3) PTHR31851//PTHR31851:SF16 - FAMILY NOT NAMED // MEMBRANE PROTEIN OF ER BODY 2	2.133	1.09269	0.00523976	0.0264724	yes	up
544	Glyma.02G220700	(1 of 2) PTHR13430//PTHR13430:SF3 - UNCHARACTERIZED // AUTOPHAGY-RELATED PROTEIN 13	0.592	-0.75591	3.5271e-06	5.4314e-05	yes	down
545	Glyma.02G221600	(1 of 3) PTHR23294 - ET TRANSLATION PRODUCT-RELATED	2.002	1.00137	3.62603e-07	7.22075e-06	yes	up
546	Glyma.02G222000	(1 of 131) PF00892 - EamA-like transporter family (EamA)	6.72	2.74849	1.53427e-05	0.000195595	yes	up
547	Glyma.02G222200	(1 of 5) PTHR12121//PTHR12121:SF44 - CARBON CATABOLITE REPRESSOR PROTEIN 4 // SUBFAMILY NOT NAMED	0.277	-1.85176	3.69736e-06	5.635e-05	yes	down
548	Glyma.02G222300	(1 of 10) PTHR31989//PTHR31989:SF5 - FAMILY NOT NAMED // F11O4.3-RELATED	0.647	-0.628587	1.68777e-06	2.85719e-05	yes	down
549	Glyma.02G222600	(1 of 4) PTHR22814//PTHR22814:SF51 - COPPER TRANSPORT PROTEIN ATOX1-RELATED // HEAVY METAL TRANSPORT/DETOXIFICATION DOMAIN-CONTAINING PROTEIN	0.167	-2.58319	6.14428e-15	4.34991e-13	yes	down
550	Glyma.02G223700	(1 of 4) PTHR31717//PTHR31717:SF8 - FAMILY NOT NAMED // ZINC FINGER PROTEIN CONSTANS-LIKE 10-RELATED	0.35	-1.51512	6.6984e-09	1.87346e-07	yes	down
551	Glyma.02G224800	(1 of 9) PTHR11709:SF103 - LACCASE-16	1.818	0.862317	1.32814e-06	2.30368e-05	yes	up
552	Glyma.02G225850	(1 of 4) PTHR11926:SF374 - UDP-GLYCOSYLTRANSFERASE 71C4	1.574	0.654717	0.00449716	0.0234751	yes	up
553	Glyma.02G226200	(1 of 3) PTHR10291//PTHR10291:SF6 - DEHYDRODOLICHYL DIPHOSPHATE SYNTHASE // DEHYDRODOLICHYL DIPHOSPHATE SYNTHASE 1-RELATED	0.109	-3.19959	1.039e-05	0.000139328	yes	down
554	Glyma.02G226600	(1 of 2) PTHR10584//PTHR10584:SF130 - SUGAR KINASE // SUBFAMILY NOT NAMED	0.542	-0.883767	0.00406712	0.0217499	yes	down
555	Glyma.02G227000	(1 of 1) PF00642//PF13637 - Zinc finger C-x8-C-x5-C-x3-H type (and similar) (zf-CCCH) // Ankyrin repeats (many copies) (Ank_4)	0.556	-0.846996	8.36529e-07	1.51825e-05	yes	down
556	Glyma.02G227200	(1 of 8) K10257 - omega-3 fatty acid desaturase (delta-15 desaturase) (FAD8, desB)	1.514	0.598714	0.0021602	0.012973	yes	up
557	Glyma.02G227600	(1 of 3) PTHR13544:SF0 - SELENOPROTEIN T	0.515	-0.957909	5.54139e-08	1.31252e-06	yes	down
558	Glyma.02G227900	(1 of 7) PTHR24098//PTHR24098:SF4 - FAMILY NOT NAMED // ACYL-COA N-ACYLTRANSFERASE WITH RING/FYVE/PHD-TYPE ZINC FINGER DOMAIN-RELATED	3.383	1.75809	0.00260772	0.0150935	yes	up
559	Glyma.02G228200	(1 of 5) PTHR13832//PTHR13832:SF117 - PROTEIN PHOSPHATASE 2C // PROTEIN PHOSPHATASE 2C-LIKE PROTEIN-RELATED	0.532	-0.911646	5.4905e-13	2.99089e-11	yes	down
560	Glyma.02G228400	(1 of 8) K04646 - clathrin heavy chain (CLTC)	2.392	1.25844	4.83623e-08	1.1576e-06	yes	up
561	Glyma.02G229050	-	2.163	1.11326	0.00272441	0.0156442	yes	up
562	Glyma.02G229700	(1 of 4) K03178 - ubiquitin-activating enzyme E1 (UBE1, UBA1)	1.651	0.723762	5.80985e-07	1.09523e-05	yes	up
563	Glyma.02G229800	(1 of 4) K12845 - U4/U6 small nuclear ribonucleoprotein SNU13 (SNU13, NHP2L)	0.547	-0.869249	0.00322323	0.0179362	yes	down
564	Glyma.02G229900	(1 of 5) PTHR23257//PTHR23257:SF391 - SERINE-THREONINE PROTEIN KINASE // MITOGEN-ACTIVATED PROTEIN KINASE KINASE KINASE MOM-4-RELATED	1.726	0.787133	5.12607e-07	9.80727e-06	yes	up
565	Glyma.02G231600	(1 of 4) PTHR11709:SF68 - LACCASE-13-RELATED	0.479	-1.06186	0.00168747	0.0105933	yes	down
566	Glyma.02G231800	(1 of 4) PTHR10555//PTHR10555:SF155 - SORTING NEXIN // SUBFAMILY NOT NAMED	0.544	-0.878837	5.94437e-07	1.11817e-05	yes	down
567	Glyma.02G232600	(1 of 8) K13424 - WRKY transcription factor 33 (WRKY33)	0.47	-1.08989	2.69823e-15	1.98315e-13	yes	down
568	Glyma.02G233000	(1 of 2) PTHR31087//PTHR31087:SF16 - FAMILY NOT NAMED // PROTEIN LURP-ONE-RELATED 7	0.616	-0.700116	0.00225417	0.0134056	yes	down
569	Glyma.02G233300	-	0.472	-1.08464	2.30315e-06	3.75217e-05	yes	down
570	Glyma.02G234000	(1 of 154) K00430 - peroxidase (E1.11.1.7)	2.019	1.0133	0.000617159	0.00459896	yes	up
571	Glyma.02G234200	(1 of 154) K00430 - peroxidase (E1.11.1.7)	1.709	0.773301	0.00119628	0.00799033	yes	up
572	Glyma.02G234500	(1 of 2) PTHR11766:SF0 - TYROSINE--TRNA LIGASE, MITOCHONDRIAL	0.577	-0.794456	5.01338e-06	7.39204e-05	yes	down
573	Glyma.02G234700	-	0.639	-0.646126	0.00348681	0.0191033	yes	down
574	Glyma.02G234800	(1 of 7) PTHR24347//PTHR24347:SF167 - SERINE/THREONINE-PROTEIN KINASE // CBL-INTERACTING SERINE/THREONINE-PROTEIN KINASE 2	0.152	-2.72211	4.29444e-10	1.47671e-08	yes	down
575	Glyma.02G235100	(1 of 2) K12761 - carbon catabolite-derepressing protein kinase (SNF1)	0.585	-0.77289	2.75244e-07	5.64154e-06	yes	down
576	Glyma.02G235700	(1 of 4) PTHR13902:SF49 - SERINE/THREONINE-PROTEIN KINASE WNK4-RELATED	2.075	1.0529	6.56444e-05	0.00068831	yes	up
577	Glyma.02G236600	(1 of 4) PTHR32258:SF4 - KINASE INTERACTING (KIP1-LIKE) FAMILY PROTEIN	0.636	-0.653276	2.66447e-07	5.49634e-06	yes	down
578	Glyma.02G236800	(1 of 1) K13434 - pathogenesis-related genes transcriptional activator PTI6 (PTI6)	0.359	-1.47669	4.16074e-08	1.00655e-06	yes	down
579	Glyma.02G238600	(1 of 4) PTHR13439//PTHR13439:SF13 - CT120 PROTEIN // SUBFAMILY NOT NAMED	0.489	-1.03244	0.00102805	0.00703442	yes	down
580	Glyma.02G239100	(1 of 4) PTHR31852//PTHR31852:SF1 - FAMILY NOT NAMED // LATE EMBRYOGENESIS ABUNDANT (LEA) HYDROXYPROLINE-RICH GLYCOPROTEIN-RELATED	0.464	-1.1073	0.00592557	0.0291831	yes	down
581	Glyma.02G239800	-	0.213	-2.22789	0.000262574	0.00224873	yes	down
582	Glyma.02G240200	(1 of 3) PTHR31480//PTHR31480:SF2 - FAMILY NOT NAMED // PHYTOENE SYNTHASE, CHLOROPLASTIC	0.558	-0.841496	0.000208889	0.00185112	yes	down
583	Glyma.02G241000	(1 of 4) PTHR12802//PTHR12802:SF60 - SWI/SNF COMPLEX-RELATED // PROTEIN REVEILLE 1-RELATED	0.368	-1.44161	1.89829e-08	4.95318e-07	yes	down
584	Glyma.02G242900	(1 of 4) PTHR22849//PTHR22849:SF43 - WDSAM1 PROTEIN // U-BOX DOMAIN-CONTAINING PROTEIN 54-RELATED	0.539	-0.891758	3.14208e-06	4.91514e-05	yes	down
585	Glyma.02G243600	(1 of 4) PTHR13683:SF327 - ASPARTYL PROTEASE FAMILY PROTEIN	0.034	-4.86858	2.40867e-27	5.52172e-25	yes	down
586	Glyma.02G244000	(1 of 2) PTHR20852//PTHR20852:SF62 - GLUTAMINE SYNTHETASE // GLUTAMINE SYNTHETASE CYTOSOLIC ISOZYME 1-3-RELATED	1.608	0.684938	0.000205537	0.00182645	yes	up
587	Glyma.02G244300	(1 of 2) PTHR11527:SF142 - 15.7 KDA HEAT SHOCK PROTEIN, PEROXISOMAL	0.494	-1.01769	5.41172e-10	1.8347e-08	yes	down
588	Glyma.02G244700	(1 of 4) PTHR32227//PTHR32227:SF52 - FAMILY NOT NAMED // GLUCAN ENDO-1,3-BETA-GLUCOSIDASE 2	1.909	0.932566	0.000281385	0.00239016	yes	up
589	Glyma.02G245600	(1 of 5) PTHR23201//PTHR23201:SF1 - EXTENSIN, PROLINE-RICH PROTEIN // GIBBERELLIN-REGULATED PROTEIN 12-RELATED	1.644	0.717428	0.00412862	0.0220168	yes	up
590	Glyma.02G245700	(1 of 10) PTHR10891:SF573 - CALCIUM-BINDING PROTEIN CML24-RELATED	0.467	-1.09887	1.10661e-06	1.95949e-05	yes	down
591	Glyma.02G247000	(1 of 80) PF14009 - Domain of unknown function (DUF4228) (DUF4228)	1.544	0.626386	0.00271703	0.0156134	yes	up
592	Glyma.02G248500	(1 of 8) PTHR31867//PTHR31867:SF9 - FAMILY NOT NAMED // EXPANSIN-A6	0.554	-0.853103	3.93636e-09	1.14676e-07	yes	down
593	Glyma.02G250200	(1 of 4) PTHR13832//PTHR13832:SF219 - PROTEIN PHOSPHATASE 2C // PROTEIN PHOSPHATASE 2C 3-RELATED	0.138	-2.85883	1.39613e-34	5.61266e-32	yes	down
594	Glyma.02G250400	(1 of 2) PTHR10108//PTHR10108:SF803 - METHYLTRANSFERASE // METHYLTRANSFERASE PMT10-RELATED	1.862	0.897179	1.73617e-05	0.000218157	yes	up
595	Glyma.02G250700	(1 of 1) PTHR22870//PTHR22870:SF202//PTHR22870:SF204 - REGULATOR OF CHROMOSOME CONDENSATION // SUBFAMILY NOT NAMED // REGULATOR OF CHROMOSOME CONDENSATION REPEAT-CONTAINING PROTEIN	2.413	1.2711	1.23428e-11	5.46389e-10	yes	up
596	Glyma.02G251800	(1 of 4) PTHR24209//PTHR24209:SF7 - FAMILY NOT NAMED // PROTEIN DA1-RELATED 2	2.086	1.06072	0.00100693	0.00692253	yes	up
597	Glyma.02G252600	(1 of 4) PTHR33101:SF4 - ROP GUANINE NUCLEOTIDE EXCHANGE FACTOR 5-RELATED	0.264	-1.92184	1.54489e-15	1.18052e-13	yes	down
598	Glyma.02G252900	(1 of 4) PTHR31300:SF2 - EMB|CAB81597.1	0.466	-1.10089	1.0714e-08	2.89971e-07	yes	down
599	Glyma.02G253200	(1 of 4) PTHR22950//PTHR22950:SF48 - AMINO ACID TRANSPORTER // PROLINE TRANSPORTER 1-RELATED	0.442	-1.17682	8.17829e-12	3.74074e-10	yes	down
600	Glyma.02G253900	(1 of 56) 3.1.3.2 - Acid phosphatase / Phosphomonoesterase	0.396	-1.33574	2.40849e-06	3.8925e-05	yes	down
601	Glyma.02G254600	(1 of 39) 2.3.1.133 - Shikimate O-hydroxycinnamoyltransferase	5.064	2.34015	5.18367e-10	1.76515e-08	yes	up
602	Glyma.02G255000	(1 of 8) PTHR19139//PTHR19139:SF169 - AQUAPORIN TRANSPORTER // AQUAPORIN PIP1-4-RELATED	0.567	-0.818682	1.35722e-05	0.00017564	yes	down
603	Glyma.02G255100	(1 of 7) 2.4.1.224 - Glucuronosyl-N-acetylglucosaminyl-proteoglycan 4-alpha-N- acetylglucosaminyltransferase / acetylglucosaminyltransferase	0.55	-0.86207	0.00155599	0.00990185	yes	down
604	Glyma.02G255400	(1 of 4) PF07014//PF07231 - Hs1pro-1 protein C-terminus (Hs1pro-1_C) // Hs1pro-1 N-terminus (Hs1pro-1_N)	0.507	-0.978984	1.37243e-05	0.000177192	yes	down
605	Glyma.02G256600	-	2.381	1.25177	0.00852085	0.0388359	yes	up
606	Glyma.02G257000	(1 of 12) K05857 - phosphatidylinositol phospholipase C, delta (PLCD)	5.065	2.34059	7.73285e-05	0.00079059	yes	up
607	Glyma.02G257900	(1 of 2) PTHR34945//PTHR34945:SF1 - FAMILY NOT NAMED // 2-OXOGLUTARATE (2OG) AND FE(II)-DEPENDENT OXYGENASE SUPERFAMILY PROTEIN	0.663	-0.593605	0.00581178	0.0287661	yes	down
608	Glyma.02G258000	(1 of 3) PTHR32285//PTHR32285:SF10 - FAMILY NOT NAMED // PROTEIN ESKIMO 1	1.955	0.967438	1.32724e-06	2.30368e-05	yes	up
609	Glyma.02G258600	-	0.206	-2.27891	0.000544541	0.00414465	yes	down
610	Glyma.02G258700	-	0.261	-1.94009	0.00761157	0.0355801	yes	down
611	Glyma.02G259300	(1 of 4) PTHR31388:SF24 - PEROXIDASE 52	2.62	1.38931	9.52658e-10	3.11722e-08	yes	up
612	Glyma.02G259700	(1 of 6) PF04588 - Hypoxia induced protein conserved region (HIG_1_N)	0.249	-2.00796	4.0321e-13	2.24405e-11	yes	down
613	Glyma.02G260300	(1 of 1) PTHR22950//PTHR22950:SF289 - AMINO ACID TRANSPORTER // SUBFAMILY NOT NAMED	0.169	-2.56758	1.66549e-10	6.10885e-09	yes	down
614	Glyma.02G261600	(1 of 4) PTHR11709:SF22 - LACCASE-12-RELATED	0.342	-1.5484	4.32335e-05	0.000478738	yes	down
615	Glyma.02G261700	(1 of 8) PTHR31241:SF2 - DEHYDRATION-RESPONSIVE ELEMENT-BINDING PROTEIN 2A-RELATED	0.588	-0.764951	3.04815e-05	0.000355953	yes	down
616	Glyma.02G261900	(1 of 5) PTHR31213//PTHR31213:SF9 - FAMILY NOT NAMED // ABSCISIC ACID RECEPTOR PYL5	1.853	0.889904	3.33723e-05	0.000384006	yes	up
617	Glyma.02G262000	(1 of 15) PF13456 - Reverse transcriptase-like (RVT_3)	3.123	1.64285	0.00413815	0.0220447	yes	up
618	Glyma.02G262500	(1 of 9) K00522 - ferritin heavy chain (FTH1)	0.423	-1.24209	2.92629e-12	1.42839e-10	yes	down
619	Glyma.02G263400	(1 of 13) 3.5.1.52 - Peptide-N(4)-(N-acetyl-beta-glucosaminyl)asparagine amidase / N-oligosaccharide glycopeptidase	0.61	-0.712525	1.88793e-05	0.000234775	yes	down
620	Glyma.02G263900	(1 of 28) PF07714//PF08263//PF13855 - Protein tyrosine kinase (Pkinase_Tyr) // Leucine rich repeat N-terminal domain (LRRNT_2) // Leucine rich repeat (LRR_8)	0.604	-0.726549	0.00146856	0.00946554	yes	down
621	Glyma.02G264800	(1 of 6) PTHR14155:SF100 - RING-H2 FINGER PROTEIN ATL66	0.284	-1.81438	0.00124036	0.00823479	yes	down
622	Glyma.02G266000	(1 of 2) PTHR32295:SF15 - PROTEIN IQ-DOMAIN 33	0.247	-2.01816	0.00246833	0.0144187	yes	down
623	Glyma.02G266200	(1 of 2) PTHR12553//PTHR12553:SF37 - RIBONUCLEASE Z // RIBONUCLEASE Z, CHLOROPLASTIC	2.181	1.12483	0.000717106	0.0052188	yes	up
624	Glyma.02G267500	(1 of 2) PTHR12506//PTHR12506:SF24 - PROTEIN PHOSPHATASE RELATED // ZINC FINGER CCCH DOMAIN-CONTAINING PROTEIN 26-RELATED	0.462	-1.11352	1.76976e-06	2.97377e-05	yes	down
625	Glyma.02G267800	(1 of 1) PTHR22847//PTHR22847:SF422//PTHR22847:SF451 - WD40 REPEAT PROTEIN // PROTEIN SUPPRESSOR OF PHYA-105 1 // E3 UBIQUITIN-PROTEIN LIGASE RFWD2	0.616	-0.699156	0.000623348	0.00463188	yes	down
626	Glyma.02G268300	(1 of 49) PF12796//PF13962 - Ankyrin repeats (3 copies) (Ank_2) // Domain of unknown function (PGG)	1.811	0.856768	0.00381386	0.0205854	yes	up
627	Glyma.02G269000	(1 of 3) PTHR32227//PTHR32227:SF116 - FAMILY NOT NAMED // O-GLYCOSYL HYDROLASES FAMILY 17 PROTEIN	1.736	0.795624	6.30836e-05	0.000663989	yes	up
628	Glyma.02G269600	(1 of 2) PTHR27001:SF183 - PROTEIN LYK5	0.504	-0.987694	6.06608e-07	1.13851e-05	yes	down
629	Glyma.02G273400	(1 of 3) PTHR11926//PTHR11926:SF298 - GLUCOSYL/GLUCURONOSYL TRANSFERASES // SUBFAMILY NOT NAMED	0.411	-1.28374	1.47231e-09	4.6478e-08	yes	down
630	Glyma.02G274400	(1 of 2) PTHR31852:SF0 - LATE EMBRYOGENESIS ABUNDANT HYDROXYPROLINE-RICH GLYCOPROTEIN	0.62	-0.690408	0.000149223	0.00139254	yes	down
631	Glyma.02G277400	(1 of 6) PF16712 - Coiled-coil regions of plant-specific actin-binding protein (SCAB_CC)	0.666	-0.587407	0.000422911	0.00337341	yes	down
632	Glyma.02G277600	(1 of 8) K05868 - cyclin B (CCNB)	2.252	1.17114	0.0115819	0.0491791	yes	up
633	Glyma.02G277700	(1 of 2) PTHR33021:SF41 - EARLY NODULIN-LIKE PROTEIN 18	0.572	-0.806164	0.00567865	0.0282743	yes	down
634	Glyma.02G278300	(1 of 273) PF00646 - F-box domain (F-box)	2.063	1.04502	0.000270012	0.00230729	yes	up
635	Glyma.02G280000	(1 of 8) PTHR31604:SF2 - PROTEIN SHI RELATED SEQUENCE 6	1.923	0.943549	0.00171006	0.0107159	yes	up
636	Glyma.02G282000	(1 of 4) PTHR10742:SF238 - POLYAMINE OXIDASE 3-RELATED	0.619	-0.692375	4.66306e-05	0.00051005	yes	down
637	Glyma.02G282400	(1 of 4) PTHR10994//PTHR10994:SF62 - RETICULON // RETICULON-LIKE PROTEIN B8	1.694	0.760146	0.00102863	0.0070365	yes	up
638	Glyma.02G282500	(1 of 4) PTHR31407:SF6 - OXYGEN-EVOLVING ENHANCER PROTEIN 2-1, CHLOROPLASTIC-RELATED	0.427	-1.22686	0.000453744	0.00356852	yes	down
639	Glyma.02G282600	(1 of 4) PTHR22838:SF3 - WD-REPEAT PROTEIN-LIKE	0.576	-0.796773	9.88588e-07	1.76921e-05	yes	down
640	Glyma.02G283700	-	2.015	1.01074	0.000233295	0.00203101	yes	up
641	Glyma.02G285600	(1 of 2) PTHR21535//PTHR21535:SF50 - MAGNESIUM AND COBALT TRANSPORT PROTEIN/MITOCHONDRIAL IMPORT INNER MEMBRANE TRANSLOCASE SUBUNIT TIM8 // SUBFAMILY NOT NAMED	1.673	0.742445	3.20498e-07	6.45911e-06	yes	up
642	Glyma.02G286000	(1 of 4) PTHR27001//PTHR27001:SF221 - FAMILY NOT NAMED // PROTEIN KINASE FAMILY PROTEIN	2.615	1.38706	1.09808e-08	2.96359e-07	yes	up
643	Glyma.02G286500	(1 of 4) PTHR15486:SF0 - ANCIENT UBIQUITOUS PROTEIN 1	0.265	-1.91698	0.00508047	0.0258712	yes	down
644	Glyma.02G286800	(1 of 4) PTHR24055:SF158 - MITOGEN-ACTIVATED PROTEIN KINASE 20	0.662	-0.594154	0.00544315	0.0272781	yes	down
645	Glyma.02G288500	(1 of 6) 2.3.3.1 - Citrate (Si)-synthase / Citrate oxaloacetate-lyase ((pro-3S)-CH(2)COO->acetyl-CoA)	0.216	-2.21137	1.25718e-10	4.67803e-09	yes	down
646	Glyma.02G289300	(1 of 7) K07976 - Rab family, other (RAB)	0.193	-2.37657	2.02193e-18	2.13344e-16	yes	down
647	Glyma.02G289900	-	0.362	-1.46774	1.37157e-13	8.0401e-12	yes	down
648	Glyma.02G290100	(1 of 3) PTHR22953:SF5 - PURPLE ACID PHOSPHATASE 18	0.626	-0.675656	9.96715e-06	0.000134359	yes	down
649	Glyma.02G291700	(1 of 28) PF04520 - Senescence regulator (Senescence_reg)	0.194	-2.36489	1.44671e-07	3.16934e-06	yes	down
650	Glyma.02G293000	-	0.03	-5.05321	0.00330745	0.0183175	yes	down
651	Glyma.02G293100	(1 of 4) K12606 - CCR4-NOT transcription complex subunit 9 (RCD1, CNOT9, CAF40)	1.981	0.986196	0.00185357	0.0114324	yes	up
652	Glyma.02G294100	(1 of 70) K09286 - EREBP-like factor (EREBP)	0.468	-1.09498	6.87436e-12	3.18212e-10	yes	down
653	Glyma.02G295800	(1 of 4) PTHR30314//PTHR30314:SF12 - CELL DIVISION PROTEIN FTSZ-RELATED // CELL DIVISION PROTEIN FTSZ HOMOLOG 1, CHLOROPLASTIC	2.141	1.09816	1.14696e-05	0.000151693	yes	up
654	Glyma.02G296400	(1 of 8) PTHR23344//PTHR23344:SF8 - GLYCEROPHOSPHORYL DIESTER PHOSPHODIESTERASE // GLYCEROPHOSPHODIESTER PHOSPHODIESTERASE-LIKE PROTEIN-RELATED	1.926	0.945354	2.26203e-05	0.000274732	yes	up
655	Glyma.02G296600	(1 of 2) PTHR14493:SF51 - ZINC FINGER CCCH DOMAIN-CONTAINING PROTEIN 29-RELATED	0.539	-0.891667	8.90094e-11	3.41777e-09	yes	down
656	Glyma.02G296800	(1 of 4) PTHR24115:SF529 - KINESIN MOTOR FAMILY PROTEIN	1.678	0.746445	0.00227909	0.0135038	yes	up
657	Glyma.02G297000	(1 of 5) PTHR24012:SF433 - RNA RECOGNITION MOTIF-CONTAINING PROTEIN	1.518	0.602598	0.000411316	0.00329701	yes	up
658	Glyma.02G297200	(1 of 4) PTHR13902:SF44 - SERINE/THREONINE-PROTEIN KINASE WNK11-RELATED	0.641	-0.640653	0.0109442	0.0471734	yes	down
659	Glyma.02G301500	(1 of 6) PTHR31902//PTHR31902:SF1 - FAMILY NOT NAMED // ACTIN PATCHES DISTAL PROTEIN 1	1.554	0.636381	0.00225915	0.0134228	yes	up
660	Glyma.02G302100	(1 of 2) PTHR11132:SF38 - GB|AAF04433.1	0.417	-1.26273	0.0066295	0.0319113	yes	down
661	Glyma.02G302300	(1 of 4) PTHR21716 - TRANSMEMBRANE PROTEIN	0.296	-1.75644	0.00177499	0.0110407	yes	down
662	Glyma.02G302400	(1 of 4) PTHR14155:SF83 - RING/U-BOX DOMAIN-CONTAINING PROTEIN	0.07	-3.83385	5.26551e-32	1.77886e-29	yes	down
663	Glyma.02G302600	(1 of 78) PF00069//PF08263//PF13855 - Protein kinase domain (Pkinase) // Leucine rich repeat N-terminal domain (LRRNT_2) // Leucine rich repeat (LRR_8)	5.181	2.37336	1.06017e-05	0.000141673	yes	up
664	Glyma.02G302800	(1 of 26) K10406 - kinesin family member C2/C3 (KIFC2_3)	2.394	1.25962	0.00571295	0.0283974	yes	up
665	Glyma.02G303200	-	0.143	-2.80278	1.02458e-07	2.31164e-06	yes	down
666	Glyma.02G303500	(1 of 5) PTHR22950//PTHR22950:SF228 - AMINO ACID TRANSPORTER // AMINO ACID PERMEASE 7-RELATED	0.353	-1.50053	3.01822e-06	4.75185e-05	yes	down
667	Glyma.02G303800	(1 of 4) PTHR12632//PTHR12632:SF14 - TRANSCRIPTION FACTOR NF-Y ALPHA-RELATED // NUCLEAR TRANSCRIPTION FACTOR Y SUBUNIT A-1-RELATED	0.177	-2.49843	2.57317e-19	3.0306e-17	yes	down
668	Glyma.02G304500	(1 of 2) PTHR22572//PTHR22572:SF101 - SUGAR-1-PHOSPHATE GUANYL TRANSFERASE // GLUCOSE-1-PHOSPHATE ADENYLYLTRANSFERASE SMALL SUBUNIT, CHLOROPLASTIC	1.612	0.688858	0.000517192	0.00396548	yes	up
669	Glyma.02G305500	-	3.047	1.60747	0.00537189	0.0269842	yes	up
670	Glyma.02G305900	(1 of 4) PTHR24423//PTHR24423:SF363 - TWO-COMPONENT SENSOR HISTIDINE KINASE // HISTIDINE KINASE 2	1.542	0.624674	0.00328517	0.018215	yes	up
671	Glyma.02G307400	-	0.451	-1.15033	0.00477477	0.0246668	yes	down
672	Glyma.02G307700	(1 of 2) PTHR32077:SF3 - FASCICLIN-LIKE ARABINOGALACTAN PROTEIN 7	1.75	0.807444	0.00076961	0.00552058	yes	up
673	Glyma.02G308300	-	3.977	1.99156	0.000475665	0.00370836	yes	up
674	Glyma.02G308600	(1 of 3) PTHR10566:SF50 - PROTEIN LACT-3	0.042	-4.5849	0.00290352	0.0164301	yes	down
675	Glyma.02G309200	-	1.508	0.592919	0.00149876	0.00962032	yes	up
676	Glyma.02G309400	(1 of 4) PTHR10766//PTHR10766:SF44 - TRANSMEMBRANE 9 SUPERFAMILY PROTEIN // ENDOMEMBRANE FAMILY PROTEIN 70	1.532	0.6152	0.000418163	0.0033419	yes	up
677	Glyma.03G001400	(1 of 5) PTHR11208//PTHR11208:SF59 - RNA-BINDING PROTEIN RELATED // SUBFAMILY NOT NAMED	0.439	-1.18641	2.89741e-06	4.59399e-05	yes	down
678	Glyma.03G001500	(1 of 4) PTHR31284:SF9 - HAD SUPERFAMILY, SUBFAMILY IIIB ACID PHOSPHATASE	0.268	-1.89969	6.73691e-21	9.2334e-19	yes	down
679	Glyma.03G001600	(1 of 4) PTHR31284:SF9 - HAD SUPERFAMILY, SUBFAMILY IIIB ACID PHOSPHATASE	3.439	1.78208	0.0108036	0.0466932	yes	up
680	Glyma.03G001700	-	13.101	3.71166	0.00862822	0.0392047	yes	up
681	Glyma.03G002100	(1 of 4) PTHR31451:SF17 - MANNAN ENDO-1,4-BETA-MANNOSIDASE 6	0.387	-1.36948	0.000473027	0.00369227	yes	down
682	Glyma.03G002900	(1 of 25) PF00069//PF00954//PF01453 - Protein kinase domain (Pkinase) // S-locus glycoprotein domain (S_locus_glycop) // D-mannose binding lectin (B_lectin)	1.901	0.926472	0.0111801	0.0479248	yes	up
683	Glyma.03G005600	(1 of 10) PTHR11206//PTHR11206:SF102 - MULTIDRUG RESISTANCE PROTEIN // MATE EFFLUX FAMILY PROTEIN	0.01	-6.62722	3.64094e-07	7.24295e-06	yes	down
684	Glyma.03G005700	(1 of 4) 2.3.3.13//2.3.3.14 - 2-isopropylmalate synthase / Isopropylmalate synthetase // Homocitrate synthase / Homocitrate synthetase	3.823	1.93454	4.99969e-07	9.60064e-06	yes	up
685	Glyma.03G006200	(1 of 2) PTHR22835//PTHR22835:SF117 - ZINC FINGER FYVE DOMAIN CONTAINING PROTEIN // ALPHA-L-FUCOSIDASE 3	1.683	0.751421	7.26471e-06	0.000102074	yes	up
686	Glyma.03G006800	(1 of 2) PTHR11062//PTHR11062:SF91 - EXOSTOSIN HEPARAN SULFATE GLYCOSYLTRANSFERASE -RELATED // SUBFAMILY NOT NAMED	2.604	1.38065	0.00466495	0.0242066	yes	up
687	Glyma.03G007400	-	0.331	-1.5956	3.15389e-07	6.36612e-06	yes	down
688	Glyma.03G007500	(1 of 6) PTHR10641:SF473 - MYB TRANSCRIPTION FACTOR	2.406	1.26674	1.44145e-05	0.000185295	yes	up
689	Glyma.03G008100	(1 of 2) PTHR24296//PTHR24296:SF9 - FAMILY NOT NAMED // CYTOCHROME P450 86A2-RELATED	0.178	-2.49384	4.8757e-06	7.2139e-05	yes	down
690	Glyma.03G008600	(1 of 8) K09597 - signal peptide peptidase-like 2B [EC:3.4.23.-] (SPPL2B)	0.452	-1.14693	4.04319e-05	0.000450695	yes	down
691	Glyma.03G008800	(1 of 4) PTHR27003:SF52 - U-BOX DOMAIN-CONTAINING PROTEIN 33	0.038	-4.70222	1.73007e-05	0.000217604	yes	down
692	Glyma.03G009600	(1 of 2) PTHR10209//PTHR10209:SF151 - OXIDOREDUCTASE, 2OG-FE II OXYGENASE FAMILY PROTEIN // SUBFAMILY NOT NAMED	0.123	-3.02099	0.000195603	0.00175165	yes	down
693	Glyma.03G012600	(1 of 4) PTHR10024//PTHR10024:SF219 - SYNAPTOTAGMIN // SUBFAMILY NOT NAMED	0.424	-1.23689	1.13558e-15	8.74694e-14	yes	down
694	Glyma.03G012900	(1 of 3) K13667 - protein glucosyltransferase (RUMI, KTELC1)	0.047	-4.41691	0.0093646	0.0418398	yes	down
695	Glyma.03G013400	(1 of 8) PF03766 - Remorin, N-terminal region (Remorin_N)	0.519	-0.947377	3.22772e-06	5.02462e-05	yes	down
696	Glyma.03G015500	(1 of 7) K17362 - acyl-coenzyme A thioesterase 13 [EC:3.1.2.-] (ACOT13)	0.656	-0.608868	0.000756605	0.00544555	yes	down
697	Glyma.03G016300	(1 of 17) PTHR32246:SF20 - BON1-ASSOCIATED PROTEIN 1-RELATED	0.282	-1.8241	0.000390227	0.00315069	yes	down
698	Glyma.03G016400	(1 of 17) PTHR32246:SF20 - BON1-ASSOCIATED PROTEIN 1-RELATED	0.399	-1.32408	0.00679792	0.0325602	yes	down
699	Glyma.03G018102	(1 of 3) K15277 - solute carrier family 35 (adenosine 3'-phospho 5'-phosphosulfate transporter), member B3 (SLC35B3, PAPST2)	1.603	0.680362	0.00527088	0.0265982	yes	up
700	Glyma.03G019200	(1 of 1) PF01553//PF13833 - Acyltransferase (Acyltransferase) // EF-hand domain pair (EF-hand_8)	0.579	-0.788747	0.00341312	0.0187924	yes	down
701	Glyma.03G019300	(1 of 4) PTHR11945:SF208 - MADS-BOX PROTEIN SOC1	0.307	-1.70315	2.51445e-05	0.00030093	yes	down
702	Glyma.03G025600	(1 of 2) PTHR13105//PTHR13105:SF8 - MYELOID LEUKEMIA FACTOR // SUBFAMILY NOT NAMED	0.336	-1.57557	7.11857e-09	1.98377e-07	yes	down
703	Glyma.03G028900	(1 of 2) PTHR31707//PTHR31707:SF35 - FAMILY NOT NAMED // PECTINESTERASE/PECTINESTERASE INHIBITOR 36-RELATED	0.098	-3.35159	0.00737469	0.0347087	yes	down
704	Glyma.03G029400	(1 of 7) PTHR31707:SF11 - PECTINESTERASE/PECTINESTERASE INHIBITOR 17-RELATED	0.577	-0.793858	6.29616e-05	0.000663249	yes	down
705	Glyma.03G031000	(1 of 20) PTHR24298:SF86 - CYTOCHROME P450 71B21-RELATED	0.611	-0.709953	0.000482233	0.00374895	yes	down
706	Glyma.03G032400	(1 of 2) PTHR10783:SF26 - SPX DOMAIN-CONTAINING PROTEIN 3	0.086	-3.54361	8.07268e-09	2.23994e-07	yes	down
707	Glyma.03G032800	(1 of 4) PTHR11926:SF242 - UDP-GLYCOSYLTRANSFERASE 71B2-RELATED	1.789	0.838957	0.00110562	0.00746375	yes	up
708	Glyma.03G034000	(1 of 4) PTHR12565//PTHR12565:SF173 - STEROL REGULATORY ELEMENT-BINDING PROTEIN // TRANSCRIPTION FACTOR UNE10	0.353	-1.50229	0.0040247	0.0215701	yes	down
709	Glyma.03G036500	(1 of 4) PTHR13902//PTHR13902:SF68 - SERINE/THREONINE-PROTEIN KINASE WNK WITH NO LYSINE -RELATED // SUBFAMILY NOT NAMED	0.566	-0.820605	0.00114284	0.00767062	yes	down
710	Glyma.03G036600	(1 of 4) PTHR33057:SF22 - OVATE FAMILY PROTEIN 1-RELATED	0.198	-2.33995	1.37779e-15	1.05493e-13	yes	down
711	Glyma.03G037000	(1 of 36) PTHR23155//PTHR23155:SF562 - LEUCINE-RICH REPEAT-CONTAINING PROTEIN // SUBFAMILY NOT NAMED	1.912	0.935452	0.000444324	0.00350948	yes	up
712	Glyma.03G039200	(1 of 36) PTHR23155//PTHR23155:SF562 - LEUCINE-RICH REPEAT-CONTAINING PROTEIN // SUBFAMILY NOT NAMED	1.841	0.880825	0.00662269	0.0318904	yes	up
713	Glyma.03G039500	(1 of 36) PTHR23155//PTHR23155:SF562 - LEUCINE-RICH REPEAT-CONTAINING PROTEIN // SUBFAMILY NOT NAMED	1.558	0.639446	0.00779426	0.0362931	yes	up
714	Glyma.03G040700	-	0.298	-1.74899	0.000720543	0.00523886	yes	down
715	Glyma.03G042600	(1 of 25) K10268 - F-box and leucine-rich repeat protein 2/20 (FBXL2_20)	0.533	-0.907526	3.69305e-08	9.03624e-07	yes	down
716	Glyma.03G043060	(1 of 11) PTHR13832:SF199 - PROTEIN PHOSPHATASE 2C 65-RELATED	1.972	0.97975	0.00874419	0.0396101	yes	up
717	Glyma.03G043100	(1 of 11) PTHR13832:SF199 - PROTEIN PHOSPHATASE 2C 65-RELATED	7.598	2.92569	0.00274269	0.0157186	yes	up
718	Glyma.03G044200	(1 of 3) PTHR23324//PTHR23324:SF57 - SEC14 RELATED PROTEIN // PATELLIN-6	1.896	0.923267	0.00819412	0.0377365	yes	up
719	Glyma.03G049300	(1 of 78) PF00069//PF08263//PF13855 - Protein kinase domain (Pkinase) // Leucine rich repeat N-terminal domain (LRRNT_2) // Leucine rich repeat (LRR_8)	0.554	-0.851036	0.000140464	0.00131901	yes	down
720	Glyma.03G050100	(1 of 9) K00522 - ferritin heavy chain (FTH1)	0.486	-1.04199	0.00189657	0.0116518	yes	down
721	Glyma.03G051800	(1 of 20) PF07911 - Protein of unknown function (DUF1677) (DUF1677)	6.545	2.71032	0.00684535	0.0327212	yes	up
722	Glyma.03G052200	(1 of 2) K06910 - uncharacterized protein (K06910)	0.434	-1.20335	5.665e-06	8.20828e-05	yes	down
723	Glyma.03G056000	(1 of 2) PTHR34671//PTHR34671:SF1 - FAMILY NOT NAMED // EM-LIKE PROTEIN GEA6	0.011	-6.55974	9.17684e-06	0.000124842	yes	down
724	Glyma.03G056200	(1 of 4) PTHR32285//PTHR32285:SF7 - FAMILY NOT NAMED // PROTEIN TRICHOME BIREFRINGENCE-LIKE 3	1.75	0.807207	0.00496778	0.025459	yes	up
725	Glyma.03G056700	(1 of 5) 1.14.99.33 - Delta(12)-fatty acid dehydrogenase / Linoleate Delta-12-fatty acid acetylenase (desaturase)	1.835	0.875938	0.00162029	0.0102367	yes	up
726	Glyma.03G058500	(1 of 5) PTHR31503:SF1 - VACUOLAR CATION/PROTON EXCHANGER 1-RELATED	0.556	-0.846164	8.07465e-05	0.000822696	yes	down
727	Glyma.03G060100	(1 of 2) K08681 - 5'-phosphate synthase pdxT subunit (pdxT, pdx2)	0.601	-0.733455	0.00195509	0.0119465	yes	down
728	Glyma.03G060902	(1 of 5) PTHR33322:SF4 - BAG FAMILY MOLECULAR CHAPERONE REGULATOR 6	0.06	-4.05532	8.83919e-14	5.31082e-12	yes	down
729	Glyma.03G061200	(1 of 65) PF03140 - Plant protein of unknown function (DUF247)	2.707	1.43675	0.00153757	0.00981545	yes	up
730	Glyma.03G061300	-	1.731	0.791378	3.37908e-05	0.000387894	yes	up
731	Glyma.03G062500	(1 of 13) 3.2.1.3 - Glucan 1,4-alpha-glucosidase / Lysosomal alpha-glucosidase	4.971	2.31349	0.0104059	0.0454584	yes	up
732	Glyma.03G065500	(1 of 1) PTHR10791//PTHR10791:SF29//PTHR31062//PTHR31062:SF34 - RAG1-ACTIVATING PROTEIN 1 // BIDIRECTIONAL SUGAR TRANSPORTER SWEET16-RELATED // FAMILY NOT NAMED // XYLOGLUCAN ENDOTRANSGLUCOSYLASE/HYDROLASE PROTEIN 15-RELATED	45.953	5.5221	0.000542743	0.00413341	yes	up
733	Glyma.03G066600	(1 of 8) PTHR11732:SF223 - ALDO-KETO REDUCTASE FAMILY 4 MEMBER C10	0.554	-0.852054	3.01876e-08	7.52501e-07	yes	down
734	Glyma.03G066800	(1 of 8) PTHR11732:SF223 - ALDO-KETO REDUCTASE FAMILY 4 MEMBER C10	0.363	-1.46075	7.03887e-10	2.35319e-08	yes	down
735	Glyma.03G067100	(1 of 82) PF04535 - Domain of unknown function (DUF588) (DUF588)	0.029	-5.10991	0.0023072	0.0136368	yes	down
736	Glyma.03G067800	(1 of 30) PF05003//PF11961 - Protein of unknown function (DUF668) (DUF668) // Domain of unknown function (DUF3475) (DUF3475)	0.284	-1.81512	4.47653e-08	1.07888e-06	yes	down
737	Glyma.03G069400	(1 of 4) 1.2.1.41//2.7.2.11 - Glutamate-5-semialdehyde dehydrogenase / Glutamyl-gamma-semialdehyde dehydrogenase // Glutamate 5-kinase / Gamma-glutamyl kinase	0.189	-2.40501	2.20483e-19	2.61658e-17	yes	down
738	Glyma.03G070200	(1 of 2) K00167 - 2-oxoisovalerate dehydrogenase E1 component beta subunit (BCKDHB, bkdA2)	1.702	0.766813	1.50301e-05	0.000192119	yes	up
739	Glyma.03G070400	(1 of 2) K09562 - hsp70-interacting protein (HSPBP1)	0.632	-0.661607	0.000750336	0.00541253	yes	down
740	Glyma.03G070900	(1 of 3) PTHR11850//PTHR11850:SF82 - HOMEOBOX PROTEIN TRANSCRIPTION FACTORS // BEL1-LIKE HOMEODOMAIN PROTEIN 8-RELATED	2.543	1.34656	0.00414862	0.0220776	yes	up
741	Glyma.03G071700	(1 of 12) 1.1.3.9 - Galactose oxidase / Beta-galactose oxidase	2.764	1.46693	0.000431921	0.00342698	yes	up
742	Glyma.03G073400	-	0.09	-3.46889	3.85302e-35	1.61295e-32	yes	down
743	Glyma.03G073500	(1 of 100) PF14368 - Probable lipid transfer (LTP_2)	2.962	1.56678	1.80705e-12	9.07366e-11	yes	up
744	Glyma.03G073710	(1 of 74) PF00582 - Universal stress protein family (Usp)	0.514	-0.959468	1.08208e-05	0.000144251	yes	down
745	Glyma.03G073722	(1 of 2) PTHR11527//PTHR11527:SF153 - SMALL HEAT-SHOCK PROTEIN HSP20 FAMILY // SUBFAMILY NOT NAMED	0.109	-3.20084	9.29668e-08	2.10862e-06	yes	down
746	Glyma.03G074300	(1 of 81) PF00139 - Legume lectin domain (Lectin_legB)	2.233	1.15869	8.39698e-05	0.000849469	yes	up
747	Glyma.03G074600	(1 of 13) PTHR11220 - HEME-BINDING PROTEIN-RELATED	0.346	-1.52993	1.26159e-09	4.03217e-08	yes	down
748	Glyma.03G074700	(1 of 6) KOG4779 - Predicted membrane protein	0.43	-1.21797	0.00441349	0.0231702	yes	down
749	Glyma.03G076100	(1 of 6) K15103 - solute carrier family 25 (mitochondrial uncoupling protein), member 8/9 (UCP2_3, SLC25A8_9)	0.609	-0.716006	0.00195413	0.011944	yes	down
750	Glyma.03G078200	(1 of 2) 2.3.1.133//2.3.1.99 - Shikimate O-hydroxycinnamoyltransferase // Quinate O-hydroxycinnamoyltransferase / Hydroxycinnamoyl coenzyme A-quinate transferase	1.85	0.887439	0.00090091	0.0062972	yes	up
751	Glyma.03G078300	(1 of 4) K06119 - sulfoquinovosyltransferase (SQD2)	0.422	-1.24473	0.00444385	0.0232725	yes	down
752	Glyma.03G082100	(1 of 5) PF01439 - Metallothionein (Metallothio_2)	0.284	-1.81635	1.15673e-14	7.77473e-13	yes	down
753	Glyma.03G083200	(1 of 19) 3.1.3.74 - Pyridoxal phosphatase / Vitamin B6-phosphate phosphatase	0.621	-0.686345	0.000918414	0.00640081	yes	down
754	Glyma.03G084000	(1 of 5) K13456 - RPM1-interacting protein 4 (RIN4)	1.519	0.602852	0.000180835	0.00164451	yes	up
755	Glyma.03G085500	(1 of 5) 3.5.4.16 - GTP cyclohydrolase I	1.815	0.86006	0.00166203	0.0104574	yes	up
756	Glyma.03G088151	(1 of 8) PTHR24056:SF107 - CYCLIN-DEPENDENT KINASE 11A-RELATED	0.631	-0.664268	5.40943e-05	0.000582099	yes	down
757	Glyma.03G088800	(1 of 3) PTHR24351//PTHR24351:SF69 - RIBOSOMAL PROTEIN S6 KINASE // AGC (CAMP-DEPENDENT, CGMP-DEPENDENT AND PROTEIN KINASE C) KINASE FAMILY PROTEIN-RELATED	0.367	-1.44433	6.49978e-11	2.56084e-09	yes	down
758	Glyma.03G090200	(1 of 9) PTHR27002//PTHR27002:SF34 - FAMILY NOT NAMED // G-TYPE LECTIN S-RECEPTOR-LIKE SERINE/THREONINE-PROTEIN KINASE RLK1	0.287	-1.80219	6.18715e-06	8.86545e-05	yes	down
759	Glyma.03G090500	(1 of 9) PTHR27002//PTHR27002:SF34 - FAMILY NOT NAMED // G-TYPE LECTIN S-RECEPTOR-LIKE SERINE/THREONINE-PROTEIN KINASE RLK1	0.3	-1.73481	1.7755e-11	7.67449e-10	yes	down
760	Glyma.03G092700	(1 of 2) PTHR10836//PTHR10836:SF46 - GLYCERALDEHYDE 3-PHOSPHATE DEHYDROGENASE // SUBFAMILY NOT NAMED	1.701	0.766294	6.35378e-07	1.18788e-05	yes	up
761	Glyma.03G092800	(1 of 2) PTHR31956//PTHR31956:SF1 - FAMILY NOT NAMED // NON-SPECIFIC PHOSPHOLIPASE C3-RELATED	0.264	-1.92059	0.00373551	0.0202371	yes	down
762	Glyma.03G096300	(1 of 3) PTHR31791:SF12 - FRIGIDA-LIKE PROTEIN 3	0.636	-0.65229	0.000194015	0.00174053	yes	down
763	Glyma.03G098300	(1 of 3) PTHR11639 - S100 CALCIUM-BINDING PROTEIN	0.551	-0.859843	0.000189328	0.00170604	yes	down
764	Glyma.03G098600	(1 of 7) 1.1.1.54//1.3.1.102//1.3.1.74 - Allyl-alcohol dehydrogenase // 2-alkenal reductase (NADP(+)) / NADPH-dependent alkenal/one oxidoreductase // 2-alkenal reductase (NAD(P)(+)) / NADPH:2-alkenal alpha,beta-hydrogenase	0.163	-2.61333	2.97584e-05	0.000348884	yes	down
765	Glyma.03G099900	(1 of 9) PF06219 - Protein of unknown function (DUF1005) (DUF1005)	1.566	0.647294	0.000496409	0.00383822	yes	up
766	Glyma.03G101200	(1 of 4) K15404 - aldehyde decarbonylase (K15404, CER1)	0.015	-6.0202	2.42291e-17	2.2594e-15	yes	down
767	Glyma.03G104000	(1 of 2) PTHR34537:SF2 - FERREDOXIN-LIKE PROTEIN	12.201	3.60894	0.00850943	0.0387976	yes	up
768	Glyma.03G104300	(1 of 3) PTHR10209//PTHR10209:SF122 - OXIDOREDUCTASE, 2OG-FE II OXYGENASE FAMILY PROTEIN // 1-AMINOCYCLOPROPANE-1-CARBOXYLATE OXIDASE HOMOLOG 10-RELATED	0.648	-0.626162	0.00344339	0.0189153	yes	down
769	Glyma.03G104500	(1 of 23) 2.4.1.218 - Hydroquinone glucosyltransferase / Hydroquinone:O-glucosyltransferase	1.614	0.690838	8.46009e-05	0.000855087	yes	up
770	Glyma.03G105700	(1 of 1) PTHR12565//PTHR12565:SF110//PTHR23042//PTHR23042:SF57 - STEROL REGULATORY ELEMENT-BINDING PROTEIN // SUBFAMILY NOT NAMED // CIRCADIAN PROTEIN CLOCK/ARNT/BMAL/PAS // SUBFAMILY NOT NAMED	0.602	-0.733241	0.0112216	0.0480785	yes	down
771	Glyma.03G106902	(1 of 5) PTHR23084:SF156 - RADIAL SPOKE HEAD 10 HOMOLOG B2	0.611	-0.710034	0.000740976	0.00535508	yes	down
772	Glyma.03G109900	(1 of 85) PF02298 - Plastocyanin-like domain (Cu_bind_like)	0.565	-0.824848	3.36637e-05	0.000386666	yes	down
773	Glyma.03G111400	(1 of 4) PTHR13301//PTHR13301:SF54 - X-BOX TRANSCRIPTION FACTOR-RELATED // SUBFAMILY NOT NAMED	1.87	0.902828	0.00751749	0.0352258	yes	up
774	Glyma.03G112000	(1 of 14) PTHR31190//PTHR31190:SF21 - FAMILY NOT NAMED // ETHYLENE-RESPONSIVE TRANSCRIPTION FACTOR 13	0.482	-1.05357	1.67706e-13	9.69799e-12	yes	down
775	Glyma.03G112100	(1 of 14) PTHR31190//PTHR31190:SF21 - FAMILY NOT NAMED // ETHYLENE-RESPONSIVE TRANSCRIPTION FACTOR 13	0.518	-0.947897	2.25662e-09	6.82711e-08	yes	down
776	Glyma.03G113200	(1 of 6) 1.1.1.198 - (+)-borneol dehydrogenase	0.177	-2.49999	9.20096e-05	0.000918444	yes	down
777	Glyma.03G114700	(1 of 65) PF03140 - Plant protein of unknown function (DUF247)	6.111	2.61136	0.000250932	0.00216394	yes	up
778	Glyma.03G115200	(1 of 65) PF03140 - Plant protein of unknown function (DUF247)	1.669	0.739394	0.000812046	0.00576379	yes	up
779	Glyma.03G115300	(1 of 2) 1.14.13.70 - Sterol 14-alpha-demethylase / Obtusufoliol 14-demethylase	1.915	0.93716	2.57394e-06	4.12354e-05	yes	up
780	Glyma.03G116300	(1 of 24) KOG1987 - Speckle-type POZ protein SPOP and related proteins with TRAF, MATH and BTB/POZ domains	0.387	-1.36816	0.00526693	0.0265823	yes	down
781	Glyma.03G116700	(1 of 3) PTHR31985//PTHR31985:SF42 - FAMILY NOT NAMED // ETHYLENE-RESPONSIVE TRANSCRIPTION FACTOR ERF034	0.398	-1.33096	0.000171177	0.00156965	yes	down
782	Glyma.03G117800	-	0.277	-1.85206	7.38502e-07	1.36412e-05	yes	down
783	Glyma.03G120700	(1 of 74) PF05678 - VQ motif (VQ)	0.47	-1.08881	1.79226e-12	9.01115e-11	yes	down
784	Glyma.03G121500	(1 of 1) PF00432//PF13249 - Prenyltransferase and squalene oxidase repeat (Prenyltrans) // Squalene-hopene cyclase N-terminal domain (SQHop_cyclase_N)	3.444	1.78392	3.2704e-06	5.08285e-05	yes	up
785	Glyma.03G122000	(1 of 2) K09754 - coumaroylquinate(coumaroylshikimate) 3'-monooxygenase (CYP98A3, C3'H)	0.64	-0.643474	0.000388115	0.00313759	yes	down
786	Glyma.03G122500	(1 of 4) PTHR11654//PTHR11654:SF92 - OLIGOPEPTIDE TRANSPORTER-RELATED // SUBFAMILY NOT NAMED	2.937	1.55435	1.46382e-07	3.20137e-06	yes	up
787	Glyma.03G122900	(1 of 4) PTHR11654//PTHR11654:SF92 - OLIGOPEPTIDE TRANSPORTER-RELATED // SUBFAMILY NOT NAMED	2.837	1.50444	1.23088e-05	0.000161241	yes	up
788	Glyma.03G123000	(1 of 4) PTHR11654//PTHR11654:SF92 - OLIGOPEPTIDE TRANSPORTER-RELATED // SUBFAMILY NOT NAMED	3.626	1.85854	1.18199e-05	0.00015549	yes	up
789	Glyma.03G123300	(1 of 4) PTHR15672//PTHR15672:SF15 - CAMP-REGULATED PHOSPHOPROTEIN 21 RELATED R3H DOMAIN CONTAINING PROTEIN // EXPRESSED PROTEIN	0.601	-0.733862	1.55321e-07	3.38342e-06	yes	down
790	Glyma.03G123600	(1 of 5) PTHR10177//PTHR10177:SF247 - CYCLINE // CYCLIN G, ISOFORM A	3.274	1.71113	0.000108052	0.00105565	yes	up
791	Glyma.03G124300	(1 of 6) PF16712 - Coiled-coil regions of plant-specific actin-binding protein (SCAB_CC)	2.124	1.08661	7.99151e-05	0.000815088	yes	up
792	Glyma.03G124400	(1 of 2) PTHR11588//PTHR11588:SF106 - TUBULIN // TUBULIN BETA-6 CHAIN	1.626	0.701142	0.000106052	0.00103902	yes	up
793	Glyma.03G125400	(1 of 6) PTHR11802//PTHR11802:SF94 - SERINE PROTEASE FAMILY S10 SERINE CARBOXYPEPTIDASE // SUBFAMILY NOT NAMED	4.79	2.25988	2.56899e-08	6.51775e-07	yes	up
794	Glyma.03G125600	(1 of 6) PTHR11802//PTHR11802:SF94 - SERINE PROTEASE FAMILY S10 SERINE CARBOXYPEPTIDASE // SUBFAMILY NOT NAMED	0.233	-2.10383	4.73734e-07	9.14992e-06	yes	down
795	Glyma.03G126800	(1 of 273) PF00646 - F-box domain (F-box)	0.034	-4.86132	5.82306e-17	5.25207e-15	yes	down
796	Glyma.03G126900	(1 of 273) PF00646 - F-box domain (F-box)	0.181	-2.46533	1.76494e-12	8.89702e-11	yes	down
797	Glyma.03G127500	(1 of 10) PF07058 - Microtubule-associated protein 70 (MAP70)	1.574	0.654356	0.000835776	0.00590935	yes	up
798	Glyma.03G128200	(1 of 3) PTHR22952//PTHR22952:SF172 - CAMP-RESPONSE ELEMENT BINDING PROTEIN-RELATED // SUBFAMILY NOT NAMED	1.68	0.748063	0.000449629	0.0035438	yes	up
799	Glyma.03G128600	(1 of 7) K14508 - regulatory protein NPR1 (NPR1)	1.82	0.863627	0.000116488	0.0011275	yes	up
800	Glyma.03G128800	(1 of 2) PTHR11106//PTHR11106:SF64 - GANGLIOSIDE INDUCED DIFFERENTIATION ASSOCIATED PROTEIN 2-RELATED // SUBFAMILY NOT NAMED	0.638	-0.647975	1.8103e-05	0.000226144	yes	down
801	Glyma.03G129300	(1 of 1) 2.1.1.145 - Trans-aconitate 3-methyltransferase	0.292	-1.77407	3.5912e-06	5.50589e-05	yes	down
802	Glyma.03G130100	(1 of 2) PTHR10426//PTHR10426:SF22 - STRICTOSIDINE SYNTHASE-RELATED // SUBFAMILY NOT NAMED	0.431	-1.21472	1.12298e-10	4.21943e-09	yes	down
803	Glyma.03G130400	(1 of 3) PTHR13935:SF41 - ACHAETE-SCUTE HOMOLOG 3	0.16	-2.64508	7.64993e-06	0.000106863	yes	down
804	Glyma.03G130500	-	0.026	-5.2626	0.00131803	0.00867123	yes	down
805	Glyma.03G130700	-	0.059	-4.09195	0.00150609	0.00965508	yes	down
806	Glyma.03G130900	(1 of 4) K14674 - TAG lipase / steryl ester hydrolase / phospholipase A2 / LPA acyltransferase (TGL4)	2.282	1.19025	4.43685e-09	1.28286e-07	yes	up
807	Glyma.03G131600	-	0.54	-0.888822	0.00578567	0.0286885	yes	down
808	Glyma.03G131700	(1 of 3) PTHR23201//PTHR23201:SF8 - EXTENSIN, PROLINE-RICH PROTEIN // SUBFAMILY NOT NAMED	2.686	1.42524	0.00167983	0.0105539	yes	up
809	Glyma.03G131900	(1 of 4) PTHR33790//PTHR33790:SF1 - FAMILY NOT NAMED // PROTEIN EARLY RESPONSIVE TO DEHYDRATION 15	0.561	-0.834651	3.22239e-11	1.33589e-09	yes	down
810	Glyma.03G132700	(1 of 5) PTHR32227:SF49 - BETA-1,3-GLUCANASE 1-RELATED	5.879	2.55559	0.00020544	0.00182643	yes	up
811	Glyma.03G133400	-	0.412	-1.27941	3.9309e-13	2.19089e-11	yes	down
812	Glyma.03G133800	(1 of 9) K00006 - glycerol-3-phosphate dehydrogenase (NAD+) (GPD1)	0.353	-1.50418	0.00202183	0.0122872	yes	down
813	Glyma.03G134800	(1 of 2) K18134 - protein O-GlcNAc transferase (EOGT)	0.195	-2.35477	3.58046e-13	2.01012e-11	yes	down
814	Glyma.03G136500	(1 of 4) PTHR11977:SF46 - VILLIN-2-RELATED	2.598	1.37758	5.08292e-07	9.74356e-06	yes	up
815	Glyma.03G137400	(1 of 4) PTHR12444:SF0 - PROTEIN EFR3 HOMOLOG CMP44E	2.648	1.40508	0.00162353	0.0102537	yes	up
816	Glyma.03G138000	(1 of 2) PTHR24349//PTHR24349:SF93 - SERINE/THREONINE-PROTEIN KINASE // CALCIUM-DEPENDENT PROTEIN KINASE 14	0.602	-0.731581	0.00036496	0.00298613	yes	down
817	Glyma.03G138100	(1 of 40) PF03763 - Remorin, C-terminal region (Remorin_C)	0.237	-2.0792	0.00476417	0.0246252	yes	down
818	Glyma.03G140400	(1 of 415) PF00076 - RNA recognition motif. (a.k.a. RRM, RBD, or RNP domain) (RRM_1)	0.375	-1.41331	0.0021302	0.0128328	yes	down
819	Glyma.03G140700	(1 of 49) KOG0472//KOG1187 - Leucine-rich repeat protein // Serine/threonine protein kinase	2.211	1.14473	2.29204e-08	5.87314e-07	yes	up
820	Glyma.03G141200	(1 of 4) PTHR12565//PTHR12565:SF112 - STEROL REGULATORY ELEMENT-BINDING PROTEIN // TRANSCRIPTION FACTOR BHLH48-RELATED	2.086	1.06082	0.000652983	0.00480756	yes	up
821	Glyma.03G141900	-	2.469	1.30394	0.000380404	0.00308952	yes	up
822	Glyma.03G143800	(1 of 65) PF05553 - Cotton fibre expressed protein (DUF761)	0.301	-1.73028	1.54715e-14	1.02029e-12	yes	down
823	Glyma.03G144400	(1 of 3) PTHR33493//PTHR33493:SF2 - FAMILY NOT NAMED // LATE EMBRYOGENESIS ABUNDANT PROTEIN 4-5	0.001	-10.0911	2.17267e-21	3.15759e-19	yes	down
824	Glyma.03G145600	(1 of 4) PTHR31388//PTHR31388:SF8 - FAMILY NOT NAMED // PEROXIDASE 53-RELATED	1.697	0.762945	0.0013301	0.00873424	yes	up
825	Glyma.03G145900	(1 of 4) PTHR32285//PTHR32285:SF22 - FAMILY NOT NAMED // PROTEIN TRICHOME BIREFRINGENCE-RELATED	0.509	-0.97507	0.000465973	0.00364784	yes	down
826	Glyma.03G147600	(1 of 9) PTHR21495//PTHR21495:SF71 - NUCLEOPORIN-RELATED // DIRIGENT PROTEIN 1-RELATED	23.757	4.57029	0.00291832	0.0165042	yes	up
827	Glyma.03G148800	(1 of 4) PTHR27001:SF54 - RECEPTOR-LIKE CYTOPLASMIC KINASE VIA5	0.245	-2.03164	8.27594e-05	0.000839651	yes	down
828	Glyma.03G149200	(1 of 3) PTHR23500//PTHR23500:SF112 - FAMILY NOT NAMED // SUGAR TRANSPORTER ERD6-LIKE 7	4.181	2.06382	0.00256883	0.0149063	yes	up
829	Glyma.03G149333	(1 of 3) PTHR23500//PTHR23500:SF112 - FAMILY NOT NAMED // SUGAR TRANSPORTER ERD6-LIKE 7	6.673	2.73826	6.032e-08	1.42086e-06	yes	up
830	Glyma.03G149400	(1 of 19) K14487 - auxin responsive GH3 gene family (GH3)	1.508	0.59309	6.80519e-05	0.000707581	yes	up
831	Glyma.03G152200	-	0.288	-1.79457	1.31014e-12	6.77281e-11	yes	down
832	Glyma.03G152600	(1 of 132) PF01657 - Salt stress response/antifungal (Stress-antifung)	3.352	1.74497	0.000310314	0.0026009	yes	up
833	Glyma.03G153200	-	0.264	-1.92033	0.000411956	0.00330022	yes	down
834	Glyma.03G155800	(1 of 38) PF04570 - zinc-finger of the FCS-type, C2-C2 (zf-FLZ)	0.625	-0.677572	0.000351655	0.00289263	yes	down
835	Glyma.03G157300	(1 of 3) PTHR10015//PTHR10015:SF160 - HEAT SHOCK TRANSCRIPTION FACTOR // SUBFAMILY NOT NAMED	0.423	-1.23989	1.15104e-11	5.1427e-10	yes	down
836	Glyma.03G157700	(1 of 1) PF00122//PF00689//PF12710 - E1-E2 ATPase (E1-E2_ATPase) // Cation transporting ATPase, C-terminus (Cation_ATPase_C) // haloacid dehalogenase-like hydrolase (HAD)	0.417	-1.26069	9.95128e-15	6.72375e-13	yes	down
837	Glyma.03G158600	(1 of 55) K14484 - auxin-responsive protein IAA (IAA)	0.006	-7.4084	1.67404e-07	3.62408e-06	yes	down
838	Glyma.03G158900	(1 of 273) PF00646 - F-box domain (F-box)	1.852	0.889233	0.0031571	0.0176421	yes	up
839	Glyma.03G159400	(1 of 4) PTHR13890//PTHR13890:SF8 - RNA SPLICING PROTEIN MRS2, MITOCHONDRIAL // SUBFAMILY NOT NAMED	0.535	-0.903183	0.00802635	0.0371091	yes	down
840	Glyma.03G159600	(1 of 4) PTHR19317//PTHR19317:SF13 - PRENYLATED RAB ACCEPTOR 1-RELATED // SUBFAMILY NOT NAMED	0.597	-0.743181	0.00605506	0.0297182	yes	down
841	Glyma.03G160200	(1 of 129) KOG0157 - Cytochrome P450 CYP4/CYP19/CYP26 subfamilies	0.246	-2.02558	0.000811512	0.00576212	yes	down
842	Glyma.03G160400	-	0.39	-1.35695	0.00519307	0.0262813	yes	down
843	Glyma.03G160600	(1 of 2) PTHR24412:SF213 - F-BOX/KELCH-REPEAT PROTEIN OR23	0.489	-1.0307	0.00136478	0.00891043	yes	down
844	Glyma.03G161000	(1 of 5) K08504 - blocked early in transport 1 (BET1)	0.364	-1.45629	6.42788e-15	4.53401e-13	yes	down
845	Glyma.03G161300	(1 of 2) PTHR10459//PTHR10459:SF60 - DNA LIGASE // POLY [ADP-RIBOSE] POLYMERASE 1	1.799	0.846829	0.000168984	0.00155342	yes	up
846	Glyma.03G161800	(1 of 5) PTHR13902:SF55 - TRANSCRIPTION FACTOR EMB1444-RELATED	1.522	0.606314	0.00503717	0.0257085	yes	up
847	Glyma.03G162900	(1 of 2) PTHR11913//PTHR11913:SF21 - COFILIN-RELATED // SUBFAMILY NOT NAMED	0.627	-0.673607	9.13263e-06	0.000124328	yes	down
848	Glyma.03G163000	(1 of 11) KOG4249 - Uncharacterized conserved protein	1.606	0.683049	0.000528084	0.00403534	yes	up
849	Glyma.03G163100	(1 of 3) PTHR10641//PTHR10641:SF523 - MYB-LIKE DNA-BINDING PROTEIN MYB // SUBFAMILY NOT NAMED	1.848	0.885808	0.00597923	0.0293947	yes	up
850	Glyma.03G163200	(1 of 65) PF05553 - Cotton fibre expressed protein (DUF761)	2.162	1.11211	0.00829599	0.0380857	yes	up
851	Glyma.03G163600	(1 of 2) PTHR13856//PTHR13856:SF92 - VHS DOMAIN CONTAINING PROTEIN FAMILY // SUBFAMILY NOT NAMED	0.622	-0.685782	0.000238057	0.00206768	yes	down
852	Glyma.03G164000	(1 of 25) PF04852 - Protein of unknown function (DUF640) (DUF640)	2.327	1.21832	0.000218579	0.00191932	yes	up
853	Glyma.03G164300	(1 of 8) PTHR10108:SF906 - METHYLTRANSFERASE PMT1-RELATED	1.526	0.609491	0.000911607	0.00635898	yes	up
854	Glyma.03G164800	(1 of 2) K12192 - charged multivesicular body protein 2B (CHMP2B)	0.665	-0.587803	2.35097e-05	0.000284223	yes	down
855	Glyma.03G165500	(1 of 2) PTHR11440//PTHR11440:SF7 - LECITHIN-CHOLESTEROL ACYLTRANSFERASE-RELATED // PHOSPHOLIPID--STEROL O-ACYLTRANSFERASE	2.85	1.51102	3.4496e-05	0.000394403	yes	up
856	Glyma.03G165600	(1 of 3) K10683 - BRCA1-associated RING domain protein 1 [EC:6.3.2.19] (BARD1)	0.661	-0.597943	0.0104585	0.0456157	yes	down
857	Glyma.03G166000	-	2.727	1.44728	0.0024957	0.0145587	yes	up
858	Glyma.03G167400	(1 of 4) PTHR31734//PTHR31734:SF6 - FAMILY NOT NAMED // AUXIN-RESPONSIVE PROTEIN IAA10-RELATED	0.1	-3.31811	1.51538e-20	1.9987e-18	yes	down
859	Glyma.03G167600	(1 of 2) PTHR10795//PTHR10795:SF350 - PROPROTEIN CONVERTASE SUBTILISIN/KEXIN // SUBTILISIN-LIKE PROTEASE SDD1	0.32	-1.64595	9.42146e-07	1.6916e-05	yes	down
860	Glyma.03G167900	(1 of 1) PTHR11999//PTHR11999:SF70 - GROUP II PYRIDOXAL-5-PHOSPHATE DECARBOXYLASE // AROMATIC-L-AMINO-ACID DECARBOXYLASE	1.518	0.601972	0.0116814	0.0495141	yes	up
861	Glyma.03G168800	(1 of 5) K15178 - RNA polymerase-associated protein RTF1 (RTF1)	3.359	1.74821	0.00889755	0.0401725	yes	up
862	Glyma.03G169500	(1 of 6) PTHR13140:SF256 - MYOSIN-14-RELATED	2.241	1.16406	1.9422e-08	5.05064e-07	yes	up
863	Glyma.03G171000	-	0.652	-0.617306	0.000205535	0.00182645	yes	down
864	Glyma.03G171500	(1 of 4) PTHR32468:SF10 - CATION/H(+) ANTIPORTER 20	0.25	-1.99824	0.000344092	0.00284134	yes	down
865	Glyma.03G172300	(1 of 415) PF00076 - RNA recognition motif. (a.k.a. RRM, RBD, or RNP domain) (RRM_1)	1.822	0.865847	0.0112806	0.0482719	yes	up
866	Glyma.03G173000	(1 of 4) PTHR11200//PTHR11200:SF115 - INOSITOL 5-PHOSPHATASE // DNASE I-LIKE SUPERFAMILY PROTEIN	0.212	-2.23849	1.93374e-07	4.13286e-06	yes	down
867	Glyma.03G173300	(1 of 12) PTHR26374//PTHR26374:SF198 - FAMILY NOT NAMED // ZINC FINGER PROTEIN ZAT11	0.6	-0.736035	0.000560565	0.00424396	yes	down
868	Glyma.03G173700	(1 of 15) 3.4.17.23 - Angiotensin-converting enzyme 2 / Angiotensin converting enzyme-2	1.884	0.913943	0.00959539	0.0426237	yes	up
869	Glyma.03G174300	(1 of 4) PTHR12542//PTHR12542:SF38 - EXOCYST COMPLEX PROTEIN EXO70 // EXOCYST SUBUNIT EXO70 FAMILY PROTEIN-RELATED	0.094	-3.41642	1.85338e-29	4.99157e-27	yes	down
870	Glyma.03G174500	(1 of 49) PF12796//PF13962 - Ankyrin repeats (3 copies) (Ank_2) // Domain of unknown function (PGG)	0.243	-2.04167	1.18718e-18	1.29892e-16	yes	down
871	Glyma.03G175000	(1 of 5) PTHR21229//PTHR21229:SF26 - LUNG SEVEN TRANSMEMBRANE RECEPTOR // SUBFAMILY NOT NAMED	2.306	1.20519	0.00172315	0.0107856	yes	up
872	Glyma.03G175300	(1 of 2) PTHR19241//PTHR19241:SF258 - ATP-BINDING CASSETTE TRANSPORTER // ABC TRANSPORTER G FAMILY MEMBER 17-RELATED	0.52	-0.942597	0.00320293	0.0178516	yes	down
873	Glyma.03G176100	(1 of 5) PTHR13832:SF367 - PROTEIN PHOSPHATASE 2C 67-RELATED	0.28	-1.83398	0.00175457	0.0109396	yes	down
874	Glyma.03G178800	(1 of 37) PF04749 - PLAC8 family (PLAC8)	0.606	-0.721736	1.8255e-06	3.05543e-05	yes	down
875	Glyma.03G179900	(1 of 36) PTHR32077//PTHR32077:SF7 - FAMILY NOT NAMED // FASCICLIN-LIKE ARABINOGALACTAN PROTEIN 11	2.671	1.41724	2.22089e-10	7.94917e-09	yes	up
876	Glyma.03G180000	(1 of 36) PTHR32077//PTHR32077:SF7 - FAMILY NOT NAMED // FASCICLIN-LIKE ARABINOGALACTAN PROTEIN 11	1.902	0.927324	0.000256034	0.00220104	yes	up
877	Glyma.03G180200	(1 of 4) PTHR23012//PTHR23012:SF98 - MEMBRANE ASSOCIATED RING FINGER // SUBFAMILY NOT NAMED	0.325	-1.62296	2.73808e-05	0.000324068	yes	down
878	Glyma.03G180300	(1 of 4) PTHR33597//PTHR33597:SF4 - FAMILY NOT NAMED // CONSERVED PEPTIDE UPSTREAM OPEN READING FRAME 47	0.442	-1.17849	1.21201e-06	2.12269e-05	yes	down
879	Glyma.03G181900	(1 of 4) K00856 - adenosine kinase (E2.7.1.20, ADK)	0.638	-0.648878	0.00148842	0.00956349	yes	down
880	Glyma.03G182400	(1 of 2227) 2.7.11.1 - Non-specific serine/threonine protein kinase / Threonine-specific protein kinase	0.519	-0.947523	7.39218e-08	1.70988e-06	yes	down
881	Glyma.03G183300	(1 of 4) PTHR22814:SF113 - HEAVY-METAL-ASSOCIATED DOMAIN-CONTAINING PROTEIN-RELATED	0.425	-1.234	1.26757e-06	2.21295e-05	yes	down
882	Glyma.03G184000	(1 of 4) PTHR11964:SF15 - S-ADENOSYLMETHIONINE SYNTHASE 3	3.315	1.7292	0.000329524	0.00274399	yes	up
883	Glyma.03G184500	(1 of 4) PTHR31062:SF52 - XYLOGLUCAN ENDOTRANSGLUCOSYLASE/HYDROLASE PROTEIN 31-RELATED	2.755	1.46186	0.0113956	0.0485717	yes	up
884	Glyma.03G184800	(1 of 4) PTHR31096//PTHR31096:SF23 - FAMILY NOT NAMED // ACT DOMAIN-CONTAINING PROTEIN	0.466	-1.10293	8.80014e-06	0.000120483	yes	down
885	Glyma.03G185900	(1 of 4) PTHR19139:SF52 - AQUAPORIN TIP1-1	1.693	0.759732	3.9339e-07	7.74572e-06	yes	up
886	Glyma.03G189100	(1 of 6) PTHR11062//PTHR11062:SF66 - EXOSTOSIN HEPARAN SULFATE GLYCOSYLTRANSFERASE -RELATED // SUBFAMILY NOT NAMED	0.057	-4.12824	3.60417e-10	1.25391e-08	yes	down
887	Glyma.03G189700	(1 of 10) PTHR11817//PTHR11817:SF33 - PYRUVATE KINASE // SUBFAMILY NOT NAMED	1.613	0.690131	0.000212668	0.00187468	yes	up
888	Glyma.03G190200	(1 of 10) K13680 - beta-mannan synthase [EC:2.4.1.32] Man b1-4 Man (CSLA)	0.444	-1.17115	0.00156603	0.00995752	yes	down
889	Glyma.03G191100	(1 of 4) PTHR10015//PTHR10015:SF164 - HEAT SHOCK TRANSCRIPTION FACTOR // HEAT STRESS TRANSCRIPTION FACTOR A-3	0.389	-1.36135	0.00106258	0.00722616	yes	down
890	Glyma.03G191300	(1 of 1) PF00024//PF00954//PF01453 - PAN domain (PAN_1) // S-locus glycoprotein domain (S_locus_glycop) // D-mannose binding lectin (B_lectin)	1.501	0.585841	0.00153419	0.00979782	yes	up
891	Glyma.03G192200	(1 of 4) PTHR31602:SF12 - GROWTH-REGULATING FACTOR 3-RELATED	3.469	1.79443	0.0106863	0.0463376	yes	up
892	Glyma.03G192300	(1 of 4) K00700 - 1,4-alpha-glucan branching enzyme (glgB)	1.702	0.767614	0.00144596	0.00934209	yes	up
893	Glyma.03G192600	(1 of 6) PTHR19241//PTHR19241:SF261 - ATP-BINDING CASSETTE TRANSPORTER // SUBFAMILY NOT NAMED	13.331	3.73673	0.00643717	0.0311842	yes	up
894	Glyma.03G193800	(1 of 2) 3.2.2.2//3.2.2.3 - Inosine nucleosidase / Inosinase // Uridine nucleosidase / Uridine ribohydrolase	2.413	1.27081	6.4045e-11	2.53501e-09	yes	up
895	Glyma.03G193900	-	2.594	1.37534	3.05812e-05	0.000356793	yes	up
896	Glyma.03G196500	(1 of 26) 2.7.11.17 - Calcium/calmodulin-dependent protein kinase / Microtubule-associated protein 2 kinase	0.499	-1.00251	4.73488e-06	7.04072e-05	yes	down
897	Glyma.03G197000	(1 of 3) PTHR23177//PTHR23177:SF25 - MKIAA1688 PROTEIN // SUBFAMILY NOT NAMED	0.51	-0.971699	0.000188215	0.00169839	yes	down
898	Glyma.03G197300	(1 of 2) PTHR24115:SF536 - 125 KDA KINESIN-RELATED PROTEIN-RELATED	3.105	1.63463	0.000613086	0.00457259	yes	up
899	Glyma.03G197500	(1 of 7) K02912 - large subunit ribosomal protein L32e (RP-L32e, RPL32)	3.163	1.66115	0.004031	0.021601	yes	up
900	Glyma.03G199700	(1 of 2) KOG2557 - Uncharacterized conserved protein, contains TLDc domain	0.609	-0.71534	0.00189531	0.0116489	yes	down
901	Glyma.03G201000	(1 of 16) PTHR31415:SF4 - HARPIN-INDUCED PROTEIN-LIKE-RELATED	0.289	-1.79041	4.73387e-12	2.25638e-10	yes	down
902	Glyma.03G201100	(1 of 16) PTHR31415:SF4 - HARPIN-INDUCED PROTEIN-LIKE-RELATED	0.106	-3.23391	1.01112e-07	2.28528e-06	yes	down
903	Glyma.03G201550	(1 of 16) PTHR31415:SF4 - HARPIN-INDUCED PROTEIN-LIKE-RELATED	0.058	-4.10167	6.65813e-14	4.04455e-12	yes	down
904	Glyma.03G201600	(1 of 8) PTHR31415//PTHR31415:SF2 - FAMILY NOT NAMED // LATE EMBRYOGENESIS ABUNDANT HYDROXYPROLINE-RICH GLYCOPROTEIN-RELATED	0.522	-0.93872	5.48544e-05	0.000588634	yes	down
905	Glyma.03G202000	(1 of 24) PF00560//PF07714//PF08263//PF13855 - Leucine Rich Repeat (LRR_1) // Protein tyrosine kinase (Pkinase_Tyr) // Leucine rich repeat N-terminal domain (LRRNT_2) // Leucine rich repeat (LRR_8)	0.641	-0.641074	7.00252e-05	0.000724578	yes	down
906	Glyma.03G202400	-	1.715	0.778457	0.000146296	0.00136887	yes	up
907	Glyma.03G202600	(1 of 6) PTHR22849:SF38 - E3 UBIQUITIN-PROTEIN LIGASE PUB22-RELATED	1.697	0.763182	0.00387877	0.0208898	yes	up
908	Glyma.03G203300	(1 of 1) PTHR11945//PTHR11945:SF174 - MADS BOX PROTEIN // PROTEIN AGAMOUS-LIKE 48-RELATED	3.338	1.73884	4.35856e-05	0.000482001	yes	up
909	Glyma.03G204300	(1 of 3) KOG1437 - Fasciclin and related adhesion glycoproteins	2.395	1.26018	6.45279e-06	9.19277e-05	yes	up
910	Glyma.03G205400	(1 of 4) PTHR23024:SF102 - CARBOXYLESTERASE 15-RELATED	2.015	1.01056	3.09842e-05	0.000360948	yes	up
911	Glyma.03G205900	(1 of 4) K01301 - N-acetylated-alpha-linked acidic dipeptidase [EC:3.4.17.21] (NAALAD)	1.667	0.737561	5.6429e-06	8.18241e-05	yes	up
912	Glyma.03G207100	(1 of 4) PTHR31300//PTHR31300:SF3 - FAMILY NOT NAMED // GB|AAD30234.1	2.446	1.29054	0.00831441	0.0381433	yes	up
913	Glyma.03G208300	(1 of 12) PF00620//PF00786 - RhoGAP domain (RhoGAP) // P21-Rho-binding domain (PBD)	3.965	1.98723	0.00125195	0.00829597	yes	up
914	Glyma.03G209800	(1 of 4) PTHR31717//PTHR31717:SF16 - FAMILY NOT NAMED // ZINC FINGER PROTEIN CONSTANS-LIKE 13	0.494	-1.01627	0.000302663	0.00254619	yes	down
915	Glyma.03G210100	(1 of 4) PTHR10168//PTHR10168:SF57 - GLUTAREDOXIN // GLUTAREDOXIN-C13-RELATED	0.407	-1.29678	0.00143052	0.00926266	yes	down
916	Glyma.03G210200	(1 of 4) PTHR10168//PTHR10168:SF118 - GLUTAREDOXIN // GLUTAREDOXIN-C11-RELATED	0.03	-5.07175	0.0105395	0.0458706	yes	down
917	Glyma.03G210800	(1 of 3) K02835 - peptide chain release factor 1 (prfA, MTRF1, MRF1)	0.544	-0.877749	0.000610002	0.00455821	yes	down
918	Glyma.03G212400	(1 of 2) PTHR22814//PTHR22814:SF75 - COPPER TRANSPORT PROTEIN ATOX1-RELATED // HEAVY METAL TRANSPORT/DETOXIFICATION DOMAIN-CONTAINING PROTEIN	2.386	1.25435	0.000122022	0.00116959	yes	up
919	Glyma.03G213300	(1 of 1) PTHR10057//PTHR10057:SF0 - PERIPHERAL-TYPE BENZODIAZEPINE RECEPTOR // PROTEIN C41G7.9, ISOFORM B	0.006	-7.43244	1.7362e-11	7.52152e-10	yes	down
920	Glyma.03G214100	(1 of 4) K16275 - E3 ubiquitin-protein ligase BAH [EC:6.3.2.19] (BAH, NLA)	0.418	-1.25914	0.00218455	0.0130927	yes	down
921	Glyma.03G214300	(1 of 2) PTHR31348//PTHR31348:SF4 - FAMILY NOT NAMED // PHYTOCHROME A-ASSOCIATED F-BOX PROTEIN	0.661	-0.596771	0.000632919	0.00468943	yes	down
922	Glyma.03G214600	(1 of 157) 3.1.1.11 - Pectinesterase / Pectin methylesterase	32.475	5.02127	0.00360152	0.0196327	yes	up
923	Glyma.03G214800	(1 of 3) PTHR11614//PTHR11614:SF88 - PHOSPHOLIPASE-RELATED // ALPHA/BETA-HYDROLASES SUPERFAMILY PROTEIN	0.319	-1.65004	0.000181966	0.00165207	yes	down
924	Glyma.03G216300	(1 of 3) PTHR12526:SF348 - SUCROSE SYNTHASE 2	0.537	-0.896727	9.1298e-08	2.07198e-06	yes	down
925	Glyma.03G216400	(1 of 2) PTHR21262:SF13 - RELA-SPOT LIKE PROTEIN RSH1	0.361	-1.46808	8.07872e-06	0.00011196	yes	down
926	Glyma.03G217300	(1 of 2) PTHR31875//PTHR31875:SF5 - FAMILY NOT NAMED // PROTEIN DEHYDRATION-INDUCED 19 HOMOLOG 2-RELATED	0.595	-0.750248	0.00104066	0.00710585	yes	down
927	Glyma.03G217500	(1 of 2) K00770 - 1,4-beta-D-xylan synthase (E2.4.2.24)	2.818	1.49451	0.000335698	0.00278745	yes	up
928	Glyma.03G217600	(1 of 4) PTHR13778//PTHR13778:SF8 - GLYCOSYLTRANSFERASE 8 DOMAIN-CONTAINING PROTEIN // GALACTURONOSYLTRANSFERASE-LIKE 6-RELATED	3.128	1.64545	0.000209754	0.00185537	yes	up
929	Glyma.03G218600	(1 of 4) PTHR22904//PTHR22904:SF7 - TPR REPEAT CONTAINING PROTEIN // T14P4.7 PROTEIN	1.895	0.9221	4.65951e-08	1.11947e-06	yes	up
930	Glyma.03G218700	(1 of 4) PTHR30620//PTHR30620:SF4 - PERIPLASMIC BETA-GLUCOSIDASE-RELATED // BETA-D-XYLOSIDASE 2-RELATED	5.49	2.45671	7.17128e-13	3.82531e-11	yes	up
931	Glyma.03G219033	(1 of 2) PTHR11361//PTHR11361:SF89 - DNA MISMATCH REPAIR MUTS RELATED PROTEINS // DNA MISMATCH REPAIR PROTEIN MSH6	0.402	-1.31647	4.12501e-10	1.42481e-08	yes	down
932	Glyma.03G219100	(1 of 1) PTHR24423//PTHR24423:SF514 - TWO-COMPONENT SENSOR HISTIDINE KINASE // HISTIDINE KINASE CKI1	0.246	-2.02581	1.31365e-05	0.000170451	yes	down
933	Glyma.03G219400	(1 of 4) PTHR33921//PTHR33921:SF2 - FAMILY NOT NAMED // CALVIN CYCLE PROTEIN CP12-1, CHLOROPLASTIC-RELATED	0.546	-0.872369	1.72632e-05	0.000217274	yes	down
934	Glyma.03G219700	(1 of 2) PTHR32285:SF19 - PROTEIN TRICHOME BIREFRINGENCE-LIKE 6	1.745	0.803096	0.00580794	0.0287508	yes	up
935	Glyma.03G220751	-	0.035	-4.8252	0.00983881	0.0434793	yes	down
936	Glyma.03G220800	(1 of 4) PTHR31221//PTHR31221:SF23 - FAMILY NOT NAMED // WRKY TRANSCRIPTION FACTOR 23-RELATED	0.641	-0.642329	3.14931e-06	4.92247e-05	yes	down
937	Glyma.03G222400	(1 of 4) PTHR33669:SF1 - PROTEIN NIM1-INTERACTING 1	0.246	-2.02149	5.76097e-21	8.03885e-19	yes	down
938	Glyma.03G223000	(1 of 2) PTHR11964//PTHR11964:SF18 - S-ADENOSYLMETHIONINE SYNTHETASE // S-ADENOSYLMETHIONINE SYNTHASE 2	0.533	-0.908434	5.48972e-08	1.30108e-06	yes	down
939	Glyma.03G224700	(1 of 176) PF03106 - WRKY DNA -binding domain (WRKY)	1.678	0.746372	4.43088e-05	0.000488399	yes	up
940	Glyma.03G225300	-	0.054	-4.19915	2.4243e-67	6.22446e-64	yes	down
941	Glyma.03G225400	(1 of 12) PTHR21562:SF5 - PECTINACETYLESTERASE FAMILY PROTEIN	2.015	1.01059	0.00122598	0.00815757	yes	up
942	Glyma.03G226200	(1 of 4) PTHR23339//PTHR23339:SF54 - TYROSINE SPECIFIC PROTEIN PHOSPHATASE AND DUAL SPECIFICITY PROTEIN PHOSPHATASE // PALADIN	2.622	1.39051	2.63228e-08	6.65204e-07	yes	up
943	Glyma.03G226800	(1 of 14) 1.14.13.173 - 11-oxo-beta-amyrin 30-oxidase / CYP72A154	0.072	-3.79003	1.1612e-12	6.05161e-11	yes	down
944	Glyma.03G227200	-	0.437	-1.19418	0.000387416	0.00313655	yes	down
945	Glyma.03G227400	(1 of 8) PTHR31238//PTHR31238:SF39 - FAMILY NOT NAMED // GERMIN-LIKE PROTEIN SUBFAMILY 2 MEMBER 1-RELATED	0.574	-0.799845	5.93255e-06	8.54452e-05	yes	down
946	Glyma.03G227600	(1 of 12) PTHR21562:SF5 - PECTINACETYLESTERASE FAMILY PROTEIN	1.579	0.659024	0.000145174	0.00135904	yes	up
947	Glyma.03G229800	(1 of 6) 2.4.1.123 - Inositol 3-alpha-galactosyltransferase / UDP-alpha-D-galactose:myo-inositol 3-alpha-D-galactosyltransferase	0.001	-9.77857	1.74755e-37	8.62864e-35	yes	down
948	Glyma.03G232200	(1 of 8) PTHR21726//PTHR21726:SF29 - PHOSPHATIDYLINOSITOL N-ACETYLGLUCOSAMINYLTRANSFERASE SUBUNIT P DOWN SYNDROME CRITICAL REGION PROTEIN 5 -RELATED // F1O19.10 PROTEIN	1.931	0.949265	0.000525117	0.00401585	yes	up
949	Glyma.03G232700	(1 of 233) PTHR24078 - DNAJ HOMOLOG SUBFAMILY C MEMBER	0.436	-1.19904	2.59827e-13	1.48056e-11	yes	down
950	Glyma.03G233000	(1 of 3) PTHR13058 - THREE PRIME REPAIR EXONUCLEASE 1, 2	0.483	-1.04943	0.00174944	0.0109164	yes	down
951	Glyma.03G233500	(1 of 5) PTHR13832//PTHR13832:SF198 - PROTEIN PHOSPHATASE 2C // PROTEIN PHOSPHATASE 2C 34-RELATED	0.474	-1.07612	1.09151e-06	1.9363e-05	yes	down
952	Glyma.03G234700	(1 of 2) PTHR11668:SF262 - SERINE/THREONINE-PROTEIN PHOSPHATASE PP1 ISOZYME 8-RELATED	0.626	-0.675682	0.000223456	0.0019559	yes	down
953	Glyma.03G236000	(1 of 7) PTHR33136//PTHR33136:SF5 - FAMILY NOT NAMED // PROTEIN RALF-LIKE 1-RELATED	1.623	0.698325	0.00678807	0.0325395	yes	up
954	Glyma.03G237300	(1 of 20) K15718 - linoleate 9S-lipoxygenase (LOX1_5)	0.325	-1.6237	0.00508564	0.0258804	yes	down
955	Glyma.03G239000	(1 of 2) 2.7.1.36 - Mevalonate kinase	2.131	1.09181	2.43534e-07	5.06985e-06	yes	up
956	Glyma.03G240000	(1 of 4) PTHR11969//PTHR11969:SF26 - MAX DIMERIZATION, MAD // TRANSCRIPTION FACTOR BHLH99	2.55	1.35063	0.00236013	0.0139069	yes	up
957	Glyma.03G241500	(1 of 10) K08145 - MFS transporter, SP family, solute carrier family 2 (facilitated glucose transporter), member 8 (SLC2A8, GLUT8)	3.683	1.88103	6.6691e-11	2.61555e-09	yes	up
958	Glyma.03G242400	(1 of 3) K13832 - 3-dehydroquinate dehydratase / shikimate dehydrogenase (aroDE, DHQ-SDH)	2.284	1.19182	0.00171725	0.0107539	yes	up
959	Glyma.03G244300	(1 of 10) 2.3.1.196 - Benzyl alcohol O-benzoyltransferase	0.027	-5.20855	0.00375576	0.0203268	yes	down
960	Glyma.03G246400	(1 of 1) PTHR31920//PTHR31920:SF15 - FAMILY NOT NAMED // B3 DOMAIN-CONTAINING PROTEIN REM20-RELATED	0.158	-2.66359	0.0104915	0.0457173	yes	down
961	Glyma.03G247100	(1 of 2) PTHR22952//PTHR22952:SF197 - CAMP-RESPONSE ELEMENT BINDING PROTEIN-RELATED // SUBFAMILY NOT NAMED	4.367	2.12672	2.38426e-20	3.1022e-18	yes	up
962	Glyma.03G248000	(1 of 4) PTHR31358//PTHR31358:SF4 - FAMILY NOT NAMED // PROTEIN WAVE-DAMPENED 2-RELATED	0.588	-0.765718	0.000288009	0.00243997	yes	down
963	Glyma.03G248800	(1 of 26) PF04576 - Zein-binding (Zein-binding)	0.601	-0.734288	1.79204e-05	0.000224081	yes	down
964	Glyma.03G249900	(1 of 2) PTHR31495:SF3 - CALEOSIN-RELATED FAMILY PROTEIN-RELATED	0.417	-1.26209	4.5463e-05	0.000499264	yes	down
965	Glyma.03G250800	(1 of 3) 4.1.2.48 - Low-specificity L-threonine aldolase	1.607	0.684742	0.0100627	0.0442654	yes	up
966	Glyma.03G251400	(1 of 1) 2.7.11.1//4.1.1.49 - Non-specific serine/threonine protein kinase / Threonine-specific protein kinase // Phosphoenolpyruvate carboxykinase (ATP) / Phosphopyruvate carboxylase	0.105	-3.24669	6.17552e-17	5.55696e-15	yes	down
967	Glyma.03G253200	(1 of 8) PTHR33509:SF5 - LATE EMBRYOGENESIS ABUNDANT 3 (LEA3) FAMILY PROTEIN	0.317	-1.6555	2.31623e-05	0.000280695	yes	down
968	Glyma.03G253700	(1 of 80) PF14009 - Domain of unknown function (DUF4228) (DUF4228)	0.365	-1.4547	0.00606544	0.0297539	yes	down
969	Glyma.03G253900	(1 of 3) PTHR32278//PTHR32278:SF6 - FAMILY NOT NAMED // F-BOX PROTEIN PP2-B1-RELATED	0.476	-1.0718	0.00064191	0.00474351	yes	down
970	Glyma.03G254900	(1 of 4) PTHR22835//PTHR22835:SF200 - ZINC FINGER FYVE DOMAIN CONTAINING PROTEIN // SUBFAMILY NOT NAMED	0.005	-7.53767	6.36276e-08	1.49384e-06	yes	down
971	Glyma.03G255000	(1 of 5) PTHR22952:SF144 - G-BOX-BINDING FACTOR 2-RELATED	0.493	-1.01934	7.49529e-07	1.38184e-05	yes	down
972	Glyma.03G255100	(1 of 2) PTHR11122:SF10 - APOSPORY-ASSOCIATED PROTEIN C-RELATED	0.434	-1.20438	4.73236e-10	1.61863e-08	yes	down
973	Glyma.03G255300	(1 of 2) PTHR31234//PTHR31234:SF12 - FAMILY NOT NAMED // LATE EMBRYOGENESIS ABUNDANT HYDROXYPROLINE-RICH GLYCOPROTEIN	2.373	1.24665	0.010428	0.0455299	yes	up
974	Glyma.03G256500	(1 of 6) PTHR11926//PTHR11926:SF197 - GLUCOSYL/GLUCURONOSYL TRANSFERASES // SUBFAMILY NOT NAMED	1.537	0.619862	0.000977359	0.00673243	yes	up
975	Glyma.03G256600	(1 of 1) PF01370//PF16363 - NAD dependent epimerase/dehydratase family (Epimerase) // GDP-mannose 4,6 dehydratase (GDP_Man_Dehyd)	0.525	-0.930664	2.48435e-05	0.000297923	yes	down
976	Glyma.03G257000	(1 of 8) PTHR10217//PTHR10217:SF465 - VOLTAGE AND LIGAND GATED POTASSIUM CHANNEL // CYCLIC NUCLEOTIDE-GATED ION CHANNEL 11-RELATED	1.573	0.653975	9.58578e-05	0.000951355	yes	up
977	Glyma.03G258000	(1 of 4) PTHR13215:SF6 - RNA POLYMERASE II TRANSCRIPTIONAL COACTIVATOR KELP	0.49	-1.0301	2.33977e-08	5.98749e-07	yes	down
978	Glyma.03G258100	(1 of 5) PTHR11514//PTHR11514:SF47 - MYC // TRANSCRIPTION FACTOR ABA-INDUCIBLE BHLH-TYPE-RELATED	0.386	-1.37239	4.31434e-05	0.000477879	yes	down
979	Glyma.03G258700	(1 of 4) PTHR10641//PTHR10641:SF613 - MYB-LIKE DNA-BINDING PROTEIN MYB // SUBFAMILY NOT NAMED	0.181	-2.46538	0.00559452	0.0278915	yes	down
980	Glyma.03G258800	(1 of 79) PF02701 - Dof domain, zinc finger (zf-Dof)	1.922	0.942437	0.00701357	0.0333845	yes	up
981	Glyma.03G259600	(1 of 6) PTHR19359:SF22 - CYTOCHROME B5 ISOFORM A	1.65	0.722809	0.000476553	0.0037123	yes	up
982	Glyma.03G260300	(1 of 3) PTHR31561//PTHR31561:SF1 - FAMILY NOT NAMED // 3-KETOACYL-COA SYNTHASE 1-RELATED	0.29	-1.78365	3.9634e-05	0.000442956	yes	down
983	Glyma.03G260600	(1 of 8) 1.1.3.37//1.1.3.8 - D-arabinono-1,4-lactone oxidase / D-arabinono-gamma-lactone oxidase // L-gulonolactone oxidase / L-gulono-gamma-lactone oxidase	2.776	1.47325	2.98381e-06	4.7058e-05	yes	up
984	Glyma.03G261400	(1 of 106) PF03168 - Late embryogenesis abundant protein (LEA_2)	0.365	-1.45326	0.00650623	0.0314355	yes	down
985	Glyma.03G261800	(1 of 4) K12133 - MYB-related transcription factor LHY (LHY)	3.542	1.82456	0.000191853	0.00172475	yes	up
986	Glyma.04G000600	(1 of 4) PTHR32002//PTHR32002:SF3 - FAMILY NOT NAMED // PROTEIN NLP1-RELATED	1.667	0.736953	0.000724692	0.00525811	yes	up
987	Glyma.04G004500	(1 of 5) PTHR21576:SF17 - MAJOR FACILITATOR FAMILY PROTEIN	1.779	0.831402	0.00848334	0.0387323	yes	up
988	Glyma.04G005200	(1 of 18) KOG2922 - Uncharacterized conserved protein	2.492	1.31738	0.000425063	0.00338652	yes	up
989	Glyma.04G005600	-	0.547	-0.87101	0.00543206	0.0272402	yes	down
990	Glyma.04G006200	(1 of 4) PTHR34574//PTHR34574:SF2 - FAMILY NOT NAMED // EF-HAND CONTAINING PROTEIN-LIKE	0.2	-2.32198	0.00742123	0.0348749	yes	down
991	Glyma.04G007700	(1 of 2) K01583 - arginine decarboxylase (E4.1.1.19)	0.487	-1.03875	1.2288e-11	5.4459e-10	yes	down
992	Glyma.04G007800	(1 of 7) K14016 - ubiquitin fusion degradation protein 1 (UFD1)	0.596	-0.747668	7.13666e-05	0.00073648	yes	down
993	Glyma.04G008567	(1 of 3) PTHR10209:SF107 - 2-OXOGLUTARATE (2OG) AND FE(II)-DEPENDENT OXYGENASE-LIKE PROTEIN-RELATED	0.485	-1.04265	1.26394e-05	0.000164954	yes	down
994	Glyma.04G008900	(1 of 3) PTHR10071//PTHR10071:SF163 - TRANSCRIPTION FACTOR GATA GATA BINDING FACTOR // GATA TRANSCRIPTION FACTOR 14-RELATED	0.571	-0.808234	1.60583e-05	0.000203572	yes	down
995	Glyma.04G009100	(1 of 4) PF00225//PF13920 - Kinesin motor domain (Kinesin) // Zinc finger, C3HC4 type (RING finger) (zf-C3HC4_3)	2.388	1.25597	0.000309657	0.00259646	yes	up
996	Glyma.04G009400	(1 of 8) PF00257 - Dehydrin (Dehydrin)	0.297	-1.75032	1.14315e-16	1.00287e-14	yes	down
997	Glyma.04G011900	(1 of 4) PTHR22572:SF111 - GLUCOSE-1-PHOSPHATE ADENYLYLTRANSFERASE LARGE SUBUNIT 3, CHLOROPLASTIC-RELATED	1.943	0.958174	1.92307e-05	0.000238376	yes	up
998	Glyma.04G012300	(1 of 13) PTHR10366//PTHR10366:SF375 - NAD DEPENDENT EPIMERASE/DEHYDRATASE // SUBFAMILY NOT NAMED	0.433	-1.2087	4.79236e-13	2.63293e-11	yes	down
999	Glyma.04G012400	(1 of 1) PTHR31964:SF26 - SUGAR UTILIZATION REGULATORY PROTEIN IMP2	0.463	-1.11226	2.67509e-08	6.74693e-07	yes	down
1000	Glyma.04G017700	(1 of 2) PTHR10357:SF110 - PROTEIN T04A8.7, ISOFORM A	0.44	-1.18586	2.96795e-08	7.41275e-07	yes	down
1001	Glyma.04G018400	-	3.54	1.82391	1.41227e-13	8.26266e-12	yes	up
1002	Glyma.04G018900	(1 of 2) PTHR21450:SF19 - F5M15.15	1.523	0.606835	0.000211229	0.00186456	yes	up
1003	Glyma.04G019500	(1 of 4) PTHR11709:SF90 - MULTI-COPPER OXIDASE TYPE I FAMILY PROTEIN-RELATED	1.965	0.974586	0.000158904	0.00147042	yes	up
1004	Glyma.04G020100	(1 of 1) PTHR23257//PTHR23257:SF375 - SERINE-THREONINE PROTEIN KINASE // RECEPTOR-INTERACTING SERINE/THREONINE-PROTEIN KINASE 1	0.665	-0.589088	0.0032993	0.0182802	yes	down
1005	Glyma.04G021000	(1 of 2) PTHR13871//PTHR13871:SF48 - THIOREDOXIN // SUBFAMILY NOT NAMED	0.04	-4.63651	1.53114e-43	1.17937e-40	yes	down
1006	Glyma.04G022100	(1 of 4) PTHR22952//PTHR22952:SF95 - CAMP-RESPONSE ELEMENT BINDING PROTEIN-RELATED // ATBZIP TRANSCRIPTION FACTOR-RELATED	4.595	2.19993	7.17553e-10	2.39472e-08	yes	up
1007	Glyma.04G023300	(1 of 5) PTHR24072//PTHR24072:SF171 - RHO FAMILY GTPASE // RAC-LIKE GTP-BINDING PROTEIN ARAC4-RELATED	1.891	0.919509	0.00020758	0.00184121	yes	up
1008	Glyma.04G023500	(1 of 10) PF15365 - Proline-rich nuclear receptor coactivator (PNRC)	0.27	-1.88678	1.09905e-09	3.54502e-08	yes	down
1009	Glyma.04G023800	(1 of 30) PF05003//PF11961 - Protein of unknown function (DUF668) (DUF668) // Domain of unknown function (DUF3475) (DUF3475)	0.393	-1.34772	0.00676992	0.0324695	yes	down
1010	Glyma.04G023900	(1 of 4) PTHR11588//PTHR11588:SF118 - TUBULIN // SUBFAMILY NOT NAMED	2.54	1.34479	3.00437e-05	0.000351373	yes	up
1011	Glyma.04G024000	-	0.375	-1.41323	0.000454632	0.00357404	yes	down
1012	Glyma.04G024300	(1 of 6) PTHR10585:SF34 - ER LUMEN PROTEIN RETAINING RECEPTOR-LIKE PROTEIN	0.618	-0.694591	0.000100703	0.000992162	yes	down
1013	Glyma.04G025000	(1 of 5) PTHR22298:SF57 - ENDOGLUCANASE 10-RELATED	2.221	1.15139	2.31717e-05	0.000280721	yes	up
1014	Glyma.04G025100	(1 of 21) K06966 - uncharacterized protein (K06966)	0.312	-1.68184	0.000642185	0.00474438	yes	down
1015	Glyma.04G025400	(1 of 3) KOG4687 - Uncharacterized coiled-coil protein	1.726	0.78721	0.00876454	0.0396722	yes	up
1016	Glyma.04G026700	(1 of 6) PTHR27000:SF26 - F10A5.16	0.273	-1.87442	0.00112402	0.00756413	yes	down
1017	Glyma.04G027200	(1 of 2) PTHR11945:SF219 - FLORAL HOMEOTIC PROTEIN APETALA 3	7.661	2.9376	0.00884924	0.0399938	yes	up
1018	Glyma.04G028300	(1 of 1) PTHR12411//PTHR12411:SF387 - CYSTEINE PROTEASE FAMILY C1-RELATED // SUBFAMILY NOT NAMED	0.636	-0.652992	0.00211079	0.0127358	yes	down
1019	Glyma.04G028600	(1 of 5) PTHR23421//PTHR23421:SF51 - BETA-GALACTOSIDASE RELATED // BETA-GALACTOSIDASE 5	3.133	1.64754	0.000788588	0.00563572	yes	up
1020	Glyma.04G029600	(1 of 8) PTHR22952//PTHR22952:SF182 - CAMP-RESPONSE ELEMENT BINDING PROTEIN-RELATED // SUBFAMILY NOT NAMED	1.69	0.757176	0.0001969	0.00176067	yes	up
1021	Glyma.04G030400	(1 of 20) K19355 - mannan endo-1,4-beta-mannosidase (MAN)	0.499	-1.00306	8.15596e-07	1.48445e-05	yes	down
1022	Glyma.04G030900	-	2.23	1.15705	3.67831e-08	9.00589e-07	yes	up
1023	Glyma.04G031000	-	4.392	2.13481	0.000151055	0.00140487	yes	up
1024	Glyma.04G031800	(1 of 4) PTHR12103:SF21 - IMP-GMP SPECIFIC 5-NUCLEOTIDASE, PUTATIVE-RELATED	1.683	0.751314	0.00217738	0.0130578	yes	up
1025	Glyma.04G034101	-	0.215	-2.21998	3.84844e-10	1.33527e-08	yes	down
1026	Glyma.04G035200	-	0.528	-0.921823	0.0048139	0.024819	yes	down
1027	Glyma.04G036200	(1 of 2) K13963 - serpin B (SERPINB)	0.656	-0.607886	4.55527e-07	8.8379e-06	yes	down
1028	Glyma.04G039300	(1 of 2) PTHR22952//PTHR22952:SF194 - CAMP-RESPONSE ELEMENT BINDING PROTEIN-RELATED // SUBFAMILY NOT NAMED	0.224	-2.15931	2.12551e-29	5.68472e-27	yes	down
1029	Glyma.04G040000	(1 of 39) 2.3.1.133 - Shikimate O-hydroxycinnamoyltransferase	0.353	-1.50115	8.53214e-08	1.95362e-06	yes	down
1030	Glyma.04G040400	(1 of 137) PF02458 - Transferase family (Transferase)	0.475	-1.07477	0.000286062	0.00242561	yes	down
1031	Glyma.04G040700	(1 of 15) K13126 - polyadenylate-binding protein (PABPC)	1.504	0.588794	0.00302834	0.0170313	yes	up
1032	Glyma.04G041200	(1 of 8) PTHR31729:SF0 - ETHYLENE-RESPONSIVE TRANSCRIPTION FACTOR ERF008-RELATED	0.294	-1.76758	4.49793e-05	0.00049454	yes	down
1033	Glyma.04G041300	(1 of 9) K10395 - kinesin family member 4/21/27 (KIF4_21_27)	1.596	0.674744	0.000631679	0.00468564	yes	up
1034	Glyma.04G041500	(1 of 4) PTHR12411:SF344 - CYSTEINE PROTEASE COMPONENT OF PROTEASE-INHIBITOR COMPLEX-RELATED	2.052	1.03726	6.13555e-08	1.44437e-06	yes	up
1035	Glyma.04G042000	(1 of 4) PTHR10177//PTHR10177:SF242 - CYCLINE // SUBFAMILY NOT NAMED	2.606	1.3816	2.31575e-05	0.000280695	yes	up
1036	Glyma.04G042300	(1 of 1) PTHR10641//PTHR10641:SF556 - MYB-LIKE DNA-BINDING PROTEIN MYB // SUBFAMILY NOT NAMED	0.212	-2.24086	8.61652e-09	2.38225e-07	yes	down
1037	Glyma.04G042400	(1 of 25) PF00069//PF00954//PF01453 - Protein kinase domain (Pkinase) // S-locus glycoprotein domain (S_locus_glycop) // D-mannose binding lectin (B_lectin)	2.318	1.21274	1.03026e-06	1.84036e-05	yes	up
1038	Glyma.04G044100	(1 of 4) PTHR22904//PTHR22904:SF381 - TPR REPEAT CONTAINING PROTEIN // SUBFAMILY NOT NAMED	2.921	1.54647	0.000371889	0.00303187	yes	up
1039	Glyma.04G044600	(1 of 8) PTHR10795//PTHR10795:SF388 - PROPROTEIN CONVERTASE SUBTILISIN/KEXIN // SUBFAMILY NOT NAMED	2.423	1.27653	2.96787e-13	1.68338e-11	yes	up
1040	Glyma.04G044900	(1 of 86) PF13912 - C2H2-type zinc finger (zf-C2H2_6)	0.652	-0.617943	8.93592e-05	0.000894974	yes	down
1041	Glyma.04G046800	-	0.241	-2.05422	5.01423e-11	2.0179e-09	yes	down
1042	Glyma.04G049300	(1 of 87) K09338 - homeobox-leucine zipper protein (HD-ZIP)	5.236	2.38838	0.00270199	0.0155386	yes	up
1043	Glyma.04G049800	(1 of 3) K14291 - phosphorylated adapter RNA export protein (PHAX)	0.606	-0.72171	0.0020238	0.0122938	yes	down
1044	Glyma.04G049900	(1 of 7) K01369 - legumain (LGMN)	0.535	-0.901536	1.5881e-09	4.98472e-08	yes	down
1045	Glyma.04G050200	(1 of 4) K12125 - protein EARLY FLOWERING 3 (ELF3)	0.637	-0.649509	0.00792063	0.0367394	yes	down
1046	Glyma.04G050800	(1 of 3) PTHR11850:SF92 - HOMEOBOX PROTEIN ATH1	1.862	0.89722	0.0027496	0.0157465	yes	up
1047	Glyma.04G051200	(1 of 4) K00281 - glycine dehydrogenase (GLDC, gcvP)	1.756	0.812631	6.7513e-05	0.000703557	yes	up
1048	Glyma.04G051800	(1 of 2) PTHR24089//PTHR24089:SF342 - FAMILY NOT NAMED // PROTEIN R07E3.4	0.229	-2.12755	2.00049e-09	6.15867e-08	yes	down
1049	Glyma.04G052000	(1 of 3) PTHR10015//PTHR10015:SF186 - HEAT SHOCK TRANSCRIPTION FACTOR // HEAT STRESS TRANSCRIPTION FACTOR A-2-RELATED	0.063	-3.99967	3.00056e-14	1.88824e-12	yes	down
1050	Glyma.04G052600	(1 of 4) PTHR31223:SF4 - CYTOKININ RIBOSIDE 5'-MONOPHOSPHATE PHOSPHORIBOHYDROLASE LOG8-RELATED	0.185	-2.43133	5.06567e-23	8.40924e-21	yes	down
1051	Glyma.04G052900	(1 of 11) K03257 - translation initiation factor 4A (EIF4A)	0.588	-0.767199	1.08833e-06	1.93156e-05	yes	down
1052	Glyma.04G053800	(1 of 6) PTHR13832//PTHR13832:SF335 - PROTEIN PHOSPHATASE 2C // PROTEIN PHOSPHATASE 2C 16-RELATED	0.394	-1.34365	1.32652e-08	3.53797e-07	yes	down
1053	Glyma.04G054400	(1 of 6) PTHR11527:SF93 - 17.6 KDA CLASS II HEAT SHOCK PROTEIN-RELATED	0.258	-1.95252	0.00140747	0.00914094	yes	down
1054	Glyma.04G055200	(1 of 2) PTHR31618:SF3 - MECHANOSENSITIVE ION CHANNEL PROTEIN 10-RELATED	4.588	2.1978	3.91852e-09	1.14242e-07	yes	up
1055	Glyma.04G055801	-	0.056	-4.15157	0.0107366	0.0464918	yes	down
1056	Glyma.04G056500	-	0.083	-3.59562	0.000632364	0.00468802	yes	down
1057	Glyma.04G058900	(1 of 2) PTHR31319//PTHR31319:SF4 - FAMILY NOT NAMED // ZINC FINGER PROTEIN CONSTANS-LIKE 3-RELATED	1.771	0.824694	0.000191549	0.00172315	yes	up
1058	Glyma.04G059800	(1 of 3) PTHR21266//PTHR21266:SF29 - IRON-SULFUR DOMAIN CONTAINING PROTEIN // PROTEIN TIC 55, CHLOROPLASTIC	0.567	-0.818441	0.00214753	0.0129192	yes	down
1059	Glyma.04G060000	(1 of 7) K17278 - membrane-associated progesterone receptor component (PGRMC1_2)	0.627	-0.674367	8.11967e-05	0.000826627	yes	down
1060	Glyma.04G060600	(1 of 6) PTHR33021//PTHR33021:SF8 - FAMILY NOT NAMED // EARLY NODULIN-LIKE PROTEIN 1-RELATED	4.427	2.14623	6.24195e-05	0.000658437	yes	up
1061	Glyma.04G060800	(1 of 4) PTHR32370:SF7 - BTB/POZ DOMAIN-CONTAINING PROTEIN NPY1	3.052	1.60995	0.00864773	0.0392748	yes	up
1062	Glyma.04G061200	(1 of 2) PTHR33476//PTHR33476:SF6 - FAMILY NOT NAMED // MYOSIN HEAVY CHAIN-LIKE PROTEIN	0.345	-1.53523	2.2815e-11	9.69839e-10	yes	down
1063	Glyma.04G061500	(1 of 6) PTHR24347:SF199 - CBL-INTERACTING SERINE/THREONINE-PROTEIN KINASE 25-RELATED	0.101	-3.30365	2.51548e-18	2.62543e-16	yes	down
1064	Glyma.04G062000	(1 of 4) PTHR23315//PTHR23315:SF59 - BETA CATENIN-RELATED ARMADILLO REPEAT-CONTAINING // ARMADILLO/BETA-CATENIN-LIKE REPEAT-CONTAINING PROTEIN-RELATED	1.653	0.725046	0.00742644	0.0348926	yes	up
1065	Glyma.04G063200	-	0.641	-0.642081	3.65042e-06	5.57892e-05	yes	down
1066	Glyma.04G064600	-	0.561	-0.833717	3.16632e-06	4.94518e-05	yes	down
1067	Glyma.04G064800	(1 of 2) PF00036//PF13833 - EF hand (EF-hand_1) // EF-hand domain pair (EF-hand_8)	0.123	-3.02399	0.00633681	0.0308143	yes	down
1068	Glyma.04G065400	-	0.456	-1.13186	1.85783e-05	0.00023133	yes	down
1069	Glyma.04G065800	(1 of 10) K00759 - adenine phosphoribosyltransferase (APRT, apt)	2.735	1.45175	6.04795e-09	1.71017e-07	yes	up
1070	Glyma.04G069600	(1 of 2) PTHR11624//PTHR11624:SF64 - DEHYDROGENASE RELATED // 1-D-DEOXYXYLULOSE 5-PHOSPHATE SYNTHASE-LIKE PROTEIN	6.06	2.59922	0.000184079	0.00166731	yes	up
1071	Glyma.04G072400	(1 of 5) PTHR34457:SF1 - EMBRYO DEFECTIVE 2410 PROTEIN	1.638	0.712203	0.00852647	0.0388477	yes	up
1072	Glyma.04G073200	(1 of 38) PF04570 - zinc-finger of the FCS-type, C2-C2 (zf-FLZ)	1.556	0.637684	0.00321636	0.0179135	yes	up
1073	Glyma.04G073800	(1 of 2) 2.7.2.8 - Acetylglutamate kinase	1.955	0.967328	0.00905736	0.0407222	yes	up
1074	Glyma.04G074100	(1 of 30) PF06749 - Protein of unknown function (DUF1218) (DUF1218)	0.527	-0.925389	0.000670506	0.00491964	yes	down
1075	Glyma.04G075100	(1 of 1) PTHR24093//PTHR24093:SF355//PTHR24093:SF361 - FAMILY NOT NAMED // ATPASE 1, PLASMA MEMBRANE-TYPE-RELATED // SUBFAMILY NOT NAMED	0.361	-1.47145	1.13331e-06	1.99941e-05	yes	down
1076	Glyma.04G075800	-	0.352	-1.50673	2.45347e-05	0.00029473	yes	down
1077	Glyma.04G076500	(1 of 11) 2.4.1.168//2.4.2.39 - Xyloglucan 4-glucosyltransferase // Xyloglucan 6-xylosyltransferase / Xyloglucan 6-alpha-D-xylosyltransferase	3.114	1.63855	6.47113e-08	1.51595e-06	yes	up
1078	Glyma.04G076800	(1 of 20) PF00069//PF00582 - Protein kinase domain (Pkinase) // Universal stress protein family (Usp)	11.86	3.56805	0.0113451	0.0484083	yes	up
1079	Glyma.04G076900	(1 of 2) PTHR13871//PTHR13871:SF38 - THIOREDOXIN // PROTEIN C32D5.8, ISOFORM B-RELATED	0.182	-2.46155	7.01697e-12	3.23646e-10	yes	down
1080	Glyma.04G078900	(1 of 7) K08287 - dual-specificity kinase (E2.7.12.1)	0.666	-0.586199	0.0032545	0.0180722	yes	down
1081	Glyma.04G079600	(1 of 10) PTHR31236//PTHR31236:SF2 - FAMILY NOT NAMED // DEHYDRATION-RESPONSIVE PROTEIN RD22	0.21	-2.24857	1.75293e-23	3.01387e-21	yes	down
1082	Glyma.04G080600	(1 of 4) PTHR10641:SF599 - MYB TRANSCRIPTION FACTOR-RELATED	1.898	0.924407	0.000402242	0.00323145	yes	up
1083	Glyma.04G080700	(1 of 2) PTHR11879:SF16 - ASPARTATE AMINOTRANSFERASE 3, CHLOROPLASTIC	0.612	-0.707884	1.27093e-06	2.21728e-05	yes	down
1084	Glyma.04G081700	(1 of 6) PTHR12446//PTHR12446:SF14 - TESMIN/TSO1-RELATED // PROTEIN LIN-54 HOMOLOG	2.519	1.33258	0.00585018	0.028919	yes	up
1085	Glyma.04G082100	(1 of 2) PTHR10896//PTHR10896:SF27 - GALACTOSYLGALACTOSYLXYLOSYLPROTEIN 3-BETA-GLUCURONOSYLTRANSFERASE BETA-1,3-GLUCURONYLTRANSFERASE // SUBFAMILY NOT NAMED	1.577	0.656857	0.00418607	0.0222308	yes	up
1086	Glyma.04G082700	(1 of 1) PTHR11654//PTHR11654:SF161 - OLIGOPEPTIDE TRANSPORTER-RELATED // SUBFAMILY NOT NAMED	1.827	0.869176	0.000638419	0.004722	yes	up
1087	Glyma.04G082800	-	2.053	1.03742	0.000418321	0.0033419	yes	up
1088	Glyma.04G083200	(1 of 1) PTHR19139//PTHR19139:SF143 - AQUAPORIN TRANSPORTER // SUBFAMILY NOT NAMED	3.836	1.93963	3.49834e-09	1.03006e-07	yes	up
1089	Glyma.04G083900	-	0.57	-0.811602	3.73946e-06	5.6924e-05	yes	down
1090	Glyma.04G084000	(1 of 4) PTHR31985:SF23 - DEHYDRATION-RESPONSIVE ELEMENT-BINDING PROTEIN 3-RELATED	0.494	-1.01792	0.000440512	0.00348581	yes	down
1091	Glyma.04G084100	(1 of 2) 1.13.11.69//1.13.11.70 - Carlactone synthase // All-trans-10'-apo-beta-carotenal 13,14-cleaving dioxygenase / Carotenoid cleavage dioxygenase 8	0.344	-1.53933	1.05304e-06	1.87672e-05	yes	down
1092	Glyma.04G084900	(1 of 4) PTHR10071//PTHR10071:SF196 - TRANSCRIPTION FACTOR GATA GATA BINDING FACTOR // SUBFAMILY NOT NAMED	0.272	-1.87875	0.00435398	0.0229337	yes	down
1093	Glyma.04G085200	(1 of 14) PF00069//PF00560//PF07714//PF08263//PF13855 - Protein kinase domain (Pkinase) // Leucine Rich Repeat (LRR_1) // Protein tyrosine kinase (Pkinase_Tyr) // Leucine rich repeat N-terminal domain (LRRNT_2) // Leucine rich repeat (LRR_8)	1.908	0.932257	0.000721523	0.00524144	yes	up
1094	Glyma.04G085500	(1 of 3) PTHR11614:SF96 - ALPHA/BETA FOLD HYDROLASE FAMILY PROTEIN	0.495	-1.01486	2.56593e-07	5.30443e-06	yes	down
1095	Glyma.04G087000	-	2.165	1.11418	0.00123475	0.00820748	yes	up
1096	Glyma.04G087700	(1 of 1) PTHR15451:SF19 - ERGOSTEROL BIOSYNTHETIC PROTEIN 28-RELATED	1.882	0.911994	0.00332847	0.0183995	yes	up
1097	Glyma.04G087800	(1 of 3) PTHR31317//PTHR31317:SF3 - FAMILY NOT NAMED // F2J10.8 PROTEIN-RELATED	1.691	0.7576	0.00096629	0.00667256	yes	up
1098	Glyma.04G088500	(1 of 8) PTHR11588//PTHR11588:SF101 - TUBULIN // TUBULIN ALPHA-2 CHAIN-RELATED	1.878	0.909549	0.00226263	0.0134353	yes	up
1099	Glyma.04G090000	-	0.209	-2.25894	0.00199783	0.0121798	yes	down
1100	Glyma.04G091800	(1 of 4) PTHR13683//PTHR13683:SF259 - ASPARTYL PROTEASES // ASPARTYL PROTEASE-LIKE PROTEIN	1.997	0.997676	2.74143e-09	8.19091e-08	yes	up
1101	Glyma.04G094300	(1 of 4) PTHR30566//PTHR30566:SF12 - YNAI-RELATED MECHANOSENSITIVE ION CHANNEL // SUBFAMILY NOT NAMED	0.591	-0.758519	0.000725338	0.00526081	yes	down
1102	Glyma.04G097700	(1 of 2) PTHR11206//PTHR11206:SF130 - MULTIDRUG RESISTANCE PROTEIN // SUBFAMILY NOT NAMED	2.017	1.01256	0.000412028	0.00330022	yes	up
1103	Glyma.04G098000	(1 of 3) PTHR22951//PTHR22951:SF24 - CLATHRIN ASSEMBLY PROTEIN // SUBFAMILY NOT NAMED	0.276	-1.85976	1.8757e-16	1.57041e-14	yes	down
1104	Glyma.04G099300	(1 of 83) PF10250 - GDP-fucose protein O-fucosyltransferase (O-FucT)	0.011	-6.55827	3.64079e-06	5.56641e-05	yes	down
1105	Glyma.04G099400	(1 of 1) PTHR11778//PTHR11778:SF0 - SERYL-TRNA SYNTHETASE // SERINE--TRNA LIGASE, MITOCHONDRIAL	1.688	0.755381	0.00115269	0.00773002	yes	up
1106	Glyma.04G100100	-	0.552	-0.858064	1.1554e-05	0.000152703	yes	down
1107	Glyma.04G100200	(1 of 21) PF04674 - Phosphate-induced protein 1 conserved region (Phi_1)	5.037	2.33263	2.90963e-05	0.000342164	yes	up
1108	Glyma.04G100400	(1 of 7) PTHR31279//PTHR31279:SF3 - FAMILY NOT NAMED // (PHI-1) PROTEIN, PUTATIVE-RELATED	1.971	0.979196	0.00281975	0.0160742	yes	up
1109	Glyma.04G101900	(1 of 2) PTHR10641//PTHR10641:SF670 - MYB-LIKE DNA-BINDING PROTEIN MYB // SUBFAMILY NOT NAMED	0.441	-1.18195	0.000405625	0.00325591	yes	down
1110	Glyma.04G102600	(1 of 7) PTHR23500//PTHR23500:SF44 - FAMILY NOT NAMED // SUGAR TRANSPORT PROTEIN 5	2.289	1.19473	0.00110895	0.00748186	yes	up
1111	Glyma.04G103900	(1 of 16) PTHR31657//PTHR31657:SF9 - FAMILY NOT NAMED // ETHYLENE-RESPONSIVE TRANSCRIPTION FACTOR CRF5-RELATED	1.594	0.67299	5.0346e-08	1.2006e-06	yes	up
1112	Glyma.04G104200	(1 of 4) PTHR22847//PTHR22847:SF453 - WD40 REPEAT PROTEIN // SUBFAMILY NOT NAMED	0.19	-2.39852	6.92653e-18	6.87529e-16	yes	down
1113	Glyma.04G104600	(1 of 5) PTHR31614//PTHR31614:SF5 - FAMILY NOT NAMED // ALLERGEN-LIKE PROTEIN BRSN20-RELATED	1.654	0.725794	0.007714	0.0359672	yes	up
1114	Glyma.04G105500	(1 of 32) 1.13.11.58 - Linoleate 9S-lipoxygenase / Linoleate 9-lipoxygenase	0.485	-1.04261	7.69201e-11	2.99204e-09	yes	down
1115	Glyma.04G106500	(1 of 5) PTHR22814//PTHR22814:SF84 - COPPER TRANSPORT PROTEIN ATOX1-RELATED // HEAVY-METAL-ASSOCIATED DOMAIN-CONTAINING PROTEIN	0.042	-4.56115	1.70545e-23	2.94538e-21	yes	down
1116	Glyma.04G110400	(1 of 6) 1.14.13.120 - Costunolide synthase	2.584	1.36988	4.88924e-06	7.2256e-05	yes	up
1117	Glyma.04G111600	(1 of 2) PTHR21136//PTHR21136:SF88 - SNARE PROTEINS // SUBFAMILY NOT NAMED	1.644	0.717229	0.000322872	0.00269559	yes	up
1118	Glyma.04G111700	(1 of 4) PTHR24351//PTHR24351:SF73 - RIBOSOMAL PROTEIN S6 KINASE // SUBFAMILY NOT NAMED	0.469	-1.09241	1.86937e-05	0.000232617	yes	down
1119	Glyma.04G111900	(1 of 11) K14945 - protein quaking (QKI)	1.648	0.720823	8.62727e-05	0.000868659	yes	up
1120	Glyma.04G115700	(1 of 2) PTHR27000:SF48 - RECEPTOR-LIKE PROTEIN KINASE BRI1-LIKE 3-RELATED	0.57	-0.809725	0.00120558	0.0080399	yes	down
1121	Glyma.04G119700	(1 of 5) PTHR10788:SF38 - TREHALOSE-PHOSPHATE PHOSPHATASE F-RELATED	0.427	-1.2271	0.00654871	0.0315852	yes	down
1122	Glyma.04G121500	(1 of 5) 3.1.3.66 - Phosphatidylinositol-3,4-bisphosphate 4-phosphatase / Phosphoinositide 4-phosphatase	5.951	2.57307	5.45437e-23	9.01563e-21	yes	up
1123	Glyma.04G123100	(1 of 2) PTHR21596//PTHR21596:SF8 - RIBONUCLEASE P SUBUNIT P38 // SUBFAMILY NOT NAMED	0.653	-0.614067	0.000149419	0.00139336	yes	down
1124	Glyma.04G123800	(1 of 1) PTHR31803//PTHR31803:SF4 - FAMILY NOT NAMED // UBIQUINOL OXIDASE 1A, MITOCHONDRIAL-RELATED	0.434	-1.20499	0.00105442	0.00718489	yes	down
1125	Glyma.04G124951	-	1.939	0.955218	0.00241014	0.0141583	yes	up
1126	Glyma.04G127900	(1 of 131) PF00892 - EamA-like transporter family (EamA)	3.441	1.78295	1.1439e-08	3.07647e-07	yes	up
1127	Glyma.04G128300	(1 of 5) K14379 - tartrate-resistant acid phosphatase type 5 (ACP5)	0.105	-3.25365	0.000479346	0.00372875	yes	down
1128	Glyma.04G132700	-	12.469	3.64031	0.00775618	0.0361289	yes	up
1129	Glyma.04G135700	(1 of 3) PTHR23315//PTHR23315:SF57 - BETA CATENIN-RELATED ARMADILLO REPEAT-CONTAINING // ARMADILLO/BETA-CATENIN-LIKE REPEAT-CONTAINING PROTEIN	2.2	1.13745	2.30726e-06	3.75728e-05	yes	up
1130	Glyma.04G136000	(1 of 4) PTHR13683//PTHR13683:SF258 - ASPARTYL PROTEASES // ASPARTYL PROTEASE FAMILY PROTEIN-RELATED	1.79	0.839679	9.42852e-09	2.58265e-07	yes	up
1131	Glyma.04G136200	(1 of 7) PTHR10891//PTHR10891:SF590 - EF-HAND CALCIUM-BINDING DOMAIN CONTAINING PROTEIN // SUBFAMILY NOT NAMED	0.386	-1.37415	3.06721e-12	1.4934e-10	yes	down
1132	Glyma.04G138600	(1 of 4) PTHR33790//PTHR33790:SF1 - FAMILY NOT NAMED // PROTEIN EARLY RESPONSIVE TO DEHYDRATION 15	0.438	-1.18957	3.61257e-06	5.53204e-05	yes	down
1133	Glyma.04G140400	(1 of 4) 1.6.5.2//1.6.5.3 - NAD(P)H dehydrogenase (quinone) / Vitamin-K reductase // NADH:ubiquinone reductase (H(+)-translocating) / Ubiquinone reductase	0.626	-0.676294	0.000191158	0.00172051	yes	down
1134	Glyma.04G142700	(1 of 2) PTHR13301//PTHR13301:SF63 - X-BOX TRANSCRIPTION FACTOR-RELATED // CELLULOSE SYNTHASE A CATALYTIC SUBUNIT 4 [UDP-FORMING]	0.076	-3.72258	1.61534e-06	2.74664e-05	yes	down
1135	Glyma.04G144900	(1 of 18) K01530 - phospholipid-translocating ATPase (E3.6.3.1)	0.663	-0.592878	0.0103503	0.0452721	yes	down
1136	Glyma.04G147100	(1 of 3) PTHR32191:SF2 - TETRASPANIN-11-RELATED	4.572	2.19273	7.00337e-06	9.87626e-05	yes	up
1137	Glyma.04G147600	(1 of 3) PTHR10783//PTHR10783:SF44 - XENOTROPIC AND POLYTROPIC RETROVIRUS RECEPTOR 1-RELATED // SPX DOMAIN-CONTAINING PROTEIN 1-RELATED	0.198	-2.33495	6.50036e-08	1.52143e-06	yes	down
1138	Glyma.04G147700	(1 of 1) K00510 - heme oxygenase (HMOX, hmuO, ho)	0.274	-1.87019	1.25384e-13	7.38366e-12	yes	down
1139	Glyma.04G152800	-	0.118	-3.07871	1.15177e-19	1.39931e-17	yes	down
1140	Glyma.04G152902	(1 of 4) PF06880 - Protein of unknown function (DUF1262) (DUF1262)	0.133	-2.91452	0.00307437	0.0172449	yes	down
1141	Glyma.04G153700	(1 of 6) 2.4.1.12//2.4.1.29 - Cellulose synthase (UDP-forming) / UDP-glucose-cellulose glucosyltransferase // Cellulose synthase (GDP-forming) / GDP-glucose-cellulose glucosyltransferase	1.874	0.90629	1.12121e-06	1.98188e-05	yes	up
1142	Glyma.04G154000	(1 of 4) K02520 - translation initiation factor IF-3 (infC, MTIF3)	1.971	0.97907	4.61936e-05	0.00050642	yes	up
1143	Glyma.04G159300	(1 of 2) PTHR11945//PTHR11945:SF166 - MADS BOX PROTEIN // SUBFAMILY NOT NAMED	0.307	-1.7057	4.55092e-06	6.79603e-05	yes	down
1144	Glyma.04G159700	(1 of 2) PTHR31682//PTHR31682:SF5 - FAMILY NOT NAMED // UDP-ARABINOPYRANOSE MUTASE 3	0.112	-3.15484	7.42254e-06	0.000104102	yes	down
1145	Glyma.04G160100	(1 of 7) PTHR31673:SF3 - COBRA-LIKE EXTRACELLULAR GLYCOSYL-PHOSPHATIDYL INOSITOL-ANCHORED FAMILY PROTEIN-RELATED	3.204	1.67991	0.0020154	0.0122582	yes	up
1146	Glyma.04G160700	(1 of 2) PTHR23244//PTHR23244:SF285 - KELCH REPEAT DOMAIN // LEUCINE-ZIPPER-LIKE TRANSCRIPTIONAL REGULATOR 1	0.071	-3.81352	0.000922914	0.00642868	yes	down
1147	Glyma.04G161000	(1 of 25) PF14309//PF14383 - Domain of unknown function (DUF4378) (DUF4378) // DUF761-associated sequence motif (VARLMGL)	3.54	1.82377	4.55744e-07	8.8379e-06	yes	up
1148	Glyma.04G164300	(1 of 86) PF13912 - C2H2-type zinc finger (zf-C2H2_6)	0.649	-0.624595	0.00183961	0.0113649	yes	down
1149	Glyma.04G164400	(1 of 5) K18211 - synaptosomal-associated protein 25 (SNAP25)	0.618	-0.693516	9.66976e-05	0.000958341	yes	down
1150	Glyma.04G165000	(1 of 5) PTHR23023:SF86 - FLAVIN-CONTAINING MONOOXYGENASE FMO GS-OX-LIKE 8-RELATED	2.135	1.09442	0.00854235	0.0388971	yes	up
1151	Glyma.04G167800	(1 of 74) PF01357//PF03330 - Pollen allergen (Pollen_allerg_1) // Rare lipoprotein A (RlpA)-like double-psi beta-barrel (DPBB_1)	0.638	-0.649423	0.010781	0.0466382	yes	down
1152	Glyma.04G168200	-	0.379	-1.39813	0.000399416	0.00320941	yes	down
1153	Glyma.04G168400	-	0.308	-1.69669	8.57944e-05	0.0008652	yes	down
1154	Glyma.04G168500	(1 of 4) PTHR22835//PTHR22835:SF267 - ZINC FINGER FYVE DOMAIN CONTAINING PROTEIN // SUBFAMILY NOT NAMED	0.403	-1.3106	0.000138846	0.00130583	yes	down
1155	Glyma.04G168701	(1 of 4) PTHR23115//PTHR23115:SF189 - TRANSLATION FACTOR // TRANSLATION FACTOR GUF1 HOMOLOG, CHLOROPLASTIC	4.452	2.15443	0.00384506	0.0207285	yes	up
1156	Glyma.04G169300	(1 of 4) PTHR23012//PTHR23012:SF73 - MEMBRANE ASSOCIATED RING FINGER // SUBFAMILY NOT NAMED	1.867	0.900921	0.00662831	0.0319106	yes	up
1157	Glyma.04G173200	-	4.061	2.02183	0.000126377	0.00120534	yes	up
1158	Glyma.04G174600	(1 of 3) 1.1.1.223 - Isopiperitenol dehydrogenase	0.181	-2.46305	0.00178341	0.0110835	yes	down
1159	Glyma.04G175400	(1 of 331) PF01535//PF13041 - PPR repeat (PPR) // PPR repeat family (PPR_2)	1.805	0.851763	0.000923561	0.00643086	yes	up
1160	Glyma.04G177700	(1 of 4) K18875 - enhanced disease susceptibility 1 protein (EDS1)	0.408	-1.29345	3.71443e-08	9.07703e-07	yes	down
1161	Glyma.04G178200	-	0.458	-1.12511	1.7262e-14	1.13063e-12	yes	down
1162	Glyma.04G178300	(1 of 4) PTHR12081//PTHR12081:SF46 - TRANSCRIPTION FACTOR E2F // E2F TRANSCRIPTION FACTOR-LIKE E2FE	0.02	-5.63839	1.469e-06	2.52457e-05	yes	down
1163	Glyma.04G178500	-	0.525	-0.930034	0.000511432	0.00392992	yes	down
1164	Glyma.04G179100	(1 of 2) K03946 - NADH dehydrogenase (ubiquinone) 1 alpha subcomplex subunit 2 (NDUFA2)	0.439	-1.18609	6.86473e-20	8.55602e-18	yes	down
1165	Glyma.04G179300	(1 of 2) PTHR23315:SF98 - U-BOX DOMAIN-CONTAINING PROTEIN 38-RELATED	0.502	-0.994914	1.84905e-05	0.000230312	yes	down
1166	Glyma.04G179400	(1 of 5) PF04134 - Protein of unknown function, DUF393 (DUF393)	0.026	-5.28814	0.00188529	0.0116022	yes	down
1167	Glyma.04G179500	(1 of 9) PTHR23201//PTHR23201:SF18 - EXTENSIN, PROLINE-RICH PROTEIN // SUBFAMILY NOT NAMED	0.031	-5.00505	8.29791e-08	1.90338e-06	yes	down
1168	Glyma.04G180000	(1 of 4) PTHR11119:SF48 - NUCLEOBASE-ASCORBATE TRANSPORTER 5-RELATED	1.564	0.645541	0.00135714	0.00887848	yes	up
1169	Glyma.04G181500	(1 of 9) PTHR23257//PTHR23257:SF475 - SERINE-THREONINE PROTEIN KINASE // SUBFAMILY NOT NAMED	0.525	-0.928807	0.00275417	0.015768	yes	down
1170	Glyma.04G181900	(1 of 3) PTHR11615//PTHR11615:SF147 - NITRATE, FROMATE, IRON DEHYDROGENASE // SUBFAMILY NOT NAMED	0.438	-1.19257	1.51629e-07	3.31048e-06	yes	down
1171	Glyma.04G182000	(1 of 5) PF12014 - Domain of unknown function (DUF3506) (DUF3506)	0.548	-0.868781	8.69547e-07	1.57151e-05	yes	down
1172	Glyma.04G182900	(1 of 1) K04728 - ataxia telangiectasia mutated family protein (ATM, TEL1)	1.508	0.592921	0.00198413	0.0121101	yes	up
1173	Glyma.04G184600	(1 of 2) PTHR12326//PTHR12326:SF3 - PLECKSTRIN HOMOLOGY DOMAIN CONTAINING PROTEIN // DIFFERENTIALLY EXPRESSED IN FDCP 8 HOMOLOG	0.615	-0.702447	4.65441e-07	9.0078e-06	yes	down
1174	Glyma.04G186000	(1 of 12) K13525 - transitional endoplasmic reticulum ATPase (VCP, CDC48)	0.167	-2.58552	1.27641e-18	1.39258e-16	yes	down
1175	Glyma.04G187600	(1 of 2) PTHR10629//PTHR10629:SF36 - CYTOSINE-SPECIFIC METHYLTRANSFERASE // SUBFAMILY NOT NAMED	1.867	0.900433	0.000665884	0.00488852	yes	up
1176	Glyma.04G187700	(1 of 65) PF00564 - PB1 domain (PB1)	0.432	-1.21194	2.19947e-06	3.61251e-05	yes	down
1177	Glyma.04G188900	(1 of 30) PF05910 - Plant protein of unknown function (DUF868) (DUF868)	2.771	1.47037	2.92943e-06	4.63903e-05	yes	up
1178	Glyma.04G190200	(1 of 2) K00573 - protein-L-isoaspartate(D-aspartate) O-methyltransferase (E2.1.1.77, pcm)	0.636	-0.652731	0.0010709	0.0072727	yes	down
1179	Glyma.04G190300	(1 of 19) PF14576//PF14577 - Sieve element occlusion N-terminus (SEO_N) // Sieve element occlusion C-terminus (SEO_C)	0.141	-2.83097	3.59568e-09	1.05549e-07	yes	down
1180	Glyma.04G190700	(1 of 3) PTHR12411//PTHR12411:SF346 - CYSTEINE PROTEASE FAMILY C1-RELATED // KDEL-TAILED CYSTEINE ENDOPEPTIDASE CEP1-RELATED	0.043	-4.52759	2.93143e-07	5.96083e-06	yes	down
1181	Glyma.04G190800	(1 of 1) PTHR10173//PTHR10173:SF41 - METHIONINE SULFOXIDE REDUCTASE // SUBFAMILY NOT NAMED	0.663	-0.593282	0.000460934	0.0036162	yes	down
1182	Glyma.04G191100	(1 of 4) PTHR31683//PTHR31683:SF28 - FAMILY NOT NAMED // PECTATE LYASE 22-RELATED	1.576	0.656673	0.00212638	0.0128119	yes	up
1183	Glyma.04G191500	(1 of 3) PTHR12626:SF0 - LD21074P	0.545	-0.876279	1.18886e-11	5.28715e-10	yes	down
1184	Glyma.04G193900	(1 of 6) PTHR33595//PTHR33595:SF3 - FAMILY NOT NAMED // EMB|CAB62340.1-RELATED	0.006	-7.46208	3.60397e-16	2.94067e-14	yes	down
1185	Glyma.04G194200	(1 of 2) PTHR24096//PTHR24096:SF251 - FAMILY NOT NAMED // 4-COUMARATE--COA LIGASE-LIKE 9	1.563	0.644216	0.00713651	0.0338233	yes	up
1186	Glyma.04G194800	(1 of 6) PTHR10891//PTHR10891:SF621 - EF-HAND CALCIUM-BINDING DOMAIN CONTAINING PROTEIN // SUBFAMILY NOT NAMED	0.071	-3.8124	5.3403e-42	3.6727e-39	yes	down
1187	Glyma.04G196400	(1 of 4) PTHR21576//PTHR21576:SF44 - UNCHARACTERIZED NODULIN-LIKE PROTEIN // MAJOR FACILITATOR PROTEIN	0.049	-4.34828	5.10613e-27	1.13019e-24	yes	down
1188	Glyma.04G196700	(1 of 2) PTHR31956//PTHR31956:SF2 - FAMILY NOT NAMED // NON-SPECIFIC PHOSPHOLIPASE C6	1.566	0.64703	1.97017e-05	0.000243587	yes	up
1189	Glyma.04G198200	(1 of 3) PTHR33184:SF2 - TPD1	6.288	2.65271	0.00128455	0.00848429	yes	up
1190	Glyma.04G198400	(1 of 10) PTHR10791:SF22 - BIDIRECTIONAL SUGAR TRANSPORTER SWEET10	7.133	2.83444	3.70543e-08	9.06076e-07	yes	up
1191	Glyma.04G199300	(1 of 2) PTHR24056//PTHR24056:SF209 - CELL DIVISION PROTEIN KINASE // SUBFAMILY NOT NAMED	0.482	-1.0536	5.96364e-07	1.12093e-05	yes	down
1192	Glyma.04G199400	(1 of 3) KOG2306 - Uncharacterized conserved protein	0.207	-2.2756	2.8403e-18	2.92483e-16	yes	down
1193	Glyma.04G200300	(1 of 3) K14165 - atypical dual specificity phosphatase [EC:3.1.3.16 3.1.3.48] (K14165)	1.554	0.635585	0.00989169	0.0436566	yes	up
1194	Glyma.04G200400	(1 of 6) K03696 - ATP-dependent Clp protease ATP-binding subunit ClpC (clpC)	0.643	-0.637702	0.000804845	0.00572746	yes	down
1195	Glyma.04G200900	(1 of 7) K01191 - alpha-mannosidase (E3.2.1.24)	1.776	0.828941	0.000271325	0.00231749	yes	up
1196	Glyma.04G203300	(1 of 2) PTHR11638//PTHR11638:SF118 - ATP-DEPENDENT CLP PROTEASE // CHAPERONE PROTEIN CLPD, CHLOROPLASTIC	0.532	-0.911338	4.2631e-10	1.46987e-08	yes	down
1197	Glyma.04G203600	(1 of 5) PTHR21596:SF12 - PROTEIN SUPPRESSOR OF GENE SILENCING 3	0.585	-0.774143	1.32569e-09	4.2265e-08	yes	down
1198	Glyma.04G205100	(1 of 3) PTHR10641//PTHR10641:SF643 - MYB-LIKE DNA-BINDING PROTEIN MYB // MYB TRANSCRIPTION FACTOR-RELATED	0.473	-1.08097	0.000227681	0.00198926	yes	down
1199	Glyma.04G205400	(1 of 4) PTHR24343:SF161 - SERINE/THREONINE-PROTEIN KINASE SRK2J	0.191	-2.3921	5.65639e-11	2.26214e-09	yes	down
1200	Glyma.04G205650	-	0.242	-2.04602	0.0034568	0.0189782	yes	down
1201	Glyma.04G208000	(1 of 20) PTHR11527:SF158 - 17.6 KDA CLASS I HEAT SHOCK PROTEIN 1-RELATED	0.306	-1.71044	0.000132027	0.00124902	yes	down
1202	Glyma.04G208450	(1 of 1) PTHR23421//PTHR23421:SF67//PTHR23421:SF73 - BETA-GALACTOSIDASE RELATED // BETA-GALACTOSIDASE 10 // BETA-GALACTOSIDASE 6	2.302	1.20315	6.04247e-05	0.00064024	yes	up
1203	Glyma.04G208700	-	0.001	-10.3358	3.07285e-17	2.82445e-15	yes	down
1204	Glyma.04G209200	(1 of 6) PTHR22950//PTHR22950:SF310 - AMINO ACID TRANSPORTER // SUBFAMILY NOT NAMED	0.316	-1.66142	6.81342e-05	0.000708246	yes	down
1205	Glyma.04G209600	(1 of 4) PTHR22870//PTHR22870:SF193 - REGULATOR OF CHROMOSOME CONDENSATION // SUBFAMILY NOT NAMED	0.597	-0.743005	0.00167873	0.0105504	yes	down
1206	Glyma.04G210700	(1 of 2) K02327 - DNA polymerase delta subunit 1 (POLD1)	2.098	1.069	0.000210148	0.00185762	yes	up
1207	Glyma.04G212300	(1 of 4) PTHR22849//PTHR22849:SF34 - WDSAM1 PROTEIN // SUBFAMILY NOT NAMED	3.073	1.61951	0.0011567	0.0077542	yes	up
1208	Glyma.04G215500	(1 of 2) PTHR24348:SF24 - PROTEIN KINASE FAMILY PROTEIN	1.881	0.911459	6.32118e-07	1.18236e-05	yes	up
1209	Glyma.04G219200	(1 of 6) 2.7.1.71 - Shikimate kinase	1.88	0.910676	1.41268e-05	0.000182145	yes	up
1210	Glyma.04G220600	(1 of 4) PTHR31388:SF24 - PEROXIDASE 52	1.508	0.592172	0.00084415	0.00595762	yes	up
1211	Glyma.04G221000	(1 of 42) PF01535//PF12854//PF13041 - PPR repeat (PPR) // PPR repeat (PPR_1) // PPR repeat family (PPR_2)	1.72	0.782685	0.00547846	0.0274141	yes	up
1212	Glyma.04G221450	(1 of 2) PTHR33599//PTHR33599:SF4 - FAMILY NOT NAMED // GB|AAF01528.1	0.308	-1.70068	0.00408819	0.0218405	yes	down
1213	Glyma.04G221800	(1 of 562) PF00249 - Myb-like DNA-binding domain (Myb_DNA-binding)	0.041	-4.5924	0.00315612	0.0176392	yes	down
1214	Glyma.04G222500	-	0.396	-1.33809	1.81387e-16	1.52528e-14	yes	down
1215	Glyma.04G222800	(1 of 28) PF07714//PF08263//PF13855 - Protein tyrosine kinase (Pkinase_Tyr) // Leucine rich repeat N-terminal domain (LRRNT_2) // Leucine rich repeat (LRR_8)	1.856	0.892513	0.000364704	0.00298466	yes	up
1216	Glyma.04G223000	(1 of 2) PTHR26402//PTHR26402:SF521 - RESPONSE REGULATOR OF TWO-COMPONENT SYSTEM // TWO-COMPONENT RESPONSE REGULATOR ARR16-RELATED	70.98	6.14934	0.000465162	0.00364344	yes	up
1217	Glyma.04G225500	-	0.288	-1.79695	0.000152814	0.00141952	yes	down
1218	Glyma.04G226700	(1 of 10) PTHR31989//PTHR31989:SF5 - FAMILY NOT NAMED // F11O4.3-RELATED	0.64	-0.643223	7.30174e-08	1.69351e-06	yes	down
1219	Glyma.04G227200	(1 of 154) K00430 - peroxidase (E1.11.1.7)	1.862	0.896568	2.11178e-05	0.000258604	yes	up
1220	Glyma.04G227900	(1 of 3) PTHR10209:SF111 - DOWNY MILDEW RESISTANCE 6 PROTEIN / OXIDOREDUCTASE	2.094	1.06603	6.27793e-08	1.47698e-06	yes	up
1221	Glyma.04G228800	-	0.389	-1.3635	3.17938e-15	2.32348e-13	yes	down
1222	Glyma.04G229600	(1 of 16) KOG0149 - Predicted RNA-binding protein SEB4 (RRM superfamily)	0.555	-0.849716	0.000183014	0.00165962	yes	down
1223	Glyma.04G230000	-	0.152	-2.71466	5.37048e-12	2.53162e-10	yes	down
1224	Glyma.04G231400	(1 of 4) PTHR24326//PTHR24326:SF122 - FAMILY NOT NAMED // HOMEOBOX-LEUCINE ZIPPER PROTEIN ATHB-12-RELATED	0.255	-1.97374	2.2426e-06	3.67216e-05	yes	down
1225	Glyma.04G232200	(1 of 7) PTHR23070//PTHR23070:SF13 - BCS1 AAA-TYPE ATPASE // P-LOOP CONTAINING NUCLEOSIDE TRIPHOSPHATE HYDROLASES SUPERFAMILY PROTEIN	0.223	-2.16787	3.90608e-07	7.69882e-06	yes	down
1226	Glyma.04G234400	(1 of 7) PTHR33868:SF2 - EXPRESSED PROTEIN	0.202	-2.30566	2.14696e-14	1.39436e-12	yes	down
1227	Glyma.04G234900	(1 of 1) PTHR10933//PTHR10933:SF9 - IMMUNOGLOBULIN-BINDING PROTEIN 1 // LD07294P	0.577	-0.793513	3.26858e-12	1.58943e-10	yes	down
1228	Glyma.04G235400	(1 of 3) PTHR32295:SF33 - PROTEIN IQ-DOMAIN 21	2.29	1.19529	0.0021528	0.0129459	yes	up
1229	Glyma.04G236200	(1 of 3) PTHR31707:SF8 - PECTINESTERASE/PECTINESTERASE INHIBITOR 34-RELATED	2.303	1.20372	9.2357e-07	1.66135e-05	yes	up
1230	Glyma.04G237900	(1 of 3) PTHR10788//PTHR10788:SF39 - TREHALOSE-6-PHOSPHATE SYNTHASE // SUBFAMILY NOT NAMED	0.19	-2.39579	1.48441e-06	2.54312e-05	yes	down
1231	Glyma.04G238100	(1 of 5) PTHR10791:SF28 - BIDIRECTIONAL SUGAR TRANSPORTER SWEET3	2.305	1.20505	0.000174221	0.00159377	yes	up
1232	Glyma.04G238200	(1 of 5) K03093 - RNA polymerase sigma factor (SIGMA70)	0.032	-4.94355	0.00754276	0.0353293	yes	down
1233	Glyma.04G240100	(1 of 131) PF00892 - EamA-like transporter family (EamA)	2.026	1.01878	0.00039247	0.00316503	yes	up
1234	Glyma.04G241000	(1 of 2) PTHR31407//PTHR31407:SF18 - FAMILY NOT NAMED // PSBP DOMAIN-CONTAINING PROTEIN 4, CHLOROPLASTIC	0.285	-1.81334	0.000674588	0.00494676	yes	down
1235	Glyma.04G242400	(1 of 5) PTHR33133:SF5 - EXPRESSED PROTEIN	0.494	-1.01788	2.80171e-08	7.02031e-07	yes	down
1236	Glyma.04G242800	(1 of 6) PTHR31096:SF5 - ACR3	1.509	0.593124	0.00425838	0.0225346	yes	up
1237	Glyma.04G245000	(1 of 3) PTHR10891//PTHR10891:SF530 - EF-HAND CALCIUM-BINDING DOMAIN CONTAINING PROTEIN // SUBFAMILY NOT NAMED	0.096	-3.37511	7.46383e-13	3.96489e-11	yes	down
1238	Glyma.04G245100	(1 of 2) 2.7.7.11 - UTP--xylose-1-phosphate uridylyltransferase / Xylose-1-phosphate uridylyltransferase	2.423	1.27708	4.85374e-14	2.98138e-12	yes	up
1239	Glyma.04G246800	(1 of 2) PTHR11669//PTHR11669:SF17 - REPLICATION FACTOR C / DNA POLYMERASE III GAMMA-TAU SUBUNIT // REPLICATION FACTOR C SUBUNIT 4	1.508	0.593045	0.00504116	0.0257183	yes	up
1240	Glyma.04G247300	(1 of 4) PTHR23421//PTHR23421:SF73 - BETA-GALACTOSIDASE RELATED // BETA-GALACTOSIDASE 6	0.249	-2.00698	0.00884272	0.0399765	yes	down
1241	Glyma.04G247600	(1 of 2) PTHR11014//PTHR11014:SF62 - PEPTIDASE M20 FAMILY MEMBER // IAA-AMINO ACID HYDROLASE ILR1-LIKE 6	2.196	1.1346	1.63283e-05	0.000206587	yes	up
1242	Glyma.04G247800	(1 of 3) PTHR26402//PTHR26402:SF498 - RESPONSE REGULATOR OF TWO-COMPONENT SYSTEM // SUBFAMILY NOT NAMED	1.785	0.835674	0.000211923	0.00187025	yes	up
1243	Glyma.04G248100	(1 of 2) PTHR21450//PTHR21450:SF8 - UNCHARACTERIZED // F8K7.18 PROTEIN	1.86	0.895649	0.00023288	0.00202879	yes	up
1244	Glyma.04G249400	(1 of 4) 1.14.13.122 - Chlorophyllide-a oxygenase / Cholorophyll-b synthase	0.304	-1.71706	8.81538e-09	2.43026e-07	yes	down
1245	Glyma.04G249600	(1 of 4) PTHR31580:SF2 - FILAMENT-LIKE PLANT PROTEIN 1-RELATED	0.035	-4.83349	0.00215731	0.0129637	yes	down
1246	Glyma.04G249800	-	1.597	0.675601	0.00105428	0.00718489	yes	up
1247	Glyma.04G250100	(1 of 4) PTHR31964//PTHR31964:SF37 - FAMILY NOT NAMED // ADENINE NUCLEOTIDE ALPHA HYDROLASE-LIKE PROTEIN	4.705	2.23413	0.00177906	0.0110636	yes	up
1248	Glyma.04G250200	(1 of 3) PTHR12172//PTHR12172:SF1 - CELL CYCLE CHECKPOINT PROTEIN RAD17 // P-LOOP CONTAINING NUCLEOSIDE TRIPHOSPHATE HYDROLASES SUPERFAMILY PROTEIN	2.185	1.12744	0.00864125	0.03925	yes	up
1249	Glyma.04G250300	(1 of 3) PTHR23354//PTHR23354:SF75 - NUCLEOLAR PROTEIN 7/ESTROGEN RECEPTOR COACTIVATOR-RELATED // LYSM DOMAIN-CONTAINING GPI-ANCHORED PROTEIN 1	2.197	1.13542	0.000167668	0.00154298	yes	up
1250	Glyma.04G251100	(1 of 131) PF00892 - EamA-like transporter family (EamA)	0.002	-8.76985	6.47713e-12	3.02002e-10	yes	down
1251	Glyma.04G251700	(1 of 2) PTHR23084//PTHR23084:SF136 - PHOSPHATIDYLINOSITOL-4-PHOSPHATE 5-KINASE RELATED // SUBFAMILY NOT NAMED	1.687	0.754121	0.000129159	0.0012264	yes	up
1252	Glyma.04G252200	-	5.594	2.48386	5.37911e-07	1.02507e-05	yes	up
1253	Glyma.04G252300	(1 of 2) PTHR22950//PTHR22950:SF3 - AMINO ACID TRANSPORTER // AUXIN TRANSPORTER-LIKE PROTEIN 2-RELATED	1.897	0.923388	0.00519162	0.0262774	yes	up
1254	Glyma.04G252700	(1 of 4) PTHR22974//PTHR22974:SF21 - MIXED LINEAGE PROTEIN KINASE // DUAL SPECIFICITY PROTEIN KINASE TTK	1.978	0.984101	0.00802357	0.0371033	yes	up
1255	Glyma.04G253000	(1 of 3) KOG1737 - Oxysterol-binding protein	0.665	-0.58814	0.000103612	0.00101822	yes	down
1256	Glyma.04G254800	(1 of 4) PTHR22952//PTHR22952:SF203 - CAMP-RESPONSE ELEMENT BINDING PROTEIN-RELATED // TRANSCRIPTION FACTOR TGA3-RELATED	0.069	-3.85633	1.88781e-11	8.12347e-10	yes	down
1257	Glyma.04G255400	(1 of 3) PTHR13301//PTHR13301:SF62 - X-BOX TRANSCRIPTION FACTOR-RELATED // SUBFAMILY NOT NAMED	4.033	2.01187	0.00618704	0.0302272	yes	up
1258	Glyma.04G257602	(1 of 4) PTHR18063 - NF-E2 INDUCIBLE PROTEIN	4.55	2.18576	0.00712274	0.0337705	yes	up
1259	Glyma.05G000300	(1 of 2) PTHR10949//PTHR10949:SF11 - LIPOYL SYNTHASE // SUBFAMILY NOT NAMED	0.653	-0.615655	0.00156668	0.00995996	yes	down
1260	Glyma.05G000900	(1 of 2) PTHR11937//PTHR11937:SF218 - ACTIN // SUBFAMILY NOT NAMED	1.701	0.766177	0.00234191	0.0138144	yes	up
1261	Glyma.05G003900	(1 of 4) PTHR31268//PTHR31268:SF2 - FAMILY NOT NAMED // GALACTINOL--SUCROSE GALACTOSYLTRANSFERASE 5-RELATED	0.017	-5.8522	9.24779e-34	3.42462e-31	yes	down
1262	Glyma.05G005000	-	0.612	-0.707893	0.0013648	0.00891043	yes	down
1263	Glyma.05G005200	(1 of 2) PTHR11252:SF3 - POLYRIBONUCLEOTIDE NUCLEOTIDYLTRANSFERASE 1, MITOCHONDRIAL	1.609	0.685877	0.00836009	0.0383072	yes	up
1264	Glyma.05G005800	(1 of 2) PTHR31375//PTHR31375:SF34 - FAMILY NOT NAMED // PECTIN LYASE-LIKE SUPERFAMILY PROTEIN	10.016	3.32416	2.59723e-05	0.00030965	yes	up
1265	Glyma.05G006000	(1 of 11) K07937//K07977 - ADP-ribosylation factor 1 (ARF1) // Arf/Sar family, other (ARF)	0.606	-0.722378	4.65335e-05	0.000509276	yes	down
1266	Glyma.05G007100	(1 of 2) PTHR11002:SF7 - CARBONIC ANHYDRASE 2, CHLOROPLASTIC-RELATED	0.235	-2.0911	0.00218749	0.0131062	yes	down
1267	Glyma.05G009200	(1 of 3) PTHR24351//PTHR24351:SF70 - RIBOSOMAL PROTEIN S6 KINASE // PROTEIN KINASE PINOID 2	1.58	0.660317	0.000378002	0.0030726	yes	up
1268	Glyma.05G010500	-	0.666	-0.586803	0.00182752	0.0113047	yes	down
1269	Glyma.05G010600	(1 of 2) PF00027//PF00520//PF07885//PF11834//PF12796//PF13857 - Cyclic nucleotide-binding domain (cNMP_binding) // Ion transport protein (Ion_trans) // Ion channel (Ion_trans_2) // KHA, dimerisation domain of potassium ion channel (KHA) // Ankyrin repeats (3 copies) (Ank_2) // Ankyrin repeats (many copies) (Ank_5)	2.131	1.09182	5.07704e-09	1.45377e-07	yes	up
1270	Glyma.05G011100	(1 of 4) PTHR31561//PTHR31561:SF3 - FAMILY NOT NAMED // 3-KETOACYL-COA SYNTHASE 11	1.79	0.839638	0.000191586	0.00172315	yes	up
1271	Glyma.05G011200	-	0.594	-0.75055	0.0113418	0.0484083	yes	down
1272	Glyma.05G012300	(1 of 4) PTHR31727:SF2 - PALMITOYL-ACYL CARRIER PROTEIN THIOESTERASE, CHLOROPLASTIC	1.652	0.724547	5.50263e-07	1.04606e-05	yes	up
1273	Glyma.05G012600	(1 of 1) PF00332//PF06075 - Glycosyl hydrolases family 17 (Glyco_hydro_17) // Plant protein of unknown function (DUF936) (DUF936)	2.801	1.48614	0.00346211	0.0190022	yes	up
1274	Glyma.05G016700	(1 of 4) PTHR10285//PTHR10285:SF76 - URIDINE KINASE // URIDINE KINASE	0.526	-0.927617	0.000175357	0.00160264	yes	down
1275	Glyma.05G017000	-	1.684	0.752032	0.00126934	0.008391	yes	up
1276	Glyma.05G017100	(1 of 11) PTHR31568:SF17 - EXPRESSED PROTEIN	0.571	-0.80835	0.0107249	0.0464567	yes	down
1277	Glyma.05G017200	-	0.238	-2.06979	0.0105554	0.045917	yes	down
1278	Glyma.05G019200	(1 of 9) 1.14.13.88 - Flavonoid 3',5'-hydroxylase / F3'5'H	3.35	1.74432	1.06612e-15	8.24491e-14	yes	up
1279	Glyma.05G019300	-	2.598	1.37725	0.0070767	0.0336143	yes	up
1280	Glyma.05G019400	(1 of 2) PTHR24221//PTHR24221:SF194 - FAMILY NOT NAMED // ABC TRANSPORTER B FAMILY MEMBER 27	1.662	0.733125	2.29476e-07	4.80316e-06	yes	up
1281	Glyma.05G019800	(1 of 25) PF14309//PF14383 - Domain of unknown function (DUF4378) (DUF4378) // DUF761-associated sequence motif (VARLMGL)	2.321	1.21478	1.53411e-05	0.000195595	yes	up
1282	Glyma.05G020600	(1 of 2) PTHR23273:SF4 - REPLICATION PROTEIN A 70 KDA DNA-BINDING SUBUNIT	1.896	0.923143	0.00766273	0.0357758	yes	up
1283	Glyma.05G021100	(1 of 2) PTHR11972//PTHR11972:SF76 - NADPH OXIDASE // SUBFAMILY NOT NAMED	1.518	0.602556	0.0044014	0.0231288	yes	up
1284	Glyma.05G021500	(1 of 3) PTHR32227//PTHR32227:SF75 - FAMILY NOT NAMED // GLUCAN ENDO-1,3-BETA-GLUCOSIDASE-LIKE PROTEIN 2-RELATED	2.948	1.5597	2.55099e-06	4.0953e-05	yes	up
1285	Glyma.05G022200	(1 of 4) PTHR11638//PTHR11638:SF116 - ATP-DEPENDENT CLP PROTEASE // SUBFAMILY NOT NAMED	0.371	-1.42883	4.23481e-20	5.36498e-18	yes	down
1286	Glyma.05G022500	(1 of 2) PTHR11255:SF54 - DIACYLGLYCEROL KINASE 1	0.608	-0.717492	0.000352426	0.00289773	yes	down
1287	Glyma.05G023700	(1 of 5) PTHR23023:SF86 - FLAVIN-CONTAINING MONOOXYGENASE FMO GS-OX-LIKE 8-RELATED	1.802	0.849342	0.000124676	0.00119207	yes	up
1288	Glyma.05G023800	(1 of 5) PTHR23023:SF86 - FLAVIN-CONTAINING MONOOXYGENASE FMO GS-OX-LIKE 8-RELATED	0.537	-0.897062	1.09758e-05	0.000146014	yes	down
1289	Glyma.05G024600	-	2.248	1.16865	0.00125697	0.00832498	yes	up
1290	Glyma.05G025100	(1 of 4) PTHR30231 - DNA POLYMERASE III SUBUNIT EPSILON	0.357	-1.4858	1.10904e-07	2.47895e-06	yes	down
1291	Glyma.05G025200	(1 of 249) PTHR14155 - RING FINGER DOMAIN-CONTAINING	0.598	-0.741861	0.00297899	0.0167881	yes	down
1292	Glyma.05G025500	(1 of 4) PTHR31744:SF7 - NAC DOMAIN-CONTAINING PROTEIN 100-RELATED	0.531	-0.912107	0.00516247	0.0261781	yes	down
1293	Glyma.05G028600	(1 of 8) PTHR32295//PTHR32295:SF14 - FAMILY NOT NAMED // PROTEIN IQ-DOMAIN 31-RELATED	1.631	0.705544	9.63626e-05	0.000955513	yes	up
1294	Glyma.05G029200	(1 of 3) 1.2.1.88//1.5.1.12 - L-glutamate gamma-semialdehyde dehydrogenase / Pyrroline-5-carboxylate dehydrogenase // Transferred entry: 1.2.1.88	0.522	-0.93835	5.33852e-06	7.80571e-05	yes	down
1295	Glyma.05G030900	(1 of 331) PF01535//PF13041 - PPR repeat (PPR) // PPR repeat family (PPR_2)	1.563	0.644145	7.99499e-06	0.000110959	yes	up
1296	Glyma.05G031400	(1 of 2) PTHR23070//PTHR23070:SF42 - BCS1 AAA-TYPE ATPASE // SUBFAMILY NOT NAMED	1.582	0.661742	0.00120219	0.00802562	yes	up
1297	Glyma.05G032200	(1 of 12) PTHR12374:SF26 - F25A4.19 PROTEIN	2.048	1.03407	1.6474e-11	7.1529e-10	yes	up
1298	Glyma.05G032900	-	4.829	2.27182	0.0001343	0.00126771	yes	up
1299	Glyma.05G033000	(1 of 8) PTHR26402:SF526 - TWO-COMPONENT RESPONSE REGULATOR ARR15-RELATED	1.644	0.716774	0.000628354	0.00466367	yes	up
1300	Glyma.05G037700	(1 of 3) PTHR32263:SF6 - INACTIVE POLY [ADP-RIBOSE] POLYMERASE SRO4-RELATED	0.455	-1.13759	7.2617e-06	0.000102069	yes	down
1301	Glyma.05G038100	(1 of 4) PTHR10093 - IRON-SULFUR CLUSTER ASSEMBLY ENZYME NIFU HOMOLOG	0.635	-0.655943	0.000389029	0.003143	yes	down
1302	Glyma.05G039500	(1 of 2) PTHR10174//PTHR10174:SF156 - RETINALDEHYDE BINDING PROTEIN-RELATED // SEC14P-LIKE PHOSPHATIDYLINOSITOL TRANSFER FAMILY PROTEIN	0.619	-0.692534	9.74268e-06	0.000131841	yes	down
1303	Glyma.05G040100	(1 of 31) 1.1.1.330 - Very-long-chain 3-oxoacyl-CoA reductase / Very-long-chain beta-ketoacyl-CoA reductase	2.993	1.58169	1.83766e-07	3.94503e-06	yes	up
1304	Glyma.05G041100	(1 of 74) PF00582 - Universal stress protein family (Usp)	1.713	0.776829	3.14854e-07	6.35867e-06	yes	up
1305	Glyma.05G041300	(1 of 2) PTHR27007:SF30 - L-TYPE LECTIN-DOMAIN CONTAINING RECEPTOR KINASE S.1	0.643	-0.636763	0.000721578	0.00524144	yes	down
1306	Glyma.05G041600	(1 of 2) K17987 - next to BRCA1 gene 1 protein (NBR1)	0.563	-0.828188	1.25204e-08	3.34861e-07	yes	down
1307	Glyma.05G043100	(1 of 3) PTHR22950//PTHR22950:SF268 - AMINO ACID TRANSPORTER // SUBFAMILY NOT NAMED	1.945	0.959612	2.89809e-07	5.89927e-06	yes	up
1308	Glyma.05G043800	-	2.021	1.01481	0.00556453	0.0277779	yes	up
1309	Glyma.05G044000	(1 of 4) PTHR31683//PTHR31683:SF28 - FAMILY NOT NAMED // PECTATE LYASE 22-RELATED	1.639	0.712873	0.0115196	0.0489957	yes	up
1310	Glyma.05G045800	(1 of 6) PTHR33595//PTHR33595:SF3 - FAMILY NOT NAMED // EMB|CAB62340.1-RELATED	0.035	-4.84046	4.19394e-49	4.25056e-46	yes	down
1311	Glyma.05G047800	(1 of 2) PTHR12542:SF19 - EXOCYST SUBUNIT EXO70 FAMILY PROTEIN F1	0.616	-0.699477	8.0052e-05	0.000816268	yes	down
1312	Glyma.05G047900	(1 of 2) PTHR22953:SF24 - INACTIVE PURPLE ACID PHOSPHATASE 24-RELATED	1.698	0.764178	0.000515212	0.00395526	yes	up
1313	Glyma.05G049300	(1 of 2) PTHR31636:SF16 - SCARECROW-LIKE PROTEIN 28	5.528	2.46667	6.04016e-05	0.00064024	yes	up
1314	Glyma.05G051300	(1 of 4) PTHR31032//PTHR31032:SF1 - FAMILY NOT NAMED // PGR5-LIKE PROTEIN 1A, CHLOROPLASTIC-RELATED	0.479	-1.06307	0.00597857	0.0293947	yes	down
1315	Glyma.05G051500	(1 of 5) PTHR10795//PTHR10795:SF369 - PROPROTEIN CONVERTASE SUBTILISIN/KEXIN // SUBFAMILY NOT NAMED	2.324	1.21646	1.6458e-13	9.53154e-12	yes	up
1316	Glyma.05G054700	(1 of 2) PTHR11132//PTHR11132:SF65 - SOLUTE CARRIER FAMILY 35 // SUBFAMILY NOT NAMED	2.395	1.25979	9.27487e-13	4.89991e-11	yes	up
1317	Glyma.05G055700	(1 of 2) PTHR12000:SF3 - LEGUMAIN	0.306	-1.70831	2.05897e-17	1.92937e-15	yes	down
1318	Glyma.05G056100	(1 of 5) PTHR11709:SF82 - MONOCOPPER OXIDASE-LIKE PROTEIN SKU5	2.509	1.32699	6.86753e-07	1.27465e-05	yes	up
1319	Glyma.05G056300	(1 of 4) PTHR31953:SF17 - ACID BETA-FRUCTOFURANOSIDASE 3, VACUOLAR-RELATED	0.548	-0.868125	0.00426702	0.0225674	yes	down
1320	Glyma.05G056600	-	1.578	0.657857	0.00139825	0.00909337	yes	up
1321	Glyma.05G057000	(1 of 2) PTHR31731//PTHR31731:SF8 - FAMILY NOT NAMED // BIFUNCTIONAL INHIBITOR/LIPID-TRANSFER PROTEIN/SEED STORAGE 2S ALBUMIN SUPERFAMILY PROTEIN	4.792	2.26064	2.87822e-11	1.20127e-09	yes	up
1322	Glyma.05G057100	(1 of 34) PF14547 - Hydrophobic seed protein (Hydrophob_seed)	5.3	2.40589	3.53811e-05	0.000402788	yes	up
1323	Glyma.05G057200	(1 of 34) PF14547 - Hydrophobic seed protein (Hydrophob_seed)	4.298	2.10376	2.81685e-05	0.000332267	yes	up
1324	Glyma.05G057500	(1 of 31) PF00234 - Protease inhibitor/seed storage/LTP family (Tryp_alpha_amyl)	4.039	2.0141	2.28444e-11	9.70018e-10	yes	up
1325	Glyma.05G058400	-	1.619	0.695316	0.000156373	0.00144839	yes	up
1326	Glyma.05G060600	(1 of 15) PF05703//PF08458 - Auxin canalisation (Auxin_canalis) // Plant pleckstrin homology-like region (PH_2)	2.06	1.04267	1.51621e-05	0.000193741	yes	up
1327	Glyma.05G063500	(1 of 70) K09286 - EREBP-like factor (EREBP)	0.646	-0.62965	2.08205e-06	3.45132e-05	yes	down
1328	Glyma.05G064500	(1 of 2) PTHR11662:SF232 - GLYCEROL-3-PHOSPHATE TRANSPORTER 4-RELATED	0.071	-3.81472	9.82501e-05	0.000971977	yes	down
1329	Glyma.05G064700	(1 of 4) PTHR23291//PTHR23291:SF34 - BAX INHIBITOR-RELATED // BAX INHIBITOR 1	0.647	-0.627747	4.58899e-05	0.000503377	yes	down
1330	Glyma.05G065800	(1 of 12) PTHR31692:SF10 - EXPANSIN-LIKE B1	0.002	-8.98837	5.13611e-08	1.2233e-06	yes	down
1331	Glyma.05G067100	(1 of 6) K03115 - casein kinase II subunit beta (CSNK2B)	0.56	-0.837308	0.00139887	0.00909429	yes	down
1332	Glyma.05G067800	(1 of 4) PTHR27001//PTHR27001:SF75 - FAMILY NOT NAMED // PROTEIN KINASE FAMILY PROTEIN	0.381	-1.39304	9.46641e-12	4.28917e-10	yes	down
1333	Glyma.05G068000	(1 of 10) K01177 - beta-amylase (E3.2.1.2)	3.291	1.71862	0.00780315	0.0363213	yes	up
1334	Glyma.05G068600	(1 of 3) K01338 - ATP-dependent Lon protease (lon)	0.603	-0.729779	1.97779e-05	0.000244372	yes	down
1335	Glyma.05G069701	(1 of 21) PF16913 - Purine nucleobase transmembrane transport (PUNUT)	1.526	0.609727	0.000615883	0.00459173	yes	up
1336	Glyma.05G070200	(1 of 4) PTHR31312//PTHR31312:SF2 - FAMILY NOT NAMED // TWO-COMPONENT RESPONSE REGULATOR-LIKE APRR2	2.967	1.56903	0.000643631	0.00475389	yes	up
1337	Glyma.05G070500	(1 of 2) PTHR10210:SF54 - RIBOSE-PHOSPHATE PYROPHOSPHOKINASE 1, CHLOROPLASTIC-RELATED	1.705	0.769381	0.000136589	0.0012868	yes	up
1338	Glyma.05G072200	(1 of 5) PTHR31358:SF12 - TPX2 (TARGETING PROTEIN FOR XKLP2) PROTEIN FAMILY	3.025	1.59701	0.0110898	0.0476355	yes	up
1339	Glyma.05G074200	(1 of 6) PTHR33595//PTHR33595:SF3 - FAMILY NOT NAMED // EMB|CAB62340.1-RELATED	0.167	-2.57933	1.37276e-10	5.07868e-09	yes	down
1340	Glyma.05G076800	(1 of 2) PTHR10302:SF8 - PROTEIN OSB2, CHLOROPLASTIC-RELATED	0.465	-1.10398	1.20597e-08	3.23211e-07	yes	down
1341	Glyma.05G077100	(1 of 3) PTHR11689//PTHR11689:SF67 - CHLORIDE CHANNEL // CHLORIDE CHANNEL PROTEIN CLC-A-RELATED	0.466	-1.10257	2.26616e-07	4.74988e-06	yes	down
1342	Glyma.05G077200	(1 of 5) PTHR21109:SF0 - 28S RIBOSOMAL PROTEIN S21, MITOCHONDRIAL	0.634	-0.657776	6.98099e-06	9.85554e-05	yes	down
1343	Glyma.05G078600	(1 of 8) PF14214 - Helitron helicase-like domain at N-terminus (Helitron_like_N)	1.999	0.998971	0.000371682	0.00303147	yes	up
1344	Glyma.05G079651	(1 of 10) PTHR11817//PTHR11817:SF33 - PYRUVATE KINASE // SUBFAMILY NOT NAMED	0.011	-6.49273	2.38082e-06	3.85912e-05	yes	down
1345	Glyma.05G079700	(1 of 6) PTHR23050:SF153 - CALMODULIN-1-RELATED	0.385	-1.37815	3.63494e-23	6.08663e-21	yes	down
1346	Glyma.05G079800	(1 of 4) PTHR22952//PTHR22952:SF192 - CAMP-RESPONSE ELEMENT BINDING PROTEIN-RELATED // SUBFAMILY NOT NAMED	0.611	-0.711287	0.0044098	0.0231572	yes	down
1347	Glyma.05G082200	(1 of 1) KOG4579//KOG4658 - Leucine-rich repeat (LRR) protein associated with apoptosis in muscle tissue // Apoptotic ATPase	0.459	-1.12433	3.60051e-10	1.25376e-08	yes	down
1348	Glyma.05G082400	(1 of 20) PTHR23155//PTHR23155:SF543 - LEUCINE-RICH REPEAT-CONTAINING PROTEIN // SUBFAMILY NOT NAMED	0.024	-5.37198	1.41359e-09	4.46976e-08	yes	down
1349	Glyma.05G085700	(1 of 4) PTHR31444//PTHR31444:SF8 - FAMILY NOT NAMED // PROTEIN IRREGULAR XYLEM 15-RELATED	2.007	1.00503	4.19043e-06	6.30906e-05	yes	up
1350	Glyma.05G087400	(1 of 5) K14961 - COMPASS component SWD1 (RBBP5, SWD1, CPS50)	1.601	0.678882	0.00901235	0.0405766	yes	up
1351	Glyma.05G089100	(1 of 1) PTHR11669//PTHR11669:SF1 - REPLICATION FACTOR C / DNA POLYMERASE III GAMMA-TAU SUBUNIT // REPLICATION FACTOR C SUBUNIT 3	1.704	0.769038	9.85633e-06	0.000133192	yes	up
1352	Glyma.05G089200	(1 of 4) K13863 - solute carrier family 7 (cationic amino acid transporter), member 1 (SLC7A1, ATRC1)	0.539	-0.890611	1.14283e-07	2.54711e-06	yes	down
1353	Glyma.05G091200	(1 of 4) PTHR32467//PTHR32467:SF18 - FAMILY NOT NAMED // FLORAL HOMEOTIC PROTEIN APETALA 2	1.962	0.97208	0.00040756	0.00327076	yes	up
1354	Glyma.05G095400	(1 of 5) PTHR11431//PTHR11431:SF44 - FERRITIN // SUBFAMILY NOT NAMED	8.703	3.12155	6.74136e-06	9.55858e-05	yes	up
1355	Glyma.05G095600	(1 of 3) PTHR21499:SF23 - GENOMIC DNA, CHROMOSOME 3, P1 CLONE: MVE11	0.262	-1.93097	0.00672779	0.0322969	yes	down
1356	Glyma.05G095900	(1 of 4) PTHR10015//PTHR10015:SF166 - HEAT SHOCK TRANSCRIPTION FACTOR // HEAT STRESS TRANSCRIPTION FACTOR B-1	1.879	0.910163	0.00135841	0.00888377	yes	up
1357	Glyma.05G096800	(1 of 3) PTHR12411//PTHR12411:SF349 - CYSTEINE PROTEASE FAMILY C1-RELATED // SUBFAMILY NOT NAMED	0.275	-1.86481	1.88475e-11	8.1194e-10	yes	down
1358	Glyma.05G097300	(1 of 4) PTHR10177:SF216 - CYCLIN-D3-2-RELATED	1.815	0.85981	0.00126005	0.00833588	yes	up
1359	Glyma.05G098200	(1 of 4) PTHR10641//PTHR10641:SF551 - MYB-LIKE DNA-BINDING PROTEIN MYB // MYB TRANSCRIPTION FACTOR	0.651	-0.618933	0.00823878	0.0378908	yes	down
1360	Glyma.05G101300	(1 of 19) K14487 - auxin responsive GH3 gene family (GH3)	0.311	-1.68724	0.00332982	0.0184043	yes	down
1361	Glyma.05G101700	(1 of 8) K12347 - natural resistance-associated macrophage protein (SLC11A, NRAMP)	0.584	-0.776729	0.00944761	0.0421471	yes	down
1362	Glyma.05G102100	(1 of 4) PTHR37209//PTHR37209:SF2 - FAMILY NOT NAMED // LYSINE-RICH ARABINOGALACTAN PROTEIN 17-RELATED	1.732	0.792391	0.000153317	0.00142317	yes	up
1363	Glyma.05G102700	(1 of 53) PTHR24351 - RIBOSOMAL PROTEIN S6 KINASE	5.113	2.3541	0.00120321	0.00802839	yes	up
1364	Glyma.05G103200	(1 of 8) PTHR10795//PTHR10795:SF388 - PROPROTEIN CONVERTASE SUBTILISIN/KEXIN // SUBFAMILY NOT NAMED	1.738	0.797136	0.000174665	0.00159669	yes	up
1365	Glyma.05G103600	(1 of 4) PTHR31517//PTHR31517:SF3 - FAMILY NOT NAMED // PEROXIDASE 35-RELATED	3.186	1.6718	1.88535e-10	6.83715e-09	yes	up
1366	Glyma.05G104300	(1 of 5) PF04419//PF12907 - 4F5 protein family (4F5) // Zinc-binding (zf-met2)	0.353	-1.50367	1.41383e-13	8.26266e-12	yes	down
1367	Glyma.05G105000	(1 of 4) PTHR32370//PTHR32370:SF26 - FAMILY NOT NAMED // BTB/POZ DOMAIN-CONTAINING PROTEIN NPY3-RELATED	0.261	-1.93638	0.00305191	0.0171438	yes	down
1368	Glyma.05G105300	(1 of 5) K00860 - adenylylsulfate kinase (cysC)	0.581	-0.782291	0.00122913	0.00817713	yes	down
1369	Glyma.05G106000	(1 of 6) PTHR21717//PTHR21717:SF27 - TELOMERIC REPEAT BINDING PROTEIN // TELOMERE REPEAT-BINDING FACTOR 2-RELATED	1.539	0.622183	4.13763e-05	0.000460423	yes	up
1370	Glyma.05G107600	(1 of 4) PTHR31096//PTHR31096:SF7 - FAMILY NOT NAMED // ACR1	0.124	-3.00984	1.78154e-05	0.000223203	yes	down
1371	Glyma.05G108900	(1 of 5) PTHR11751//PTHR11751:SF431 - SUBGROUP I AMINOTRANSFERASE RELATED // 1-AMINOCYCLOPROPANE-1-CARBOXYLATE SYNTHASE 4-RELATED	14.643	3.87212	0.0013643	0.00891043	yes	up
1372	Glyma.05G109500	(1 of 4) PTHR24326//PTHR24326:SF252 - FAMILY NOT NAMED // HOMEOBOX-LEUCINE ZIPPER PROTEIN HAT9	0.22	-2.18476	6.34791e-16	5.08268e-14	yes	down
1373	Glyma.05G110200	(1 of 8) PTHR11588//PTHR11588:SF101 - TUBULIN // TUBULIN ALPHA-2 CHAIN-RELATED	1.85	0.887168	7.75351e-05	0.000792492	yes	up
1374	Glyma.05G110900	(1 of 21) PTHR23042//PTHR23042:SF57 - CIRCADIAN PROTEIN CLOCK/ARNT/BMAL/PAS // SUBFAMILY NOT NAMED	1.81	0.855726	0.000234476	0.00203984	yes	up
1375	Glyma.05G112000	(1 of 2) PTHR33493//PTHR33493:SF6 - FAMILY NOT NAMED // LEA D113 HOMOLOGUE TYPE2-RELATED	0.023	-5.42324	0.000815849	0.00578865	yes	down
1376	Glyma.05G112100	(1 of 2) PTHR19370:SF109 - FERREDOXIN C2	0.605	-0.725112	8.84281e-05	0.000886883	yes	down
1377	Glyma.05G112200	(1 of 3) PTHR31747//PTHR31747:SF1 - FAMILY NOT NAMED // PROTEIN LOL1	1.515	0.599279	1.22192e-05	0.000160176	yes	up
1378	Glyma.05G112400	(1 of 2) PTHR10190 - EYES ABSENT	0.632	-0.661447	0.00174072	0.0108725	yes	down
1379	Glyma.05G113000	(1 of 2) PTHR31989//PTHR31989:SF51 - FAMILY NOT NAMED // F5D14.30 PROTEIN-RELATED	1.929	0.947949	0.0107239	0.0464567	yes	up
1380	Glyma.05G114000	(1 of 2) PTHR31683:SF29 - PECTATE LYASE 11-RELATED	0.299	-1.74341	0.00266193	0.0153515	yes	down
1381	Glyma.05G116800	(1 of 6) PTHR13832:SF314 - PROTEIN PHOSPHATASE 2C 10-RELATED	0.636	-0.653382	0.000135518	0.00127765	yes	down
1382	Glyma.05G118300	(1 of 4) PTHR33334//PTHR33334:SF5 - FAMILY NOT NAMED // DENTIN SIALOPHOSPHOPROTEIN-LIKE PROTEIN	0.516	-0.954745	0.000613114	0.00457259	yes	down
1383	Glyma.05G119100	(1 of 3) PTHR33044//PTHR33044:SF27 - FAMILY NOT NAMED // BIFUNCTIONAL INHIBITOR/LIPID-TRANSFER PROTEIN/SEED STORAGE 2S ALBUMIN SUPERFAMILY PROTEIN-RELATED	0.206	-2.27967	2.00368e-16	1.67392e-14	yes	down
1384	Glyma.05G119300	(1 of 4) PTHR22814//PTHR22814:SF80 - COPPER TRANSPORT PROTEIN ATOX1-RELATED // SUBFAMILY NOT NAMED	0.044	-4.50156	0.00408396	0.021821	yes	down
1385	Glyma.05G120000	-	3.169	1.66417	0.000397718	0.0031971	yes	up
1386	Glyma.05G122600	-	0.303	-1.72398	0.00049504	0.00383072	yes	down
1387	Glyma.05G123300	(1 of 15) PF07800 - Protein of unknown function (DUF1644) (DUF1644)	0.529	-0.917903	2.1625e-10	7.74739e-09	yes	down
1388	Glyma.05G124900	(1 of 10) PTHR32448//PTHR32448:SF30 - FAMILY NOT NAMED // BERBERINE BRIDGE ENZYME-LIKE PROTEIN-RELATED	0.127	-2.9783	0.00353599	0.019311	yes	down
1389	Glyma.05G126800	(1 of 28) PF07712 - Stress up-regulated Nod 19 (SURNod19)	0.003	-8.24225	3.91257e-12	1.88356e-10	yes	down
1390	Glyma.05G126900	(1 of 28) PF07712 - Stress up-regulated Nod 19 (SURNod19)	2.095	1.06703	4.08393e-15	2.96763e-13	yes	up
1391	Glyma.05G127000	-	2.48	1.31044	1.28866e-10	4.78593e-09	yes	up
1392	Glyma.05G127100	(1 of 28) PF07712 - Stress up-regulated Nod 19 (SURNod19)	3.403	1.76691	1.01317e-07	2.28857e-06	yes	up
1393	Glyma.05G128000	(1 of 5) K08912 - light-harvesting complex II chlorophyll a/b binding protein 1 (LHCB1)	4.325	2.11277	0.00103548	0.00707492	yes	up
1394	Glyma.05G128800	-	1.678	0.746395	0.0101996	0.0447605	yes	up
1395	Glyma.05G129200	-	0.275	-1.86343	1.34357e-09	4.27291e-08	yes	down
1396	Glyma.05G129700	(1 of 2) K02541 - DNA replication licensing factor MCM3 (MCM3)	2.293	1.19731	0.00300664	0.016929	yes	up
1397	Glyma.05G129900	(1 of 2) PTHR15020//PTHR15020:SF11 - FLAVIN REDUCTASE-RELATED // UPF0659 PROTEIN YMR090W	0.625	-0.678299	4.24703e-05	0.000471371	yes	down
1398	Glyma.05G138700	(1 of 4) PTHR31062:SF44 - XYLOGLUCAN ENDOTRANSGLUCOSYLASE/HYDROLASE PROTEIN 27-RELATED	0.628	-0.670848	2.82511e-05	0.00033314	yes	down
1399	Glyma.05G139000	-	1.516	0.600543	0.0050339	0.0257085	yes	up
1400	Glyma.05G140600	(1 of 2) PTHR33270//PTHR33270:SF5 - FAMILY NOT NAMED // GB|AAC00605.1	0.639	-0.645117	0.00443673	0.0232479	yes	down
1401	Glyma.05G140900	(1 of 2) PTHR10543:SF42 - 9-CIS-EPOXYCAROTENOID DIOXYGENASE NCED2, CHLOROPLASTIC-RELATED	4.445	2.15203	0.00010434	0.00102433	yes	up
1402	Glyma.05G141300	(1 of 2) KOG0538 - Glycolate oxidase	0.642	-0.639872	0.000125612	0.00119863	yes	down
1403	Glyma.05G141900	(1 of 2) K00819 - ornithine--oxo-acid transaminase (E2.6.1.13, rocD)	0.662	-0.594928	0.000262454	0.0022487	yes	down
1404	Glyma.05G143400	-	0.404	-1.30908	2.21245e-08	5.67297e-07	yes	down
1405	Glyma.05G143800	(1 of 4) PTHR31384//PTHR31384:SF3 - FAMILY NOT NAMED // AUXIN RESPONSE FACTOR 6	0.654	-0.6126	0.00183257	0.0113287	yes	down
1406	Glyma.05G143900	-	0.665	-0.588581	0.00192887	0.0118215	yes	down
1407	Glyma.05G145000	(1 of 108) 3.6.3.44 - Xenobiotic-transporting ATPase / Steroid-transporting ATPase	0.244	-2.03731	5.30122e-06	7.75833e-05	yes	down
1408	Glyma.05G145600	(1 of 6) K09775 - hypothetical protein (K09775)	0.349	-1.51813	0.00393464	0.0211495	yes	down
1409	Glyma.05G146900	(1 of 2) PTHR11062//PTHR11062:SF48 - EXOSTOSIN HEPARAN SULFATE GLYCOSYLTRANSFERASE -RELATED // SUBFAMILY NOT NAMED	0.661	-0.597569	0.00409697	0.0218756	yes	down
1410	Glyma.05G147100	(1 of 16) 1.14.13.21 - Flavonoid 3'-monooxygenase / Flavonoid 3'-hydroxylase	2.962	1.56662	1.00837e-09	3.27725e-08	yes	up
1411	Glyma.05G147400	(1 of 6) PTHR12298//PTHR12298:SF7 - PCDC2 PROGRAMMED CELL DEATH PROTEIN 2 -RELATED // SUBFAMILY NOT NAMED	0.479	-1.06181	0.00223963	0.0133418	yes	down
1412	Glyma.05G147600	(1 of 12) 2.1.1.112 - Glucuronoxylan 4-O-methyltransferase	0.603	-0.730259	0.00101094	0.00694262	yes	down
1413	Glyma.05G149500	(1 of 2) K01426 - amidase (E3.5.1.4, amiE)	1.521	0.604912	0.00284284	0.016177	yes	up
1414	Glyma.05G149800	(1 of 3) PTHR11413:SF38 - CYSTEINE PROTEINASE INHIBITOR 2	0.511	-0.96781	7.39036e-12	3.40054e-10	yes	down
1415	Glyma.05G149900	(1 of 4) PTHR10516//PTHR10516:SF324 - PEPTIDYL-PROLYL CIS-TRANS ISOMERASE // PEPTIDYL-PROLYL CIS-TRANS ISOMERASE FKBP62	0.484	-1.0455	3.79283e-05	0.00042749	yes	down
1416	Glyma.05G150700	(1 of 5) 2.4.1.271 - Crocetin glucosyltransferase / UGT75L6	1.732	0.79284	0.00747249	0.0350747	yes	up
1417	Glyma.05G151200	(1 of 2) 6.2.1.20 - Long-chain-fatty-acid--[acyl-carrier-protein] ligase / Acyl-[acyl-carrier-protein] synthetase	2.197	1.1357	0.00810164	0.0373944	yes	up
1418	Glyma.05G151400	(1 of 2) PTHR33136:SF3 - PROTEIN RALF-LIKE 32	2.83	1.50098	0.000979653	0.00674582	yes	up
1419	Glyma.05G152000	(1 of 3) 3.3.1.1 - Adenosylhomocysteinase / SAHase	1.624	0.699976	0.000120842	0.00116169	yes	up
1420	Glyma.05G152100	(1 of 2) PTHR11680//PTHR11680:SF11 - SERINE HYDROXYMETHYLTRANSFERASE // SUBFAMILY NOT NAMED	1.651	0.722915	3.61518e-05	0.000410712	yes	up
1421	Glyma.05G152300	(1 of 2) PTHR10366//PTHR10366:SF436 - NAD DEPENDENT EPIMERASE/DEHYDRATASE // SUBFAMILY NOT NAMED	0.587	-0.768713	0.0022417	0.0133439	yes	down
1422	Glyma.05G154700	(1 of 39) PF04398 - Protein of unknown function, DUF538 (DUF538)	0.661	-0.597086	0.000116094	0.00112397	yes	down
1423	Glyma.05G155600	(1 of 72) PF01344 - Kelch motif (Kelch_1)	2.03	1.02169	0.000617778	0.00459936	yes	up
1424	Glyma.05G156000	(1 of 4) PTHR32227//PTHR32227:SF48 - FAMILY NOT NAMED // GLUCAN ENDO-1,3-BETA-GLUCOSIDASE 4	2.98	1.57519	2.47544e-06	3.98715e-05	yes	up
1425	Glyma.05G156300	(1 of 2) PTHR21266:SF25 - PROTOCHLOROPHYLLIDE-DEPENDENT TRANSLOCON COMPONENT 52, CHLOROPLASTIC	0.102	-3.29248	7.38404e-08	1.70902e-06	yes	down
1426	Glyma.05G156600	(1 of 3) PTHR31250:SF4 - CALMODULIN-BINDING FAMILY PROTEIN-RELATED	0.187	-2.4208	3.37173e-06	5.22558e-05	yes	down
1427	Glyma.05G157000	(1 of 8) PTHR22952//PTHR22952:SF182 - CAMP-RESPONSE ELEMENT BINDING PROTEIN-RELATED // SUBFAMILY NOT NAMED	1.652	0.724624	0.000770708	0.00552536	yes	up
1428	Glyma.05G158000	(1 of 3) PTHR12482:SF11 - HYDROLASE-LIKE PROTEIN	0.593	-0.753853	0.00490105	0.0251848	yes	down
1429	Glyma.05G158250	-	0.211	-2.24323	0.00273363	0.0156784	yes	down
1430	Glyma.05G158850	-	2.568	1.36046	0.00561329	0.027967	yes	up
1431	Glyma.05G160500	(1 of 16) PF07939 - Protein of unknown function (DUF1685) (DUF1685)	0.545	-0.876577	1.53005e-06	2.61316e-05	yes	down
1432	Glyma.05G160800	(1 of 2) PTHR31282:SF9 - WRKY TRANSCRIPTION FACTOR 65-RELATED	1.549	0.631522	0.00289839	0.0164131	yes	up
1433	Glyma.05G161100	-	0.122	-3.0298	0.00189544	0.0116489	yes	down
1434	Glyma.05G161400	(1 of 8) PTHR11260//PTHR11260:SF233 - GLUTATHIONE S-TRANSFERASE, GST, SUPERFAMILY, GST DOMAIN CONTAINING // SUBFAMILY NOT NAMED	0.107	-3.22442	3.11241e-40	1.78908e-37	yes	down
1435	Glyma.05G161600	(1 of 8) PTHR11260//PTHR11260:SF233 - GLUTATHIONE S-TRANSFERASE, GST, SUPERFAMILY, GST DOMAIN CONTAINING // SUBFAMILY NOT NAMED	0.134	-2.90418	4.29008e-34	1.65224e-31	yes	down
1436	Glyma.05G162100	(1 of 4) PTHR23315:SF76 - U-BOX DOMAIN-CONTAINING PROTEIN 17	0.633	-0.660204	7.93502e-05	0.000809755	yes	down
1437	Glyma.05G164100	(1 of 2) KOG1118 - Lysophosphatidic acid acyltransferase endophilin/SH3GL, involved in synaptic vesicle formation	1.529	0.612176	0.00580445	0.0287409	yes	up
1438	Glyma.05G164200	-	2.322	1.21519	0.0103748	0.0453692	yes	up
1439	Glyma.05G164700	(1 of 8) PTHR14255//PTHR14255:SF6 - ATP-DEPENDENT PROTEASE CEREBLON // SUBFAMILY NOT NAMED	6.134	2.61678	8.69203e-13	4.60462e-11	yes	up
1440	Glyma.05G166100	(1 of 20) K08064 - nuclear transcription factor Y, alpha (NFYA)	0.606	-0.722728	0.000500262	0.00385872	yes	down
1441	Glyma.05G168400	(1 of 6) PTHR19370//PTHR19370:SF120 - NADH-CYTOCHROME B5 REDUCTASE // FERREDOXIN-1, CHLOROPLASTIC-RELATED	0.211	-2.24776	1.14744e-20	1.52629e-18	yes	down
1442	Glyma.05G168500	(1 of 4) K17087 - transmembrane 9 superfamily member 3 (TM9SF3)	1.506	0.590342	0.000472635	0.00369221	yes	up
1443	Glyma.05G168600	(1 of 3) K11718 - UDP-glucose:glycoprotein glucosyltransferase (HUGT)	1.81	0.855789	0.000195272	0.00174977	yes	up
1444	Glyma.05G169400	(1 of 4) PTHR23086//PTHR23086:SF25 - PHOSPHATIDYLINOSITOL-4-PHOSPHATE 5-KINASE // PHOSPHATIDYLINOSITOL 4-PHOSPHATE 5-KINASE 7-RELATED	0.58	-0.787049	1.76734e-10	6.45172e-09	yes	down
1445	Glyma.05G169900	(1 of 5) PTHR33021//PTHR33021:SF9 - FAMILY NOT NAMED // BASIC BLUE PROTEIN	0.623	-0.682711	0.000847753	0.00598086	yes	down
1446	Glyma.05G170300	(1 of 4) K12448 - UDP-arabinose 4-epimerase (UXE, uxe)	0.41	-1.28784	0.00102905	0.00703814	yes	down
1447	Glyma.05G170400	(1 of 4) K07437 - cytochrome P450, family 26, subfamily A (CYP26A)	0.187	-2.42162	0.000765508	0.00549832	yes	down
1448	Glyma.05G173400	(1 of 6) PTHR31263:SF0 - CELLULASE (GLYCOSYL HYDROLASE FAMILY 5) PROTEIN-RELATED	0.291	-1.77992	4.46474e-07	8.68436e-06	yes	down
1449	Glyma.05G174200	(1 of 7) PTHR11452//PTHR11452:SF14 - ALPHA-GALACTOSIDASE/ALPHA-N-ACETYLGALACTOSAMINIDASE // ALPHA-GALACTOSIDASE A	0.513	-0.963225	0.00615848	0.0301259	yes	down
1450	Glyma.05G175000	(1 of 4) PTHR12224//PTHR12224:SF2 - BETA-1,4-MANNOSYL-GLYCOPROTEIN BETA-1,4-N-ACETYLGLUCOSAMINYL-TRANSFERASE // SUBFAMILY NOT NAMED	0.164	-2.61157	5.70236e-23	9.38526e-21	yes	down
1451	Glyma.05G175500	(1 of 2) PTHR21327:SF11 - MONOFUNCTIONAL RIBOFLAVIN BIOSYNTHESIS PROTEIN RIBA 2, CHLOROPLASTIC	0.476	-1.0704	4.61293e-07	8.93652e-06	yes	down
1452	Glyma.05G176233	(1 of 4) 2.1.1.203 - tRNA (cytosine(34)-C(5))-methyltransferase	2.131	1.09164	0.00133785	0.00877464	yes	up
1453	Glyma.05G179000	(1 of 2) PTHR22904//PTHR22904:SF379 - TPR REPEAT CONTAINING PROTEIN // RING ZINC FINGER-CONTAINING PROTEIN	1.747	0.804796	1.48591e-05	0.000190375	yes	up
1454	Glyma.05G179700	(1 of 74) PF05678 - VQ motif (VQ)	0.555	-0.849358	0.00511914	0.025996	yes	down
1455	Glyma.05G179800	(1 of 4) PTHR10788//PTHR10788:SF19 - TREHALOSE-6-PHOSPHATE SYNTHASE // TREHALOSE-PHOSPHATE PHOSPHATASE E-RELATED	0.547	-0.870591	0.000482235	0.00374895	yes	down
1456	Glyma.05G179900	(1 of 16) PTHR31657//PTHR31657:SF9 - FAMILY NOT NAMED // ETHYLENE-RESPONSIVE TRANSCRIPTION FACTOR CRF5-RELATED	2.491	1.31646	2.09813e-05	0.00025726	yes	up
1457	Glyma.05G180100	(1 of 1) PTHR10909:SF317 - ACYL-COENZYME A OXIDASE 2, PEROXISOMAL	1.674	0.743005	4.31812e-06	6.47348e-05	yes	up
1458	Glyma.05G180200	(1 of 31) PF04783 - Protein of unknown function (DUF630) (DUF630)	2.108	1.0759	2.46498e-05	0.000295929	yes	up
1459	Glyma.05G180600	(1 of 4) 5.5.1.4 - Inositol-3-phosphate synthase / Myo-inositol-1-phosphate synthase	0.459	-1.12321	3.58708e-23	6.03272e-21	yes	down
1460	Glyma.05G182500	(1 of 3) PTHR22952//PTHR22952:SF172 - CAMP-RESPONSE ELEMENT BINDING PROTEIN-RELATED // SUBFAMILY NOT NAMED	2.103	1.07258	4.80261e-05	0.000524123	yes	up
1461	Glyma.05G182600	(1 of 6) K00827 - alanine-glyoxylate transaminase / (R)-3-amino-2-methylpropionate-pyruvate transaminase (AGXT2)	1.748	0.805468	1.4904e-05	0.00019076	yes	up
1462	Glyma.05G183500	-	0.355	-1.49505	1.07691e-10	4.07016e-09	yes	down
1463	Glyma.05G183600	(1 of 2) PTHR33471:SF5 - EXPRESSED PROTEIN	0.298	-1.74531	1.10144e-05	0.000146477	yes	down
1464	Glyma.05G185700	(1 of 7) PTHR11132//PTHR11132:SF73 - SOLUTE CARRIER FAMILY 35 // SUBFAMILY NOT NAMED	2.304	1.20387	7.68716e-07	1.41046e-05	yes	up
1465	Glyma.05G186700	(1 of 349) PF00847 - AP2 domain (AP2)	0.093	-3.41953	8.93568e-09	2.45639e-07	yes	down
1466	Glyma.05G187400	(1 of 2) K13124 - mitogen-activated protein kinase organizer 1 (MORG1)	0.646	-0.629803	0.00221478	0.0132368	yes	down
1467	Glyma.05G187700	(1 of 2) PTHR11695//PTHR11695:SF567 - ALCOHOL DEHYDROGENASE RELATED // SUBFAMILY NOT NAMED	1.529	0.612723	0.00617301	0.0301779	yes	up
1468	Glyma.05G187900	(1 of 131) PF00892 - EamA-like transporter family (EamA)	1.8	0.847852	0.000156041	0.00144601	yes	up
1469	Glyma.05G188000	-	1.791	0.840901	0.00920726	0.0412805	yes	up
1470	Glyma.05G188700	(1 of 22) K11253 - histone H3 (H3)	2.199	1.13659	0.00140608	0.00913502	yes	up
1471	Glyma.05G189400	(1 of 2) PTHR10098//PTHR10098:SF111 - RAPSYN-RELATED // PROTEIN TONSOKU	1.957	0.968585	0.000925726	0.00643948	yes	up
1472	Glyma.05G190100	(1 of 24) PF04720 - PDDEXK-like family of unknown function (PDDEXK_6)	0.205	-2.28673	2.79423e-18	2.88509e-16	yes	down
1473	Glyma.05G191500	-	0.138	-2.85345	1.08086e-22	1.74904e-20	yes	down
1474	Glyma.05G192600	(1 of 1) PTHR10625//PTHR10625:SF104 - HISTONE DEACETYLASE // HISTONE DEACETYLASE 6	0.44	-1.18447	0.0112501	0.0481793	yes	down
1475	Glyma.05G192700	(1 of 4) PTHR19241//PTHR19241:SF230 - ATP-BINDING CASSETTE TRANSPORTER // ABC TRANSPORTER G FAMILY MEMBER 5	1.823	0.866068	0.000117099	0.00113199	yes	up
1476	Glyma.05G194350	(1 of 5) PTHR21493//PTHR21493:SF130 - CGI-141-RELATED/LIPASE CONTAINING PROTEIN // SUBFAMILY NOT NAMED	0.508	-0.977663	6.68775e-06	9.49024e-05	yes	down
1477	Glyma.05G194400	(1 of 4) PTHR22870//PTHR22870:SF193 - REGULATOR OF CHROMOSOME CONDENSATION // SUBFAMILY NOT NAMED	0.232	-2.10973	2.34853e-14	1.51e-12	yes	down
1478	Glyma.05G195000	(1 of 3) PTHR31719//PTHR31719:SF16 - FAMILY NOT NAMED // NAC DOMAIN-CONTAINING PROTEIN 2	0.538	-0.894156	0.000384873	0.00311989	yes	down
1479	Glyma.05G196300	(1 of 155) K14488 - SAUR family protein (SAUR)	0.274	-1.86974	0.00042298	0.00337341	yes	down
1480	Glyma.05G196400	(1 of 82) 2.7.10.1//2.7.11.1 - Receptor protein-tyrosine kinase / Receptor protein tyrosine kinase // Non-specific serine/threonine protein kinase / Threonine-specific protein kinase	1.6	0.678385	0.00147111	0.00947122	yes	up
1481	Glyma.05G196900	(1 of 20) PF01823 - MAC/Perforin domain (MACPF)	1.733	0.793579	3.16808e-05	0.000367839	yes	up
1482	Glyma.05G197400	(1 of 2) 1.2.1.76 - Succinate-semialdehyde dehydrogenase (acetylating) / Succinyl-CoA reductase	0.422	-1.2437	3.11373e-08	7.73671e-07	yes	down
1483	Glyma.05G197500	(1 of 5) PTHR13856//PTHR13856:SF81 - VHS DOMAIN CONTAINING PROTEIN FAMILY // ENTH/VHS/GAT FAMILY PROTEIN	0.329	-1.60305	2.11058e-09	6.4423e-08	yes	down
1484	Glyma.05G197900	(1 of 7) PTHR23324:SF48 - PATELLIN-3-RELATED	1.665	0.735671	0.000221953	0.00194407	yes	up
1485	Glyma.05G198900	(1 of 4) PTHR35485//PTHR35485:SF1 - FAMILY NOT NAMED // EXPRESSED PROTEIN	2.166	1.11534	0.0106356	0.0461687	yes	up
1486	Glyma.05G199000	(1 of 3) PTHR11895:SF73 - AMIDASE FAMILY PROTEIN	0.48	-1.05839	1.75337e-06	2.95138e-05	yes	down
1487	Glyma.05G199200	(1 of 4) K08054 - calnexin (CANX)	1.604	0.681861	0.00259357	0.015025	yes	up
1488	Glyma.05G199300	-	0.001	-10.0773	1.3329e-16	1.1614e-14	yes	down
1489	Glyma.05G199700	(1 of 5) PTHR17130//PTHR17130:SF25 - MITOCHONDRIAL OUTER MEMBRANE PROTEIN 25 // SUBFAMILY NOT NAMED	0.303	-1.72024	1.69805e-06	2.86964e-05	yes	down
1490	Glyma.05G200300	(1 of 10) KOG4660 - Protein Mei2, essential for commitment to meiosis, and related proteins	0.665	-0.587523	2.73318e-05	0.000323588	yes	down
1491	Glyma.05G200800	(1 of 4) PTHR31384//PTHR31384:SF8 - FAMILY NOT NAMED // AUXIN RESPONSE FACTOR 2	0.661	-0.597722	5.61845e-07	1.06488e-05	yes	down
1492	Glyma.05G201700	(1 of 4) PTHR12565//PTHR12565:SF90 - STEROL REGULATORY ELEMENT-BINDING PROTEIN // TRANSCRIPTION FACTOR BHLH137	0.221	-2.17885	1.1708e-07	2.60641e-06	yes	down
1493	Glyma.05G202200	-	19.371	4.27584	0.00531353	0.0267648	yes	up
1494	Glyma.05G203500	-	2.967	1.56922	0.0007424	0.00536336	yes	up
1495	Glyma.05G203700	(1 of 4) PTHR22814//PTHR22814:SF13 - COPPER TRANSPORT PROTEIN ATOX1-RELATED // FARNESYLATED PROTEIN 3-RELATED	1.897	0.923426	9.04225e-07	1.62883e-05	yes	up
1496	Glyma.05G204500	(1 of 4) PTHR13780//PTHR13780:SF45 - AMP-ACTIVATED PROTEIN KINASE, GAMMA REGULATORY SUBUNIT // CBS DOMAIN-CONTAINING PROTEIN CBSCBSPB4-RELATED	2.373	1.24663	6.86203e-08	1.59781e-06	yes	up
1497	Glyma.05G207300	(1 of 4) PTHR31500//PTHR31500:SF9 - FAMILY NOT NAMED // AT HOOK MOTIF DNA-BINDING FAMILY PROTEIN	1.544	0.626768	0.000824047	0.00583928	yes	up
1498	Glyma.05G207500	(1 of 2) PTHR11588//PTHR11588:SF124 - TUBULIN // SUBFAMILY NOT NAMED	1.799	0.847337	0.00494073	0.0253372	yes	up
1499	Glyma.05G207700	(1 of 2) PTHR18901//PTHR18901:SF4 - 2-DEOXYGLUCOSE-6-PHOSPHATE PHOSPHATASE 2 // SUBFAMILY NOT NAMED	0.632	-0.66277	5.45787e-05	0.000586657	yes	down
1500	Glyma.05G208700	(1 of 8) PTHR19139//PTHR19139:SF169 - AQUAPORIN TRANSPORTER // AQUAPORIN PIP1-4-RELATED	3.218	1.68614	1.78889e-08	4.68677e-07	yes	up
1501	Glyma.05G209100	-	0.457	-1.1302	2.54944e-07	5.27885e-06	yes	down
1502	Glyma.05G209900	(1 of 37) PF04749 - PLAC8 family (PLAC8)	1.593	0.671628	6.53507e-08	1.52722e-06	yes	up
1503	Glyma.05G211700	(1 of 3) PTHR11751//PTHR11751:SF380 - SUBGROUP I AMINOTRANSFERASE RELATED // 1-AMINOCYCLOPROPANE-1-CARBOXYLATE SYNTHASE 2-RELATED	0.263	-1.92933	7.57138e-18	7.47684e-16	yes	down
1504	Glyma.05G212300	(1 of 4) PTHR31087:SF14 - PROTEIN LURP-ONE-RELATED 17	0.122	-3.03168	1.3934e-28	3.48467e-26	yes	down
1505	Glyma.05G212600	(1 of 106) PF03168 - Late embryogenesis abundant protein (LEA_2)	0.129	-2.95291	6.18761e-06	8.86545e-05	yes	down
1506	Glyma.05G212800	(1 of 2) PTHR10994:SF89 - RETICULON-LIKE PROTEIN B5-RELATED	0.495	-1.01432	3.51404e-11	1.45055e-09	yes	down
1507	Glyma.05G214000	(1 of 5) 1.1.1.44 - Phosphogluconate dehydrogenase (NADP(+)-dependent, decarboxylating) / Phosphogluconic acid dehydrogenase	0.553	-0.855887	4.89215e-07	9.41586e-06	yes	down
1508	Glyma.05G215500	(1 of 3) K09273 - upstream-binding transcription factor (UBTF)	3.443	1.78375	0.003139	0.0175639	yes	up
1509	Glyma.05G215600	(1 of 2) PTHR22950//PTHR22950:SF229 - AMINO ACID TRANSPORTER // GABA TRANSPORTER 2-RELATED	0.388	-1.36412	1.67663e-06	2.84083e-05	yes	down
1510	Glyma.05G215700	-	0.069	-3.86091	1.7847e-29	4.84043e-27	yes	down
1511	Glyma.05G215900	(1 of 176) PF03106 - WRKY DNA -binding domain (WRKY)	0.561	-0.833415	4.28422e-05	0.000475088	yes	down
1512	Glyma.05G216000	-	0.427	-1.22829	0.00619739	0.030264	yes	down
1513	Glyma.05G216400	(1 of 2) PTHR22298:SF19 - ENDOGLUCANASE 19-RELATED	1.808	0.8544	0.000127961	0.00121773	yes	up
1514	Glyma.05G216600	(1 of 4) 2.7.8.11//6.2.1.3 - CDP-diacylglycerol--inositol 3-phosphatidyltransferase / Phosphatidylinositol synthase // Long-chain-fatty-acid--CoA ligase / Lignoceroyl-CoA synthase	1.767	0.821577	0.000727362	0.00527252	yes	up
1515	Glyma.05G217100	(1 of 4) PTHR10366//PTHR10366:SF308 - NAD DEPENDENT EPIMERASE/DEHYDRATASE // SUBFAMILY NOT NAMED	0.018	-5.79179	8.1677e-22	1.22398e-19	yes	down
1516	Glyma.05G218400	(1 of 1) PTHR10168:SF61 - F1N19.7	0.207	-2.2741	3.8384e-18	3.90048e-16	yes	down
1517	Glyma.05G218500	(1 of 2) PTHR10857//PTHR10857:SF54 - COPINE // DCD (DEVELOPMENT AND CELL DEATH) DOMAIN PROTEIN	0.359	-1.47654	1.52005e-23	2.63702e-21	yes	down
1518	Glyma.05G218900	(1 of 2) PF10382 - Protein of unknown function (DUF2439) (DUF2439)	2.271	1.18358	0.000430575	0.00341912	yes	up
1519	Glyma.05G219600	(1 of 5) K09490 - heat shock 70kDa protein 5 (HSPA5, BIP)	2.132	1.09213	0.000720833	0.005239	yes	up
1520	Glyma.05G219900	(1 of 9) PTHR24320//PTHR24320:SF81 - FAMILY NOT NAMED // NAD(P)-BINDING ROSSMANN-FOLD SUPERFAMILY PROTEIN	0.347	-1.52781	2.89271e-09	8.61616e-08	yes	down
1521	Glyma.05G221800	-	0.413	-1.27736	2.38244e-08	6.08051e-07	yes	down
1522	Glyma.05G222000	(1 of 1) K18677 - galacturonokinase (GALAK)	2.616	1.38714	3.30683e-12	1.60398e-10	yes	up
1523	Glyma.05G222300	(1 of 3) 3.5.4.5 - Cytidine deaminase / Cytosine nucleoside deaminase	2.265	1.17945	0.000150918	0.00140428	yes	up
1524	Glyma.05G222600	(1 of 12) PTHR12374//PTHR12374:SF19 - TRANSCRIPTIONAL ADAPTOR 2 ADA2 -RELATED // SUBFAMILY NOT NAMED	2.903	1.53738	1.72229e-30	5.22287e-28	yes	up
1525	Glyma.05G223700	(1 of 2) PTHR11851:SF153 - INSULINASE (PEPTIDASE FAMILY M16) PROTEIN	1.524	0.60776	0.000691092	0.0050524	yes	up
1526	Glyma.05G225300	(1 of 4) PTHR27000//PTHR27000:SF4 - FAMILY NOT NAMED // EXTENSIN-LIKE PROTEIN-RELATED	3.324	1.73294	0.0004886	0.00378993	yes	up
1527	Glyma.05G225800	(1 of 2) PTHR32227:SF88 - GLUCAN ENDO-1,3-BETA-GLUCOSIDASE 12-RELATED	5.016	2.32665	2.08401e-05	0.000255692	yes	up
1528	Glyma.05G226700	(1 of 3) 1.1.1.60 - 2-hydroxy-3-oxopropionate reductase / Tartronate semialdehyde reductase	0.565	-0.823571	1.98326e-05	0.00024489	yes	down
1529	Glyma.05G227100	(1 of 2) PTHR13832//PTHR13832:SF357 - PROTEIN PHOSPHATASE 2C // SUBFAMILY NOT NAMED	0.05	-4.31245	1.45944e-49	1.60593e-46	yes	down
1530	Glyma.05G227200	(1 of 7) PTHR11945:SF229 - F23H11.23 PROTEIN-RELATED	0.054	-4.20609	0.000756173	0.00544447	yes	down
1531	Glyma.05G227400	(1 of 9) K00029 - malate dehydrogenase (oxaloacetate-decarboxylating)(NADP+) (E1.1.1.40, maeB)	0.403	-1.31059	1.08211e-09	3.49626e-08	yes	down
1532	Glyma.05G228000	(1 of 99) PF01535//PF13041//PF14432 - PPR repeat (PPR) // PPR repeat family (PPR_2) // DYW family of nucleic acid deaminases (DYW_deaminase)	0.518	-0.948716	0.00300235	0.0169099	yes	down
1533	Glyma.05G230200	(1 of 5) PTHR10460//PTHR10460:SF11 - ABL INTERACTOR // SUBFAMILY NOT NAMED	0.423	-1.24176	4.5981e-05	0.000504233	yes	down
1534	Glyma.05G230400	(1 of 4) PTHR11886//PTHR11886:SF47 - DYNEIN LIGHT CHAIN // SUBFAMILY NOT NAMED	0.233	-2.10078	7.27554e-11	2.83319e-09	yes	down
1535	Glyma.05G231100	(1 of 4) PTHR23023//PTHR23023:SF108 - DIMETHYLANILINE MONOOXYGENASE // SUBFAMILY NOT NAMED	3.13	1.64603	0.000712402	0.00518849	yes	up
1536	Glyma.05G232000	(1 of 560) PF08263 - Leucine rich repeat N-terminal domain (LRRNT_2)	3.457	1.78972	0.00189556	0.0116489	yes	up
1537	Glyma.05G232300	(1 of 4) PTHR22814//PTHR22814:SF104 - COPPER TRANSPORT PROTEIN ATOX1-RELATED // SUBFAMILY NOT NAMED	3.617	1.85484	0.0102495	0.0449384	yes	up
1538	Glyma.05G232700	(1 of 4) PTHR11005//PTHR11005:SF17 - LYSOSOMAL ACID LIPASE-RELATED // AB-HYDROLASE ASSOCIATED LIPASE REGION CONTAINING PROTEIN	0.403	-1.31205	0.00443523	0.0232432	yes	down
1539	Glyma.05G233300	(1 of 10) PTHR31086:SF20 - ALUMINUM-ACTIVATED MALATE TRANSPORTER 4-RELATED	0.588	-0.765083	0.00928128	0.0415591	yes	down
1540	Glyma.05G233500	-	0.632	-0.66236	3.5857e-05	0.000407604	yes	down
1541	Glyma.05G234600	(1 of 2) PTHR10641//PTHR10641:SF510 - MYB-LIKE DNA-BINDING PROTEIN MYB // SUBFAMILY NOT NAMED	0.207	-2.27518	2.13423e-10	7.6585e-09	yes	down
1542	Glyma.05G235500	(1 of 3) PTHR33077//PTHR33077:SF7 - FAMILY NOT NAMED // PROTEIN TIFY 6A-RELATED	1.567	0.648399	2.21636e-07	4.65678e-06	yes	up
1543	Glyma.05G236400	(1 of 2) PTHR22298//PTHR22298:SF28 - ENDO-1,4-BETA-GLUCANASE // ENDOGLUCANASE 4-RELATED	1.579	0.659252	0.00101505	0.00696591	yes	up
1544	Glyma.05G236800	(1 of 3) PTHR31707//PTHR31707:SF27 - FAMILY NOT NAMED // PECTINESTERASE/PECTINESTERASE INHIBITOR 6-RELATED	1.549	0.631756	0.00457314	0.02382	yes	up
1545	Glyma.05G237000	(1 of 4) K01835 - phosphoglucomutase (pgm)	0.583	-0.777922	2.39287e-05	0.00028826	yes	down
1546	Glyma.05G238100	(1 of 4) PTHR12629:SF4 - NUDIX HYDROLASE 17, MITOCHONDRIAL-RELATED	0.304	-1.71642	1.62983e-09	5.10737e-08	yes	down
1547	Glyma.05G238200	-	0.152	-2.71576	6.49804e-23	1.06493e-20	yes	down
1548	Glyma.05G239400	(1 of 2) K12116 - flavin-binding kelch repeat F-box protein 1 (FKF1)	0.569	-0.813443	0.00868669	0.0393925	yes	down
1549	Glyma.05G241600	(1 of 6) 2.7.13.3//3.1.3.16 - Histidine kinase / Protein kinase (histidine) // Protein-serine/threonine phosphatase / Serine/threonine specific protein phosphatase	1.601	0.679337	1.89614e-05	0.000235644	yes	up
1550	Glyma.05G242400	(1 of 5) PTHR31168//PTHR31168:SF1 - FAMILY NOT NAMED // DUF599 FAMILY PROTEIN	0.604	-0.728014	1.09589e-05	0.00014589	yes	down
1551	Glyma.05G245300	(1 of 2) PTHR23257//PTHR23257:SF381 - SERINE-THREONINE PROTEIN KINASE // SUBFAMILY NOT NAMED	2.153	1.10604	3.22509e-08	7.98765e-07	yes	up
1552	Glyma.05G245400	(1 of 5) PTHR22952:SF47 - BASIC LEUCINE ZIPPER 1-RELATED	3.932	1.9752	1.45266e-14	9.62932e-13	yes	up
1553	Glyma.05G245600	(1 of 10) PTHR10891:SF573 - CALCIUM-BINDING PROTEIN CML24-RELATED	0.433	-1.20601	2.33484e-06	3.79577e-05	yes	down
1554	Glyma.05G245800	(1 of 2) PTHR31048//PTHR31048:SF1 - FAMILY NOT NAMED // PATHOGENESIS-RELATED THAUMATIN-LIKE PROTEIN-RELATED	2.663	1.41297	0.000353054	0.00290115	yes	up
1555	Glyma.05G246500	(1 of 2) K05929 - phosphoethanolamine N-methyltransferase (E2.1.1.103, NMT)	2.785	1.47779	3.16641e-06	4.94518e-05	yes	up
1556	Glyma.05G247300	(1 of 4) PTHR27008//PTHR27008:SF19 - FAMILY NOT NAMED // INACTIVE RECEPTOR KINASE RLK902-RELATED	2.033	1.02377	4.42165e-07	8.60491e-06	yes	up
1557	Glyma.05G247700	(1 of 16) PF05542 - Protein of unknown function (DUF760) (DUF760)	0.434	-1.20265	3.36234e-10	1.17936e-08	yes	down
1558	Glyma.05G247800	(1 of 5) K14379 - tartrate-resistant acid phosphatase type 5 (ACP5)	0.114	-3.13512	2.00471e-41	1.3086e-38	yes	down
1559	Glyma.05G247900	(1 of 3) 1.11.1.7//3.1.3.2 - Peroxidase / Lactoperoxidase // Acid phosphatase / Phosphomonoesterase	0.352	-1.50752	1.15942e-10	4.34364e-09	yes	down
1560	Glyma.05G248100	(1 of 1) PF12695//PF12697 - Alpha/beta hydrolase family (Abhydrolase_5) // Alpha/beta hydrolase family (Abhydrolase_6)	0.01	-6.57496	2.38833e-06	3.86803e-05	yes	down
1561	Glyma.06G000200	(1 of 7) PTHR23500:SF96 - MONOSACCHARIDE-SENSING PROTEIN 2	0.631	-0.664401	0.000177693	0.00161974	yes	down
1562	Glyma.06G000600	(1 of 4) PTHR10177:SF250 - CYCLIN-B2-3-RELATED	4.346	2.11956	0.000636011	0.0047078	yes	up
1563	Glyma.06G001100	(1 of 3) K01872 - alanyl-tRNA synthetase (AARS, alaS)	1.876	0.907314	5.43979e-05	0.000584876	yes	up
1564	Glyma.06G001500	(1 of 1) PTHR15495//PTHR15495:SF17 - NEGATIVE REGULATOR OF VESICLE FORMATION-RELATED // SUBFAMILY NOT NAMED	2.471	1.30484	3.38373e-06	5.24207e-05	yes	up
1565	Glyma.06G002000	(1 of 32) K08472 - mlo protein (MLO)	1.785	0.835859	2.9245e-06	4.63312e-05	yes	up
1566	Glyma.06G003200	(1 of 3) PTHR19139//PTHR19139:SF152 - AQUAPORIN TRANSPORTER // AQUAPORIN PIP2-7	2.046	1.03275	0.00750075	0.0351773	yes	up
1567	Glyma.06G003300	(1 of 11) 2.3.1.78 - Heparan-alpha-glucosaminide N-acetyltransferase	1.611	0.688125	0.00197975	0.0120853	yes	up
1568	Glyma.06G003800	(1 of 2) PTHR10641//PTHR10641:SF598 - MYB-LIKE DNA-BINDING PROTEIN MYB // SUBFAMILY NOT NAMED	0.654	-0.613099	0.00437126	0.0230018	yes	down
1569	Glyma.06G004400	(1 of 2) PTHR31490:SF3 - GLYCOSYL HYDROLASE FAMILY 10 PROTEIN	7.896	2.98117	2.31442e-12	1.1457e-10	yes	up
1570	Glyma.06G004800	(1 of 2) 3.1.4.11//4.6.1.13 - Phosphoinositide phospholipase C / Triphosphoinositide phosphodiesterase // Phosphatidylinositol diacylglycerol-lyase / Phosphatidylinositol phospholipase C	0.53	-0.915416	4.82943e-06	7.15644e-05	yes	down
1571	Glyma.06G007500	(1 of 2) K01583 - arginine decarboxylase (E4.1.1.19)	0.386	-1.37477	1.28941e-19	1.55671e-17	yes	down
1572	Glyma.06G009000	(1 of 4) PF00225//PF13920 - Kinesin motor domain (Kinesin) // Zinc finger, C3HC4 type (RING finger) (zf-C3HC4_3)	2.229	1.15619	3.67098e-08	8.99368e-07	yes	up
1573	Glyma.06G009900	-	0.623	-0.682431	0.000644082	0.0047549	yes	down
1574	Glyma.06G010200	(1 of 8) PTHR22952//PTHR22952:SF182 - CAMP-RESPONSE ELEMENT BINDING PROTEIN-RELATED // SUBFAMILY NOT NAMED	0.413	-1.27439	3.17392e-16	2.60079e-14	yes	down
1575	Glyma.06G012100	(1 of 13) PTHR10366//PTHR10366:SF375 - NAD DEPENDENT EPIMERASE/DEHYDRATASE // SUBFAMILY NOT NAMED	2.87	1.52118	0.0109544	0.047212	yes	up
1576	Glyma.06G012700	(1 of 3) PTHR27000//PTHR27000:SF96 - FAMILY NOT NAMED // LEUCINE-RICH REPEAT PROTEIN KINASE-LIKE PROTEIN	1.827	0.869297	0.00922337	0.0413382	yes	up
1577	Glyma.06G012900	(1 of 3) PTHR32227:SF16 - GLUCAN ENDO-1,3-BETA-GLUCOSIDASE 7-RELATED	1.736	0.795425	1.04983e-05	0.000140633	yes	up
1578	Glyma.06G016100	(1 of 3) PTHR13832//PTHR13832:SF252 - PROTEIN PHOSPHATASE 2C // PROTEIN PHOSPHATASE 2C 27-RELATED	0.64	-0.644281	0.000104508	0.00102572	yes	down
1579	Glyma.06G016600	-	4.846	2.27686	0.00585197	0.0289241	yes	up
1580	Glyma.06G017900	(1 of 4) 1.11.1.6 - Catalase	0.309	-1.69463	1.33351e-20	1.76486e-18	yes	down
1581	Glyma.06G018700	-	1.614	0.690292	0.0017119	0.0107256	yes	up
1582	Glyma.06G019800	(1 of 4) PTHR11709:SF90 - MULTI-COPPER OXIDASE TYPE I FAMILY PROTEIN-RELATED	2.938	1.55471	7.69671e-07	1.41154e-05	yes	up
1583	Glyma.06G021200	(1 of 2) PTHR13871//PTHR13871:SF48 - THIOREDOXIN // SUBFAMILY NOT NAMED	0.006	-7.3758	2.23832e-143	8.62043e-139	yes	down
1584	Glyma.06G021400	(1 of 4) K19037 - E3 ubiquitin-protein ligase ATL23 [EC:6.3.2.19] (ATL23)	0.295	-1.76183	1.5812e-08	4.1653e-07	yes	down
1585	Glyma.06G023400	(1 of 10) PF15365 - Proline-rich nuclear receptor coactivator (PNRC)	0.254	-1.97558	2.0451e-09	6.26672e-08	yes	down
1586	Glyma.06G023700	-	2.166	1.11476	0.00158538	0.0100586	yes	up
1587	Glyma.06G024000	(1 of 30) PF05003//PF11961 - Protein of unknown function (DUF668) (DUF668) // Domain of unknown function (DUF3475) (DUF3475)	0.541	-0.885716	0.00211168	0.0127392	yes	down
1588	Glyma.06G024100	(1 of 4) PTHR11588//PTHR11588:SF118 - TUBULIN // SUBFAMILY NOT NAMED	2.22	1.15053	5.53902e-06	8.06214e-05	yes	up
1589	Glyma.06G024200	-	0.532	-0.910357	0.00043055	0.00341912	yes	down
1590	Glyma.06G025200	(1 of 21) K06966 - uncharacterized protein (K06966)	0.256	-1.96579	2.2614e-07	4.74365e-06	yes	down
1591	Glyma.06G025400	(1 of 6) PTHR31580//PTHR31580:SF4 - FAMILY NOT NAMED // FILAMENT-LIKE PLANT PROTEIN 4-RELATED	1.62	0.695811	0.00683212	0.0326742	yes	up
1592	Glyma.06G027000	(1 of 44) PF00643 - B-box zinc finger (zf-B_box)	2.212	1.14506	0.00018884	0.00170283	yes	up
1593	Glyma.06G028200	(1 of 2) PTHR22953//PTHR22953:SF35 - ACID PHOSPHATASE RELATED // FE(3+)-ZN(2+) PURPLE ACID PHOSPHATASE 12	0.171	-2.54925	2.57645e-13	1.47221e-11	yes	down
1594	Glyma.06G031000	-	2.868	1.52029	1.23486e-07	2.73322e-06	yes	up
1595	Glyma.06G033800	(1 of 2) PTHR23063//PTHR23063:SF1 - ACETYLTRANSFERASE-RELATED // 1-ACYLGLYCEROPHOSPHOCHOLINE O-ACYLTRANSFERASE 1	0.648	-0.62589	0.000218771	0.00192013	yes	down
1596	Glyma.06G034900	-	1.929	0.947767	0.0104843	0.0456924	yes	up
1597	Glyma.06G036200	(1 of 2) PTHR11654//PTHR11654:SF113 - OLIGOPEPTIDE TRANSPORTER-RELATED // SUBFAMILY NOT NAMED	3.044	1.60588	0.00451911	0.0235801	yes	up
1598	Glyma.06G036800	(1 of 3) PTHR10641//PTHR10641:SF611 - MYB-LIKE DNA-BINDING PROTEIN MYB // SUBFAMILY NOT NAMED	2.08	1.05626	0.00244108	0.0142834	yes	up
1599	Glyma.06G037100	(1 of 5) PTHR23054:SF29 - EXPRESSED PROTEIN	1.524	0.607558	0.000381303	0.00309552	yes	up
1600	Glyma.06G038000	(1 of 4) PTHR23024//PTHR23024:SF131 - MEMBER OF 'GDXG' FAMILY OF LIPOLYTIC ENZYMES // CARBOXYLESTERASE 2-RELATED	1.617	0.692916	0.00130402	0.00859078	yes	up
1601	Glyma.06G039800	(1 of 4) PF08553 - VID27 cytoplasmic protein (VID27)	3.76	1.91077	0.000947678	0.00656534	yes	up
1602	Glyma.06G040100	(1 of 2) K18588 - coenzyme Q-binding protein COQ10 (COQ10)	0.546	-0.87287	5.71897e-07	1.08074e-05	yes	down
1603	Glyma.06G040400	(1 of 2) PTHR22952//PTHR22952:SF194 - CAMP-RESPONSE ELEMENT BINDING PROTEIN-RELATED // SUBFAMILY NOT NAMED	0.125	-3.00469	1.07296e-38	5.66069e-36	yes	down
1604	Glyma.06G040700	(1 of 4) PTHR31471:SF13 - REMORIN-LIKE PROTEIN	1.513	0.596973	0.00128819	0.008501	yes	up
1605	Glyma.06G041300	(1 of 137) PF02458 - Transferase family (Transferase)	1.996	0.997461	0.0110542	0.0475304	yes	up
1606	Glyma.06G041400	(1 of 39) 2.3.1.133 - Shikimate O-hydroxycinnamoyltransferase	2.021	1.01484	4.64343e-05	0.000508838	yes	up
1607	Glyma.06G041500	(1 of 4) PTHR14255//PTHR14255:SF11 - ATP-DEPENDENT PROTEASE CEREBLON // SUBFAMILY NOT NAMED	2.207	1.1418	0.000106091	0.00103914	yes	up
1608	Glyma.06G042100	(1 of 8) PTHR31729:SF0 - ETHYLENE-RESPONSIVE TRANSCRIPTION FACTOR ERF008-RELATED	0.148	-2.75226	7.71005e-15	5.35988e-13	yes	down
1609	Glyma.06G042300	(1 of 4) PTHR12864//PTHR12864:SF23 - RAN BINDING PROTEIN 9-RELATED // SUBFAMILY NOT NAMED	0.594	-0.752432	0.000734961	0.00531759	yes	down
1610	Glyma.06G043000	(1 of 5) 3.5.1.1 - Asparaginase / L-asparagine amidohydrolase	12.949	3.69476	0.000128406	0.00122076	yes	up
1611	Glyma.06G045100	(1 of 8) PTHR10795//PTHR10795:SF388 - PROPROTEIN CONVERTASE SUBTILISIN/KEXIN // SUBFAMILY NOT NAMED	5.824	2.5419	0.00426216	0.0225479	yes	up
1612	Glyma.06G045400	(1 of 86) PF13912 - C2H2-type zinc finger (zf-C2H2_6)	0.51	-0.970382	6.32322e-09	1.78146e-07	yes	down
1613	Glyma.06G046300	(1 of 4) PTHR12354 - INTERFERON-RELATED DEVELOPMENTAL REGULATOR	0.551	-0.860177	1.59348e-07	3.46274e-06	yes	down
1614	Glyma.06G046400	(1 of 2) K10570 - DNA excision repair protein ERCC-8 (ERCC8, CKN1, CSA)	0.446	-1.16471	0.00621803	0.0303479	yes	down
1615	Glyma.06G048300	-	1.592	0.670525	0.00621265	0.0303293	yes	up
1616	Glyma.06G050600	(1 of 13) PF07797 - Protein of unknown function (DUF1639) (DUF1639)	0.524	-0.933379	6.77225e-05	0.000704918	yes	down
1617	Glyma.06G050700	(1 of 7) K01369 - legumain (LGMN)	0.571	-0.808234	1.06212e-07	2.38654e-06	yes	down
1618	Glyma.06G050900	(1 of 3) PTHR13832//PTHR13832:SF315 - PROTEIN PHOSPHATASE 2C // PROTEIN PHOSPHATASE 2C 61-RELATED	0.069	-3.84685	3.96556e-08	9.63568e-07	yes	down
1619	Glyma.06G051900	(1 of 12) PTHR12374//PTHR12374:SF19 - TRANSCRIPTIONAL ADAPTOR 2 ADA2 -RELATED // SUBFAMILY NOT NAMED	0.495	-1.01588	0.00231014	0.0136479	yes	down
1620	Glyma.06G052000	(1 of 2) PTHR11040//PTHR11040:SF52 - ZINC/IRON TRANSPORTER // SUBFAMILY NOT NAMED	0.652	-0.616433	0.000620651	0.00461807	yes	down
1621	Glyma.06G052400	-	1.791	0.841067	0.00121643	0.00810384	yes	up
1622	Glyma.06G052800	-	4.286	2.09969	0.00569678	0.0283499	yes	up
1623	Glyma.06G053000	(1 of 4) PTHR31223:SF4 - CYTOKININ RIBOSIDE 5'-MONOPHOSPHATE PHOSPHORIBOHYDROLASE LOG8-RELATED	0.403	-1.31106	2.84131e-05	0.000334845	yes	down
1624	Glyma.06G054000	(1 of 6) PTHR13832//PTHR13832:SF335 - PROTEIN PHOSPHATASE 2C // PROTEIN PHOSPHATASE 2C 16-RELATED	0.575	-0.799018	0.000123688	0.00118455	yes	down
1625	Glyma.06G054700	(1 of 2) PTHR11527//PTHR11527:SF149 - SMALL HEAT-SHOCK PROTEIN HSP20 FAMILY // SUBFAMILY NOT NAMED	0.306	-1.71043	8.83409e-11	3.39887e-09	yes	down
1626	Glyma.06G055200	-	0.525	-0.928831	0.00431944	0.0227821	yes	down
1627	Glyma.06G056000	-	3.191	1.67383	1.09383e-05	0.000145716	yes	up
1628	Glyma.06G056500	(1 of 4) PTHR13140//PTHR13140:SF304 - MYOSIN // MYOSIN IA HEAVY CHAIN-RELATED	0.535	-0.90368	1.57204e-08	4.14402e-07	yes	down
1629	Glyma.06G056600	-	0.037	-4.75663	0.0114621	0.0487939	yes	down
1630	Glyma.06G059600	(1 of 2) PTHR31319//PTHR31319:SF4 - FAMILY NOT NAMED // ZINC FINGER PROTEIN CONSTANS-LIKE 3-RELATED	0.655	-0.611275	0.000240261	0.00208311	yes	down
1631	Glyma.06G060200	(1 of 3) PTHR21266//PTHR21266:SF29 - IRON-SULFUR DOMAIN CONTAINING PROTEIN // PROTEIN TIC 55, CHLOROPLASTIC	0.464	-1.10917	1.61289e-05	0.000204333	yes	down
1632	Glyma.06G060600	(1 of 90) PF12776 - Myb/SANT-like DNA-binding domain (Myb_DNA-bind_3)	2.33	1.22026	3.41017e-09	1.00641e-07	yes	up
1633	Glyma.06G061900	(1 of 8) PTHR31429:SF3 - WRKY TRANSCRIPTION FACTOR 40-RELATED	0.294	-1.76813	1.05441e-07	2.3706e-06	yes	down
1634	Glyma.06G062000	(1 of 176) PF03106 - WRKY DNA -binding domain (WRKY)	0.011	-6.50266	1.35963e-05	0.000175894	yes	down
1635	Glyma.06G062100	(1 of 6) PTHR24347:SF199 - CBL-INTERACTING SERINE/THREONINE-PROTEIN KINASE 25-RELATED	0.073	-3.77366	3.57951e-43	2.65111e-40	yes	down
1636	Glyma.06G062433	-	3.084	1.6248	2.42962e-09	7.31603e-08	yes	up
1637	Glyma.06G062900	(1 of 2) PTHR10050//PTHR10050:SF33 - DOLICHYL-PHOSPHATE-MANNOSE--PROTEIN MANNOSYLTRANSFERASE // SUBFAMILY NOT NAMED	1.547	0.629566	0.0105964	0.0460453	yes	up
1638	Glyma.06G063500	(1 of 4) PTHR26402//PTHR26402:SF558 - RESPONSE REGULATOR OF TWO-COMPONENT SYSTEM // TWO-COMPONENT RESPONSE REGULATOR ARR18	2.242	1.16459	1.15922e-06	2.04325e-05	yes	up
1639	Glyma.06G063900	(1 of 30) PF05910 - Plant protein of unknown function (DUF868) (DUF868)	0.598	-0.741526	0.00417271	0.0221752	yes	down
1640	Glyma.06G065800	-	2.747	1.45764	4.32316e-07	8.45167e-06	yes	up
1641	Glyma.06G065900	-	0.553	-0.853494	1.35221e-08	3.60151e-07	yes	down
1642	Glyma.06G066800	-	2.048	1.03421	0.00012394	0.00118591	yes	up
1643	Glyma.06G067700	(1 of 96) PF02309 - AUX/IAA family (AUX_IAA)	0.159	-2.65475	2.27766e-05	0.000276282	yes	down
1644	Glyma.06G068300	(1 of 12) PTHR31358//PTHR31358:SF10 - FAMILY NOT NAMED // TARGETING PROTEIN FOR XKLP2-LIKE PROTEIN	1.744	0.802616	0.00114636	0.00769027	yes	up
1645	Glyma.06G068500	(1 of 13) PF13259 - Protein of unknown function (DUF4050) (DUF4050)	0.657	-0.606	0.000173044	0.00158376	yes	down
1646	Glyma.06G069500	(1 of 5) PTHR24089:SF348 - ADENINE NUCLEOTIDE TRANSPORTER BT1, CHLOROPLASTIC/MITOCHONDRIAL	2.325	1.21703	1.81829e-09	5.64739e-08	yes	up
1647	Glyma.06G071500	(1 of 9) KOG1757 - Histone 2A	0.646	-0.630769	0.000540415	0.00411649	yes	down
1648	Glyma.06G072000	(1 of 2) PTHR37210//PTHR37210:SF2 - FAMILY NOT NAMED // EXPRESSED PROTEIN	0.266	-1.91321	2.75573e-17	2.53903e-15	yes	down
1649	Glyma.06G073700	(1 of 5) PTHR34457:SF1 - EMBRYO DEFECTIVE 2410 PROTEIN	2.589	1.37265	0.00689003	0.0328797	yes	up
1650	Glyma.06G074300	(1 of 4) PTHR21319:SF15 - CHY AND CTCHY AND RING-TYPE ZINC FINGER PROTEIN	0.177	-2.49995	4.45627e-19	5.13845e-17	yes	down
1651	Glyma.06G075100	(1 of 122) 3.2.1.39 - Glucan endo-1,3-beta-D-glucosidase / Laminarinase	2.785	1.47784	0.000565729	0.0042755	yes	up
1652	Glyma.06G075300	(1 of 2) K02516 - protein arginine N-methyltransferase 5 (PRMT5, HSL7)	1.57	0.650762	0.000212177	0.00187164	yes	up
1653	Glyma.06G076100	(1 of 22) K01535 - H+-transporting ATPase (E3.6.3.6)	0.462	-1.11537	0.000927561	0.00644823	yes	down
1654	Glyma.06G076600	(1 of 4) PTHR22937//PTHR22937:SF53 - RING FINGER CONTAINING PROTEIN // SUBFAMILY NOT NAMED	0.596	-0.746773	0.000147076	0.00137522	yes	down
1655	Glyma.06G077400	(1 of 6) PTHR31282:SF15 - WRKY TRANSCRIPTION FACTOR 11-RELATED	1.627	0.702552	0.00322264	0.0179362	yes	up
1656	Glyma.06G077800	(1 of 1) PTHR11132//PTHR11132:SF47 - SOLUTE CARRIER FAMILY 35 // SUBFAMILY NOT NAMED	1.564	0.645037	0.00999588	0.0440168	yes	up
1657	Glyma.06G078100	(1 of 2) PTHR13871//PTHR13871:SF38 - THIOREDOXIN // PROTEIN C32D5.8, ISOFORM B-RELATED	0.445	-1.16807	1.3215e-06	2.29567e-05	yes	down
1658	Glyma.06G079500	(1 of 20) PF04654 - Protein of unknown function, DUF599 (DUF599)	0.22	-2.18685	2.82744e-09	8.44134e-08	yes	down
1659	Glyma.06G080200	(1 of 3) PTHR31744//PTHR31744:SF6 - FAMILY NOT NAMED // NAC DOMAIN CONTAINING PROTEIN 38	0.536	-0.899441	0.0113205	0.0483677	yes	down
1660	Glyma.06G081100	(1 of 10) PTHR31236//PTHR31236:SF2 - FAMILY NOT NAMED // DEHYDRATION-RESPONSIVE PROTEIN RD22	0.508	-0.977324	2.0026e-05	0.000247041	yes	down
1661	Glyma.06G082800	(1 of 6) PTHR13856//PTHR13856:SF78 - VHS DOMAIN CONTAINING PROTEIN FAMILY // ENTH/VHS/GAT FAMILY PROTEIN	0.646	-0.630708	0.000673114	0.00493689	yes	down
1662	Glyma.06G083000	(1 of 3) 3.4.22.40 - Bleomycin hydrolase / Aminopeptidase C (Lactococcus lactis)	1.52	0.604484	0.00889269	0.0401554	yes	up
1663	Glyma.06G084100	(1 of 2) K09834 - tocopherol cyclase (VTE1, SXD1)	1.597	0.675699	0.000182761	0.00165772	yes	up
1664	Glyma.06G085700	(1 of 4) PTHR31985:SF23 - DEHYDRATION-RESPONSIVE ELEMENT-BINDING PROTEIN 3-RELATED	0.576	-0.796259	0.00424026	0.0224576	yes	down
1665	Glyma.06G085800	(1 of 2) 1.13.11.69//1.13.11.70 - Carlactone synthase // All-trans-10'-apo-beta-carotenal 13,14-cleaving dioxygenase / Carotenoid cleavage dioxygenase 8	0.171	-2.54818	2.99807e-05	0.000350957	yes	down
1666	Glyma.06G087800	(1 of 2) PTHR23406//PTHR23406:SF31 - MALIC ENZYME-RELATED // NADP-DEPENDENT MALIC ENZYME 2-RELATED	0.142	-2.81703	0.00413616	0.0220387	yes	down
1667	Glyma.06G088300	(1 of 7) PTHR22950//PTHR22950:SF208 - AMINO ACID TRANSPORTER // SUBFAMILY NOT NAMED	1.752	0.809263	0.00200119	0.0121891	yes	up
1668	Glyma.06G088400	(1 of 49) KOG0472//KOG1187 - Leucine-rich repeat protein // Serine/threonine protein kinase	0.134	-2.89606	9.36503e-13	4.94076e-11	yes	down
1669	Glyma.06G088600	(1 of 15) K00850 - 6-phosphofructokinase 1 (pfkA, PFK)	0.459	-1.1233	5.53651e-07	1.05194e-05	yes	down
1670	Glyma.06G088800	(1 of 4) K08850 - aurora kinase, other [EC:2.7.11.1] (AURKX)	4.288	2.1004	0.000271633	0.00231857	yes	up
1671	Glyma.06G089200	-	2.978	1.5744	0.00105786	0.00720391	yes	up
1672	Glyma.06G089300	-	4.537	2.18176	0.00013474	0.00127094	yes	up
1673	Glyma.06G089600	(1 of 3) PTHR31317//PTHR31317:SF3 - FAMILY NOT NAMED // F2J10.8 PROTEIN-RELATED	2.28	1.18904	2.25265e-06	3.68235e-05	yes	up
1674	Glyma.06G090300	(1 of 6) PTHR12482//PTHR12482:SF5 - UNCHARACTERIZED // PROTEIN C09D4.4, ISOFORM C	2.169	1.11685	0.00501696	0.0256461	yes	up
1675	Glyma.06G090500	(1 of 8) PTHR11588//PTHR11588:SF101 - TUBULIN // TUBULIN ALPHA-2 CHAIN-RELATED	1.996	0.997264	9.22454e-06	0.000125358	yes	up
1676	Glyma.06G090700	(1 of 2227) 2.7.11.1 - Non-specific serine/threonine protein kinase / Threonine-specific protein kinase	2.062	1.04435	0.00011324	0.00110076	yes	up
1677	Glyma.06G090800	(1 of 5) PF00069//PF07714//PF08263 - Protein kinase domain (Pkinase) // Protein tyrosine kinase (Pkinase_Tyr) // Leucine rich repeat N-terminal domain (LRRNT_2)	1.506	0.591149	0.000165528	0.00152475	yes	up
1678	Glyma.06G090900	(1 of 1) PTHR22952//PTHR22952:SF199 - CAMP-RESPONSE ELEMENT BINDING PROTEIN-RELATED // SUBFAMILY NOT NAMED	0.245	-2.02805	6.42738e-07	1.19958e-05	yes	down
1679	Glyma.06G092000	(1 of 4) PTHR31945:SF6 - TRANSCRIPTION FACTOR BHLH61-RELATED	0.403	-1.31226	7.67253e-10	2.54735e-08	yes	down
1680	Glyma.06G092100	(1 of 7) PTHR23029//PTHR23029:SF40 - PHOSPHOGLYCERATE MUTASE // PHOSPHOGLYCERATE MUTASE-LIKE PROTEIN	1.665	0.735733	1.18763e-06	2.08474e-05	yes	up
1681	Glyma.06G093000	(1 of 1) PF00342//PF13041//PF13812 - Phosphoglucose isomerase (PGI) // PPR repeat family (PPR_2) // Pentatricopeptide repeat domain (PPR_3)	1.684	0.752251	4.01791e-08	9.75057e-07	yes	up
1682	Glyma.06G093600	(1 of 4) PTHR13683//PTHR13683:SF259 - ASPARTYL PROTEASES // ASPARTYL PROTEASE-LIKE PROTEIN	4.247	2.08634	0.0071039	0.0337103	yes	up
1683	Glyma.06G094900	(1 of 2) K11807 - WD and tetratricopeptide repeats protein 1 (WDTC1)	0.615	-0.701532	5.10447e-06	7.50624e-05	yes	down
1684	Glyma.06G096100	(1 of 4) PTHR30566//PTHR30566:SF12 - YNAI-RELATED MECHANOSENSITIVE ION CHANNEL // SUBFAMILY NOT NAMED	0.631	-0.664117	0.00123443	0.00820673	yes	down
1685	Glyma.06G096600	(1 of 9) PTHR24115:SF463 - KINESIN-LIKE PROTEIN-RELATED	3.015	1.59192	0.00351873	0.0192359	yes	up
1686	Glyma.06G096800	-	1.867	0.900943	2.38064e-07	4.96403e-06	yes	up
1687	Glyma.06G098900	(1 of 4) PTHR24349:SF102 - SERINE/THREONINE-PROTEIN KINASE PEPKR2	0.521	-0.940652	4.73952e-05	0.000517678	yes	down
1688	Glyma.06G099100	(1 of 673) PF01535 - PPR repeat (PPR)	0.638	-0.647929	0.00671365	0.0322438	yes	down
1689	Glyma.06G099400	(1 of 3) PTHR31376//PTHR31376:SF1 - FAMILY NOT NAMED // PURINE PERMEASE 1-RELATED	2.207	1.14198	0.00018664	0.00168615	yes	up
1690	Glyma.06G099900	-	28.892	4.85261	0.00647215	0.0313104	yes	up
1691	Glyma.06G100900	-	0.443	-1.17301	0.00265713	0.0153287	yes	down
1692	Glyma.06G101300	(1 of 4) 6.1.1.11 - Serine--tRNA ligase / Seryl-tRNA synthetase	0.401	-1.31727	0.00623167	0.0304029	yes	down
1693	Glyma.06G103200	(1 of 4) K12118 - cryptochrome 1 (CRY1)	0.554	-0.851236	0.00356395	0.0194472	yes	down
1694	Glyma.06G103900	(1 of 7) PTHR23500//PTHR23500:SF44 - FAMILY NOT NAMED // SUGAR TRANSPORT PROTEIN 5	23.539	4.55699	0.00245616	0.0143564	yes	up
1695	Glyma.06G105200	(1 of 4) PTHR22847//PTHR22847:SF453 - WD40 REPEAT PROTEIN // SUBFAMILY NOT NAMED	0.461	-1.11726	8.36096e-12	3.81072e-10	yes	down
1696	Glyma.06G105300	(1 of 3) PTHR30620:SF8 - BETA-D-XYLOSIDASE 7-RELATED	1.879	0.909983	0.00235725	0.0138921	yes	up
1697	Glyma.06G106700	(1 of 5) PTHR22814//PTHR22814:SF84 - COPPER TRANSPORT PROTEIN ATOX1-RELATED // HEAVY-METAL-ASSOCIATED DOMAIN-CONTAINING PROTEIN	0.092	-3.43452	1.18767e-32	4.15825e-30	yes	down
1698	Glyma.06G106800	(1 of 26) PF00646//PF01344 - F-box domain (F-box) // Kelch motif (Kelch_1)	0.346	-1.53035	1.102e-08	2.97209e-07	yes	down
1699	Glyma.06G107800	(1 of 5) PTHR11680:SF7 - SERINE HYDROXYMETHYLTRANSFERASE 6-RELATED	0.555	-0.850631	0.0083915	0.0383872	yes	down
1700	Glyma.06G108051	(1 of 4) PTHR31384//PTHR31384:SF19 - FAMILY NOT NAMED // AUXIN RESPONSE FACTOR 17	0.203	-2.30136	1.19135e-13	7.0372e-12	yes	down
1701	Glyma.06G108100	(1 of 4) PTHR11214//PTHR11214:SF74 - BETA-1,3-N-ACETYLGLUCOSAMINYLTRANSFERASE // BETA-1,3-GALACTOSYLTRANSFERASE 7-RELATED	0.559	-0.839676	1.00092e-05	0.000134785	yes	down
1702	Glyma.06G108700	(1 of 1) 3.2.1.73 - Licheninase / Mixed linkage beta-glucanase	1.686	0.753638	0.00316789	0.0176819	yes	up
1703	Glyma.06G109200	(1 of 1) 1.7.1.1//1.7.99.4 - Nitrate reductase (NADH) / Nitrate reductase (NADH(2)) // Nitrate reductase / Respiratory nitrate reductase	1.503	0.587902	0.00223491	0.0133261	yes	up
1704	Glyma.06G110400	(1 of 2) PTHR11544//PTHR11544:SF57 - COLD SHOCK DOMAIN CONTAINING PROTEINS // SUBFAMILY NOT NAMED	1.903	0.928293	0.000299995	0.00252817	yes	up
1705	Glyma.06G111600	(1 of 131) PF00892 - EamA-like transporter family (EamA)	0	-13.0664	2.08302e-24	3.89219e-22	yes	down
1706	Glyma.06G111900	(1 of 131) PF00892 - EamA-like transporter family (EamA)	2.213	1.14611	4.16766e-05	0.000463363	yes	up
1707	Glyma.06G112100	(1 of 131) PF00892 - EamA-like transporter family (EamA)	6.874	2.78109	0.00591078	0.0291196	yes	up
1708	Glyma.06G112500	(1 of 3) PTHR23354//PTHR23354:SF75 - NUCLEOLAR PROTEIN 7/ESTROGEN RECEPTOR COACTIVATOR-RELATED // LYSM DOMAIN-CONTAINING GPI-ANCHORED PROTEIN 1	2.422	1.27614	0.000376298	0.00306134	yes	up
1709	Glyma.06G112800	(1 of 2) PTHR11132//PTHR11132:SF114 - SOLUTE CARRIER FAMILY 35 // SUBFAMILY NOT NAMED	0.664	-0.589886	2.39068e-05	0.000288114	yes	down
1710	Glyma.06G113100	-	0.167	-2.5856	9.6612e-10	3.15324e-08	yes	down
1711	Glyma.06G114000	(1 of 4) PTHR31719//PTHR31719:SF3 - FAMILY NOT NAMED // GRAB1-LIKE PROTEIN	0.54	-0.889515	8.58006e-10	2.82672e-08	yes	down
1712	Glyma.06G114300	(1 of 5) PTHR11699:SF171 - ALDEHYDE DEHYDROGENASE FAMILY 3 MEMBER I1, CHLOROPLASTIC	0.575	-0.799015	0.00164625	0.0103768	yes	down
1713	Glyma.06G114400	(1 of 2) PTHR31356//PTHR31356:SF1 - FAMILY NOT NAMED // L-ASCORBATE PEROXIDASE S, CHLOROPLASTIC/MITOCHONDRIAL-RELATED	0.632	-0.662516	0.000592388	0.0044499	yes	down
1714	Glyma.06G115100	(1 of 2) PTHR11014//PTHR11014:SF62 - PEPTIDASE M20 FAMILY MEMBER // IAA-AMINO ACID HYDROLASE ILR1-LIKE 6	2.512	1.32885	4.46663e-20	5.64011e-18	yes	up
1715	Glyma.06G115800	(1 of 1) PTHR11706//PTHR11706:SF38 - MANGANESE TRANSPORTER // SUBFAMILY NOT NAMED	1.607	0.683964	0.000112363	0.00109362	yes	up
1716	Glyma.06G115900	-	0.319	-1.64899	0.00146562	0.00945325	yes	down
1717	Glyma.06G116100	(1 of 4) PTHR10177:SF203 - G2/MITOTIC-SPECIFIC CYCLIN-B	4.69	2.22949	0.00617742	0.0301883	yes	up
1718	Glyma.06G116300	(1 of 1) PTHR12383//PTHR12383:SF24 - PROTEASE FAMILY S26 MITOCHONDRIAL INNER MEMBRANE PROTEASE-RELATED // SUBFAMILY NOT NAMED	0.501	-0.997327	1.82998e-10	6.66775e-09	yes	down
1719	Glyma.06G118100	(1 of 2) 2.7.7.11 - UTP--xylose-1-phosphate uridylyltransferase / Xylose-1-phosphate uridylyltransferase	2.107	1.07496	3.46683e-07	6.936e-06	yes	up
1720	Glyma.06G119200	(1 of 11) PF00069//PF13947 - Protein kinase domain (Pkinase) // Wall-associated receptor kinase galacturonan-binding (GUB_WAK_bind)	18.858	4.2371	3.84384e-10	1.33488e-08	yes	up
1721	Glyma.06G120600	(1 of 5) K03875 - F-box and leucine-rich repeat protein 1 (S-phase kinase-associated protein 2) (SKP2, FBXL1)	0.371	-1.4289	1.71795e-12	8.69427e-11	yes	down
1722	Glyma.06G121100	(1 of 5) PTHR33021//PTHR33021:SF9 - FAMILY NOT NAMED // BASIC BLUE PROTEIN	0.202	-2.30439	3.17886e-15	2.32348e-13	yes	down
1723	Glyma.06G121300	(1 of 5) PTHR31636:SF10 - SCARECROW-LIKE PROTEIN 1	2.01	1.00694	0.000397669	0.0031971	yes	up
1724	Glyma.06G122200	(1 of 4) PTHR10791//PTHR10791:SF44 - RAG1-ACTIVATING PROTEIN 1 // BIDIRECTIONAL SUGAR TRANSPORTER SWEET1	0.458	-1.12526	0.000127946	0.00121773	yes	down
1725	Glyma.06G122400	(1 of 2) PTHR31407//PTHR31407:SF18 - FAMILY NOT NAMED // PSBP DOMAIN-CONTAINING PROTEIN 4, CHLOROPLASTIC	0.128	-2.96772	0.00578434	0.0286885	yes	down
1726	Glyma.06G124700	(1 of 27) PF07714//PF08263 - Protein tyrosine kinase (Pkinase_Tyr) // Leucine rich repeat N-terminal domain (LRRNT_2)	0.148	-2.75386	1.76e-05	0.000220863	yes	down
1727	Glyma.06G125100	(1 of 7) PTHR31194//PTHR31194:SF16 - SHN SHINE , DNA BINDING / TRANSCRIPTION FACTOR // SUBFAMILY NOT NAMED	0.174	-2.522	5.22304e-06	7.66304e-05	yes	down
1728	Glyma.06G125700	(1 of 5) K03093 - RNA polymerase sigma factor (SIGMA70)	0.015	-6.04782	4.13422e-05	0.000460177	yes	down
1729	Glyma.06G125800	(1 of 5) PTHR10791:SF28 - BIDIRECTIONAL SUGAR TRANSPORTER SWEET3	3.837	1.94012	0.000225381	0.0019714	yes	up
1730	Glyma.06G126300	(1 of 3) PTHR10788//PTHR10788:SF39 - TREHALOSE-6-PHOSPHATE SYNTHASE // SUBFAMILY NOT NAMED	0.055	-4.18235	1.35981e-14	9.05288e-13	yes	down
1731	Glyma.06G127700	(1 of 2) PTHR24056//PTHR24056:SF181 - CELL DIVISION PROTEIN KINASE // PLASTID-LIPID-ASSOCIATED PROTEIN 14, CHLOROPLASTIC-RELATED	0.494	-1.01733	9.20769e-09	2.52396e-07	yes	down
1732	Glyma.06G129100	(1 of 5) K03544 - ATP-dependent Clp protease ATP-binding subunit ClpX (clpX, CLPX)	0.607	-0.719464	7.65111e-08	1.76553e-06	yes	down
1733	Glyma.06G129300	(1 of 3) PTHR32295:SF33 - PROTEIN IQ-DOMAIN 21	1.955	0.966898	0.00381423	0.0205854	yes	up
1734	Glyma.06G130200	(1 of 7) PTHR33868:SF2 - EXPRESSED PROTEIN	0.243	-2.03896	1.96791e-09	6.08266e-08	yes	down
1735	Glyma.06G132200	-	1.692	0.758514	0.000466009	0.00364784	yes	up
1736	Glyma.06G132900	(1 of 3) PTHR15555//PTHR15555:SF0 - ZINC FINGER HIT DOMAIN CONTAINING PROTEIN 2 PROTEIN FON -RELATED // ZINC FINGER HIT DOMAIN-CONTAINING PROTEIN 2	0.622	-0.685572	0.000427799	0.00340354	yes	down
1737	Glyma.06G135900	-	0.497	-1.00886	5.47174e-08	1.29762e-06	yes	down
1738	Glyma.06G136000	-	0.335	-1.57587	1.12319e-08	3.02287e-07	yes	down
1739	Glyma.06G138300	(1 of 131) PF00892 - EamA-like transporter family (EamA)	0.088	-3.49923	0.00930369	0.0416304	yes	down
1740	Glyma.06G138500	(1 of 2) PTHR10264//PTHR10264:SF27 - BAND 7 PROTEIN-RELATED // STOMATIN-LIKE PROTEIN 2, MITOCHONDRIAL	1.58	0.659957	0.00243905	0.0142758	yes	up
1741	Glyma.06G139400	(1 of 2) PTHR24375:SF140 - ZINC FINGER WITH UFM1-SPECIFIC PEPTIDASE DOMAIN PROTEIN	0.636	-0.651842	0.00636035	0.0308898	yes	down
1742	Glyma.06G139500	(1 of 39) K05658 - ATP-binding cassette, subfamily B (MDR/TAP), member 1 (ABCB1)	0.081	-3.63347	6.50176e-05	0.000682109	yes	down
1743	Glyma.06G140800	(1 of 4) PTHR11935//PTHR11935:SF94 - BETA LACTAMASE DOMAIN // PROTEIN Y17G7B.3	0.304	-1.71879	0.000383178	0.00310877	yes	down
1744	Glyma.06G142300	(1 of 2) PTHR26402//PTHR26402:SF521 - RESPONSE REGULATOR OF TWO-COMPONENT SYSTEM // TWO-COMPONENT RESPONSE REGULATOR ARR16-RELATED	1.955	0.967432	0.00163155	0.0102993	yes	up
1745	Glyma.06G142500	(1 of 24) PF00560//PF07714//PF08263//PF13855 - Leucine Rich Repeat (LRR_1) // Protein tyrosine kinase (Pkinase_Tyr) // Leucine rich repeat N-terminal domain (LRRNT_2) // Leucine rich repeat (LRR_8)	1.84	0.879465	0.000164655	0.00151772	yes	up
1746	Glyma.06G142900	-	0.659	-0.601779	0.00308302	0.0172833	yes	down
1747	Glyma.06G143100	(1 of 6) K19040 - E3 ubiquitin-protein ligase ATL10/75/76/77/78 [EC:6.3.2.19] (ATL76S)	0.291	-1.78046	0.00510917	0.0259584	yes	down
1748	Glyma.06G143300	(1 of 7) PTHR31867:SF22 - EXPANSIN-A8	0.472	-1.08283	1.12005e-05	0.000148746	yes	down
1749	Glyma.06G143800	(1 of 2) PTHR30540//PTHR30540:SF6 - OSMOTIC STRESS POTASSIUM TRANSPORTER // POTASSIUM TRANSPORTER 2	0.525	-0.929167	0.00102039	0.00699383	yes	down
1750	Glyma.06G144000	(1 of 2) PTHR33599//PTHR33599:SF4 - FAMILY NOT NAMED // GB|AAF01528.1	0.595	-0.748692	0.00125482	0.00831214	yes	down
1751	Glyma.06G144100	(1 of 8) K07407 - alpha-galactosidase (E3.2.1.22B, galA, rafA)	0.143	-2.80605	1.39905e-34	5.61266e-32	yes	down
1752	Glyma.06G144200	(1 of 1) PTHR10631//PTHR10631:SF2 - N 2 ,N 2 -DIMETHYLGUANOSINE TRNA METHYLTRANSFERASE // N2, N2-DIMETHYLGUANOSINE TRNA METHYLTRANSFERASES-LIKE PROTEIN	1.789	0.839063	0.00571967	0.0284235	yes	up
1753	Glyma.06G145100	(1 of 4) PTHR11119:SF9 - ADENINE/GUANINE PERMEASE AZG1	2.407	1.26753	3.45482e-06	5.334e-05	yes	up
1754	Glyma.06G145300	(1 of 4) PTHR31388:SF24 - PEROXIDASE 52	1.786	0.836521	1.11828e-09	3.60103e-08	yes	up
1755	Glyma.06G146700	(1 of 4) PTHR11702//PTHR11702:SF26 - DEVELOPMENTALLY REGULATED GTP-BINDING PROTEIN-RELATED // DEVELOPMENTALLY-REGULATED GTP-BINDING PROTEIN 2	0.652	-0.616634	9.36738e-05	0.000933417	yes	down
1756	Glyma.06G147100	(1 of 176) PF03106 - WRKY DNA -binding domain (WRKY)	0.283	-1.82169	8.70246e-11	3.35158e-09	yes	down
1757	Glyma.06G148000	(1 of 23) PF12023 - Domain of unknown function (DUF3511) (DUF3511)	3.042	1.60516	0.000445985	0.00351972	yes	up
1758	Glyma.06G149500	(1 of 131) PF00892 - EamA-like transporter family (EamA)	2.101	1.07079	6.38926e-13	3.43672e-11	yes	up
1759	Glyma.06G150100	(1 of 1) PTHR11937//PTHR11937:SF200//PTHR11937:SF247 - ACTIN // ACTIN-7 // SUBFAMILY NOT NAMED	1.717	0.780108	1.41723e-07	3.11362e-06	yes	up
1760	Glyma.06G150400	(1 of 6) K19040 - E3 ubiquitin-protein ligase ATL10/75/76/77/78 [EC:6.3.2.19] (ATL76S)	2.499	1.32122	0.000252	0.00217163	yes	up
1761	Glyma.06G150500	-	2.474	1.30657	1.27819e-12	6.63436e-11	yes	up
1762	Glyma.06G150701	(1 of 2) PTHR24348:SF24 - PROTEIN KINASE FAMILY PROTEIN	2.311	1.20878	1.40209e-11	6.13623e-10	yes	up
1763	Glyma.06G150900	(1 of 3) K09131 - hypothetical protein (K09131)	0.552	-0.856221	6.30785e-06	9.01091e-05	yes	down
1764	Glyma.06G151000	(1 of 2) PTHR13902//PTHR13902:SF62 - SERINE/THREONINE-PROTEIN KINASE WNK WITH NO LYSINE -RELATED // SERINE/THREONINE-PROTEIN KINASE WNK6-RELATED	1.964	0.973473	5.88838e-09	1.66749e-07	yes	up
1765	Glyma.06G151200	(1 of 3) PTHR22849//PTHR22849:SF20 - WDSAM1 PROTEIN // SUBFAMILY NOT NAMED	0.407	-1.29827	0.000329745	0.00274512	yes	down
1766	Glyma.06G153800	(1 of 4) PTHR31238//PTHR31238:SF3 - FAMILY NOT NAMED // GERMIN-LIKE PROTEIN SUBFAMILY 3 MEMBER 4	0.227	-2.14128	0.0082629	0.0379569	yes	down
1767	Glyma.06G154400	(1 of 171) PF02365 - No apical meristem (NAM) protein (NAM)	0.108	-3.20798	9.66063e-09	2.63872e-07	yes	down
1768	Glyma.06G154500	(1 of 4) PTHR19241//PTHR19241:SF230 - ATP-BINDING CASSETTE TRANSPORTER // ABC TRANSPORTER G FAMILY MEMBER 5	1.887	0.915787	0.000597271	0.00448046	yes	up
1769	Glyma.06G155500	(1 of 20) PF00069//PF00582 - Protein kinase domain (Pkinase) // Universal stress protein family (Usp)	1.504	0.588745	0.000561618	0.0042511	yes	up
1770	Glyma.06G156600	(1 of 6) PTHR22950//PTHR22950:SF310 - AMINO ACID TRANSPORTER // SUBFAMILY NOT NAMED	2.643	1.40244	2.30338e-08	5.89827e-07	yes	up
1771	Glyma.06G156700	(1 of 6) PTHR22950//PTHR22950:SF310 - AMINO ACID TRANSPORTER // SUBFAMILY NOT NAMED	0.628	-0.670047	2.41811e-05	0.000290936	yes	down
1772	Glyma.06G157000	-	0.002	-8.86211	1.57776e-12	8.05892e-11	yes	down
1773	Glyma.06G157200	(1 of 1) PTHR23421//PTHR23421:SF67 - BETA-GALACTOSIDASE RELATED // BETA-GALACTOSIDASE 10	1.748	0.805687	0.00431384	0.0227742	yes	up
1774	Glyma.06G157800	(1 of 6) KOG3591 - Alpha crystallins	0.325	-1.62108	1.03976e-10	3.95693e-09	yes	down
1775	Glyma.06G160200	(1 of 7) PTHR23324:SF48 - PATELLIN-3-RELATED	1.83	0.871558	0.00644794	0.0312247	yes	up
1776	Glyma.06G160500	(1 of 3) PTHR10641//PTHR10641:SF643 - MYB-LIKE DNA-BINDING PROTEIN MYB // MYB TRANSCRIPTION FACTOR-RELATED	0.641	-0.642078	0.000371799	0.00303178	yes	down
1777	Glyma.06G160600	(1 of 26) 2.7.11.17 - Calcium/calmodulin-dependent protein kinase / Microtubule-associated protein 2 kinase	2.547	1.34902	3.40974e-05	0.000390598	yes	up
1778	Glyma.06G161100	(1 of 2) PTHR16193//PTHR16193:SF0 - UNCHARACTERIZED // TETRATRICOPEPTIDE REPEAT PROTEIN 27	1.582	0.661757	0.000608667	0.00455	yes	up
1779	Glyma.06G161200	(1 of 9) PTHR24349//PTHR24349:SF166 - SERINE/THREONINE-PROTEIN KINASE // CALCIUM-DEPENDENT PROTEIN KINASE 11-RELATED	1.567	0.647732	0.000500182	0.00385872	yes	up
1780	Glyma.06G162200	(1 of 2) PTHR11638//PTHR11638:SF118 - ATP-DEPENDENT CLP PROTEASE // CHAPERONE PROTEIN CLPD, CHLOROPLASTIC	0.266	-1.91259	1.61703e-17	1.5377e-15	yes	down
1781	Glyma.06G162800	(1 of 4) 1.1.1.208 - (+)-neomenthol dehydrogenase / Monoterpenoid dehydrogenase	0.024	-5.38762	0.00125017	0.00829136	yes	down
1782	Glyma.06G164900	(1 of 4) PTHR31384//PTHR31384:SF8 - FAMILY NOT NAMED // AUXIN RESPONSE FACTOR 2	0.389	-1.36326	6.45774e-19	7.32819e-17	yes	down
1783	Glyma.06G165700	(1 of 4) PTHR12565//PTHR12565:SF90 - STEROL REGULATORY ELEMENT-BINDING PROTEIN // TRANSCRIPTION FACTOR BHLH137	2.57	1.36185	0.000177774	0.00161974	yes	up
1784	Glyma.06G166800	(1 of 10) PTHR10791:SF22 - BIDIRECTIONAL SUGAR TRANSPORTER SWEET10	0.002	-8.9441	3.77548e-13	2.11038e-11	yes	down
1785	Glyma.06G166900	(1 of 2) PF03083//PF04193 - Sugar efflux transporter for intercellular exchange (MtN3_slv) // PQ loop repeat (PQ-loop)	210.384	7.71688	4.3985e-10	1.50846e-08	yes	up
1786	Glyma.06G167000	(1 of 10) PTHR10791:SF22 - BIDIRECTIONAL SUGAR TRANSPORTER SWEET10	8.615	3.10677	0.00446573	0.0233617	yes	up
1787	Glyma.06G167300	(1 of 3) PTHR33184:SF2 - TPD1	4.349	2.12055	3.82721e-05	0.000430106	yes	up
1788	Glyma.06G167900	(1 of 2) PTHR12300//PTHR12300:SF58 - HVA22-LIKE PROTEINS // SUBFAMILY NOT NAMED	0.001	-10.1069	5.62369e-16	4.52161e-14	yes	down
1789	Glyma.06G168100	(1 of 10) K10781 - fatty acyl-ACP thioesterase B (FATB)	0.269	-1.89311	8.60675e-06	0.000118214	yes	down
1790	Glyma.06G168300	(1 of 4) PTHR22814//PTHR22814:SF13 - COPPER TRANSPORT PROTEIN ATOX1-RELATED // FARNESYLATED PROTEIN 3-RELATED	0.131	-2.93156	0.00431727	0.0227769	yes	down
1791	Glyma.06G169100	(1 of 2) PTHR31956//PTHR31956:SF2 - FAMILY NOT NAMED // NON-SPECIFIC PHOSPHOLIPASE C6	2.445	1.28976	0.000348294	0.0028705	yes	up
1792	Glyma.06G170700	(1 of 4) PTHR13780//PTHR13780:SF36 - AMP-ACTIVATED PROTEIN KINASE, GAMMA REGULATORY SUBUNIT // SNF1-RELATED PROTEIN KINASE REGULATORY SUBUNIT GAMMA-1	0.511	-0.968117	0.000191964	0.00172535	yes	down
1793	Glyma.06G171100	-	0.114	-3.13548	1.09651e-05	0.000145922	yes	down
1794	Glyma.06G171150	(1 of 7) PTHR10891//PTHR10891:SF590 - EF-HAND CALCIUM-BINDING DOMAIN CONTAINING PROTEIN // SUBFAMILY NOT NAMED	0.101	-3.30513	2.18915e-42	1.59077e-39	yes	down
1795	Glyma.06G172200	(1 of 6) PTHR33595//PTHR33595:SF3 - FAMILY NOT NAMED // EMB|CAB62340.1-RELATED	0.046	-4.42988	1.94148e-10	7.01429e-09	yes	down
1796	Glyma.06G173300	(1 of 2) PTHR11119//PTHR11119:SF25 - XANTHINE-URACIL / VITAMIN C PERMEASE FAMILY MEMBER // ADENINE/GUANINE PERMEASE AZG2	33.914	5.08383	0.0006584	0.00484145	yes	up
1797	Glyma.06G173600	-	3.559	1.83148	0.00401219	0.0215091	yes	up
1798	Glyma.06G174800	(1 of 3) PTHR12411//PTHR12411:SF346 - CYSTEINE PROTEASE FAMILY C1-RELATED // KDEL-TAILED CYSTEINE ENDOPEPTIDASE CEP1-RELATED	0.038	-4.71594	7.3687e-05	0.000757381	yes	down
1799	Glyma.06G176100	(1 of 6) 1.14.13.120 - Costunolide synthase	1.811	0.857046	0.011327	0.0483846	yes	up
1800	Glyma.06G176200	(1 of 6) 1.14.13.120 - Costunolide synthase	1.584	0.663565	0.00256094	0.0148695	yes	up
1801	Glyma.06G176300	(1 of 3) PTHR13317//PTHR13317:SF4 - UNCHARACTERIZED // TRANSMEMBRANE ANTERIOR POSTERIOR TRANSFORMATION PROTEIN 1 HOMOLOG	0.645	-0.632554	0.006197	0.030264	yes	down
1802	Glyma.06G176700	(1 of 30) PF05910 - Plant protein of unknown function (DUF868) (DUF868)	2.858	1.51502	0.0047077	0.0243791	yes	up
1803	Glyma.06G176900	(1 of 6) K02358 - elongation factor Tu (tuf, TUFM)	1.799	0.846829	0.00113331	0.00761464	yes	up
1804	Glyma.06G177300	-	3.024	1.59646	0.000119525	0.00115152	yes	up
1805	Glyma.06G177600	-	0.078	-3.67402	0.0102662	0.0449961	yes	down
1806	Glyma.06G177800	(1 of 2) PTHR10774//PTHR10774:SF94 - EXTENDED SYNAPTOTAGMIN-RELATED // SUBFAMILY NOT NAMED	0.127	-2.98195	4.66025e-09	1.34442e-07	yes	down
1807	Glyma.06G178000	(1 of 65) PF00564 - PB1 domain (PB1)	0.301	-1.7317	1.03901e-15	8.06758e-14	yes	down
1808	Glyma.06G178400	(1 of 5) PTHR10638//PTHR10638:SF34 - COPPER AMINE OXIDASE // SUBFAMILY NOT NAMED	1.721	0.783081	7.78969e-07	1.42577e-05	yes	up
1809	Glyma.06G179200	(1 of 4) PTHR31268//PTHR31268:SF2 - FAMILY NOT NAMED // GALACTINOL--SUCROSE GALACTOSYLTRANSFERASE 5-RELATED	0.291	-1.78258	6.90209e-12	3.19112e-10	yes	down
1810	Glyma.06G179800	(1 of 9) PTHR24320//PTHR24320:SF81 - FAMILY NOT NAMED // NAD(P)-BINDING ROSSMANN-FOLD SUPERFAMILY PROTEIN	0.211	-2.24202	1.34145e-06	2.32403e-05	yes	down
1811	Glyma.06G180000	(1 of 12) K13525 - transitional endoplasmic reticulum ATPase (VCP, CDC48)	0.48	-1.05898	7.67675e-07	1.40945e-05	yes	down
1812	Glyma.06G180300	(1 of 24) PF03080//PF14365 - Domain of unknown function (DUF239) (DUF239) // Domain of unknown function (DUF4409) (DUF4409)	5.216	2.38282	0.00389087	0.020952	yes	up
1813	Glyma.06G180400	-	0.661	-0.598049	0.00344175	0.0189117	yes	down
1814	Glyma.06G181500	(1 of 4) K06195 - ApaG protein (apaG)	2.862	1.51689	0.000103666	0.00101849	yes	up
1815	Glyma.06G181600	(1 of 3) PTHR11132//PTHR11132:SF120 - SOLUTE CARRIER FAMILY 35 // SUBFAMILY NOT NAMED	1.524	0.608223	0.00115499	0.00774412	yes	up
1816	Glyma.06G181900	(1 of 4) PTHR11453//PTHR11453:SF51 - ANION EXCHANGE PROTEIN // SUBFAMILY NOT NAMED	0.257	-1.9614	3.71902e-08	9.08248e-07	yes	down
1817	Glyma.06G182000	(1 of 4) PTHR10093 - IRON-SULFUR CLUSTER ASSEMBLY ENZYME NIFU HOMOLOG	0.442	-1.17897	6.13453e-07	1.14968e-05	yes	down
1818	Glyma.06G183000	(1 of 82) PF04535 - Domain of unknown function (DUF588) (DUF588)	0.349	-1.51684	1.52862e-13	8.89301e-12	yes	down
1819	Glyma.06G183100	(1 of 5) PF12014 - Domain of unknown function (DUF3506) (DUF3506)	0.477	-1.06933	2.74283e-08	6.89071e-07	yes	down
1820	Glyma.06G183800	(1 of 3) PTHR23315//PTHR23315:SF116 - BETA CATENIN-RELATED ARMADILLO REPEAT-CONTAINING // U-BOX DOMAIN-CONTAINING PROTEIN 18-RELATED	0.002	-9.00141	8.73591e-13	4.62151e-11	yes	down
1821	Glyma.06G184400	(1 of 2227) 2.7.11.1 - Non-specific serine/threonine protein kinase / Threonine-specific protein kinase	2.022	1.01588	2.28107e-07	4.7771e-06	yes	up
1822	Glyma.06G185300	(1 of 9) PTHR23201//PTHR23201:SF18 - EXTENSIN, PROLINE-RICH PROTEIN // SUBFAMILY NOT NAMED	2.02	1.01405	0.0110113	0.0473987	yes	up
1823	Glyma.06G186200	-	0.572	-0.804724	0.000132821	0.00125591	yes	down
1824	Glyma.06G186300	(1 of 2) 1.2.1.19//1.2.1.8 - Aminobutyraldehyde dehydrogenase / Gamma-guanidinobutyraldehyde dehydrogenase // Betaine-aldehyde dehydrogenase / Betaine aldehyde oxidase	0.347	-1.5255	4.67785e-28	1.13307e-25	yes	down
1825	Glyma.06G187400	(1 of 4) K18875 - enhanced disease susceptibility 1 protein (EDS1)	0.578	-0.791014	6.12013e-06	8.77827e-05	yes	down
1826	Glyma.06G187900	(1 of 2) PTHR31448:SF9 - F14D16.14	20.352	4.34713	0.00073826	0.00533745	yes	up
1827	Glyma.06G191300	(1 of 4) KOG0059 - Lipid exporter ABCA1 and related proteins, ABC superfamily	0.419	-1.25376	2.1524e-06	3.55209e-05	yes	down
1828	Glyma.06G192100	(1 of 3) PTHR24064//PTHR24064:SF242 - FAMILY NOT NAMED // ORGANIC CATION/CARNITINE TRANSPORTER 3	4.533	2.18045	1.47978e-05	0.000189653	yes	up
1829	Glyma.06G192300	-	0.588	-0.76658	5.55028e-06	8.07132e-05	yes	down
1830	Glyma.06G192600	(1 of 5) K10436 - microtubule-associated protein, RP/EB family (MAPRE)	1.542	0.625018	0.00899828	0.0405512	yes	up
1831	Glyma.06G192700	(1 of 4) PTHR12300:SF52 - HVA22-LIKE PROTEIN A-RELATED	0.463	-1.1104	6.4289e-09	1.80727e-07	yes	down
1832	Glyma.06G193500	(1 of 2) PTHR11260:SF221 - GLUTATHIONE S-TRANSFERASE U9	0.352	-1.50693	6.75187e-05	0.000703557	yes	down
1833	Glyma.06G193600	(1 of 3) PTHR10641//PTHR10641:SF641 - MYB-LIKE DNA-BINDING PROTEIN MYB // MYB FAMILY TRANSCRIPTION FACTOR	0.064	-3.96973	5.24785e-07	1.00203e-05	yes	down
1834	Glyma.06G194100	(1 of 4) PTHR23012//PTHR23012:SF73 - MEMBRANE ASSOCIATED RING FINGER // SUBFAMILY NOT NAMED	1.657	0.72818	0.00119001	0.00795124	yes	up
1835	Glyma.06G194600	-	0.251	-1.99499	7.52377e-10	2.50443e-08	yes	down
1836	Glyma.06G194700	-	0.157	-2.67025	7.97786e-08	1.83653e-06	yes	down
1837	Glyma.06G195401	-	0.029	-5.09679	0.00461661	0.0239913	yes	down
1838	Glyma.06G195500	(1 of 4) PTHR31744:SF7 - NAC DOMAIN-CONTAINING PROTEIN 100-RELATED	0.166	-2.59182	1.34886e-11	5.92346e-10	yes	down
1839	Glyma.06G196300	(1 of 6) K08493 - vesicle transport through interaction with t-SNAREs 1 (VTI1)	0.645	-0.632121	0.00359164	0.0195872	yes	down
1840	Glyma.06G196800	(1 of 4) PTHR23213//PTHR23213:SF210 - FORMIN-RELATED // FORMIN-LIKE PROTEIN 15A-RELATED	1.749	0.806721	0.00506691	0.025809	yes	up
1841	Glyma.06G198100	(1 of 5) PTHR23023:SF86 - FLAVIN-CONTAINING MONOOXYGENASE FMO GS-OX-LIKE 8-RELATED	4.347	2.12012	3.0007e-06	4.73049e-05	yes	up
1842	Glyma.06G202200	(1 of 1) PF00004//PF02861//PF07724//PF07728 - ATPase family associated with various cellular activities (AAA) (AAA) // Clp amino terminal domain, pathogenicity island component (Clp_N) // AAA domain (Cdc48 subfamily) (AAA_2) // AAA domain (dynein-related subfamily) (AAA_5)	0.51	-0.971328	8.40095e-15	5.80513e-13	yes	down
1843	Glyma.06G203900	(1 of 2) PTHR12542//PTHR12542:SF20 - EXOCYST COMPLEX PROTEIN EXO70 // SUBFAMILY NOT NAMED	0.098	-3.35244	0.000292055	0.0024699	yes	down
1844	Glyma.06G204100	(1 of 8) PTHR31413//PTHR31413:SF4 - FAMILY NOT NAMED // NINJA-FAMILY PROTEIN AFP1-RELATED	0.059	-4.08804	6.48174e-61	1.24816e-57	yes	down
1845	Glyma.06G205400	(1 of 7) PTHR31673:SF3 - COBRA-LIKE EXTRACELLULAR GLYCOSYL-PHOSPHATIDYL INOSITOL-ANCHORED FAMILY PROTEIN-RELATED	2.119	1.08323	0.00242219	0.0142052	yes	up
1846	Glyma.06G206400	(1 of 14) PTHR31992:SF8 - DOF ZINC FINGER PROTEIN DOF1.1-RELATED	0.371	-1.43006	7.93282e-06	0.000110255	yes	down
1847	Glyma.06G208900	(1 of 18) K01530 - phospholipid-translocating ATPase (E3.6.3.1)	0.568	-0.816563	5.03773e-06	7.42227e-05	yes	down
1848	Glyma.06G210200	-	0.018	-5.80865	0.000111323	0.00108459	yes	down
1849	Glyma.06G213100	(1 of 8) K14494 - DELLA protein (DELLA)	0.634	-0.658349	0.0112541	0.0481858	yes	down
1850	Glyma.06G216500	(1 of 8) PF03386 - Early nodulin 93 ENOD93 protein (ENOD93)	0.633	-0.659739	0.000925969	0.00643948	yes	down
1851	Glyma.06G216700	(1 of 2) K03426 - NAD+ diphosphatase (E3.6.1.22, NUDT12, nudC)	0.545	-0.876684	2.41276e-10	8.60395e-09	yes	down
1852	Glyma.06G218500	(1 of 1) PTHR11132//PTHR11132:SF86 - SOLUTE CARRIER FAMILY 35 // NUCLEOTIDE/SUGAR TRANSPORTER FAMILY PROTEIN	4.264	2.0923	0.0088809	0.0401161	yes	up
1853	Glyma.06G218900	(1 of 6) PTHR10766//PTHR10766:SF37 - TRANSMEMBRANE 9 SUPERFAMILY PROTEIN // ENDOMEMBRANE PROTEIN 70 FAMILY PROTEIN	3.442	1.78323	0.000200354	0.00178699	yes	up
1854	Glyma.06G221700	(1 of 2) PTHR31235//PTHR31235:SF51 - FAMILY NOT NAMED // PEROXIDASE 25	2.496	1.31973	1.12657e-09	3.62468e-08	yes	up
1855	Glyma.06G221900	(1 of 3) 1.14.99.3 - Heme oxygenase (biliverdin-producing) / Heme oxygenase (decyclizing)	0.419	-1.25555	1.0755e-11	4.83321e-10	yes	down
1856	Glyma.06G224300	(1 of 21) PF01429 - Methyl-CpG binding domain (MBD)	0.546	-0.87391	1.60716e-07	3.48714e-06	yes	down
1857	Glyma.06G225500	(1 of 5) PTHR13301//PTHR13301:SF28 - X-BOX TRANSCRIPTION FACTOR-RELATED // SUBFAMILY NOT NAMED	1.759	0.814839	1.47922e-06	2.53873e-05	yes	up
1858	Glyma.06G227200	(1 of 5) K10956 - protein transport protein SEC61 subunit alpha (SEC61A)	1.561	0.642496	0.00219089	0.0131204	yes	up
1859	Glyma.06G228800	(1 of 2) PTHR31104//PTHR31104:SF1 - FAMILY NOT NAMED // GENOMIC DNA, CHROMOSOME 3, TAC CLONE:K15M2	1.91	0.933576	0.00890219	0.0401725	yes	up
1860	Glyma.06G230800	(1 of 84) 2.7.10.2 - Non-specific protein-tyrosine kinase / Cytoplasmic protein tyrosine kinase	0.413	-1.27619	3.12825e-05	0.000364024	yes	down
1861	Glyma.06G231300	(1 of 1) PTHR32285//PTHR32285:SF66 - FAMILY NOT NAMED // PROTEIN TRICHOME BIREFRINGENCE-LIKE 31	2.124	1.08709	0.00290247	0.016429	yes	up
1862	Glyma.06G232300	(1 of 8) PTHR31072:SF3 - TRANSCRIPTION FACTOR TCP10-RELATED	2.223	1.15221	0.00111099	0.00749343	yes	up
1863	Glyma.06G235500	(1 of 5) K00815 - tyrosine aminotransferase (TAT)	0.535	-0.901589	0.00302561	0.0170259	yes	down
1864	Glyma.06G236100	(1 of 1) K06692 - 26S proteasome non-ATPase regulatory subunit 5 (PSMD5)	0.665	-0.589241	6.60745e-06	9.38668e-05	yes	down
1865	Glyma.06G238200	(1 of 4) PTHR13832:SF333 - PROTEIN PHOSPHATASE 2C 39-RELATED	0.371	-1.43189	1.72088e-14	1.12907e-12	yes	down
1866	Glyma.06G238300	-	0.015	-6.05426	7.10261e-06	0.000100039	yes	down
1867	Glyma.06G239026	(1 of 55) PTHR11017//PTHR11017:SF155 - LEUCINE-RICH REPEAT-CONTAINING PROTEIN // SUBFAMILY NOT NAMED	1.659	0.73063	0.000487588	0.00378369	yes	up
1868	Glyma.06G239500	(1 of 3) K12356 - coniferyl-alcohol glucosyltransferase (UGT72E)	0.165	-2.60046	8.31823e-17	7.39862e-15	yes	down
1869	Glyma.06G239900	(1 of 7) PTHR33021:SF45 - EARLY NODULIN-LIKE PROTEIN 3-RELATED	0.498	-1.00495	2.23174e-18	2.34199e-16	yes	down
1870	Glyma.06G240300	(1 of 74) PF05678 - VQ motif (VQ)	1.927	0.946105	0.000371236	0.00302847	yes	up
1871	Glyma.06G240400	(1 of 2) PTHR11566:SF44 - DYNAMIN-LIKE PROTEIN C	6.296	2.65446	0.00510972	0.0259584	yes	up
1872	Glyma.06G242700	-	0.647	-0.627085	0.010533	0.0458473	yes	down
1873	Glyma.06G242800	(1 of 2) K02260 - cytochrome c oxidase assembly protein subunit 17 (COX17)	0.612	-0.708442	7.10426e-05	0.000733529	yes	down
1874	Glyma.06G242900	-	0.071	-3.81841	0.0029445	0.0166282	yes	down
1875	Glyma.06G248700	(1 of 3) PTHR31008//PTHR31008:SF2 - COP1-INTERACTING PROTEIN-RELATED // TOLL-INTERLEUKIN-RESISTANCE (TIR) DOMAIN-CONTAINING PROTEIN	3.666	1.87419	0.0024619	0.0143856	yes	up
1876	Glyma.06G248900	(1 of 4) PTHR31719:SF34 - NAC DOMAIN-CONTAINING PROTEIN 19-RELATED	0.063	-3.98659	2.77698e-52	3.45e-49	yes	down
1877	Glyma.06G249800	(1 of 37) PF00407 - Pathogenesis-related protein Bet v I family (Bet_v_1)	0.495	-1.01528	4.34228e-05	0.000480696	yes	down
1878	Glyma.06G254900	(1 of 5) PTHR11255//PTHR11255:SF29 - DIACYLGLYCEROL KINASE // DIACYLGLYCEROL KINASE 5-RELATED	0.539	-0.890807	0.00721634	0.0341135	yes	down
1879	Glyma.06G255300	(1 of 8) PTHR31717:SF7 - B-BOX DOMAIN PROTEIN 26-RELATED	0.01	-6.70717	2.80168e-06	4.45688e-05	yes	down
1880	Glyma.06G255900	(1 of 57) PF00954//PF01453//PF07714//PF08276 - S-locus glycoprotein domain (S_locus_glycop) // D-mannose binding lectin (B_lectin) // Protein tyrosine kinase (Pkinase_Tyr) // PAN-like domain (PAN_2)	1.509	0.593697	0.0050593	0.0257839	yes	up
1881	Glyma.06G256300	(1 of 9) PTHR23155//PTHR23155:SF646 - LEUCINE-RICH REPEAT-CONTAINING PROTEIN // SUBFAMILY NOT NAMED	1.61	0.686954	0.000351396	0.00289148	yes	up
1882	Glyma.06G257500	(1 of 4) PF00069//PF00954//PF01453//PF07714//PF08276 - Protein kinase domain (Pkinase) // S-locus glycoprotein domain (S_locus_glycop) // D-mannose binding lectin (B_lectin) // Protein tyrosine kinase (Pkinase_Tyr) // PAN-like domain (PAN_2)	0.25	-1.99731	0.0112665	0.0482225	yes	down
1883	Glyma.06G258101	(1 of 27) PTHR27002//PTHR27002:SF9 - FAMILY NOT NAMED // CYSTEINE-RICH RECEPTOR-LIKE PROTEIN KINASE 27-RELATED	2.214	1.14655	6.77223e-11	2.6506e-09	yes	up
1884	Glyma.06G261250	-	74.328	6.21584	6.75003e-05	0.000703557	yes	up
1885	Glyma.06G261400	(1 of 1) PF00931//PF00954//PF07725//PF08276//PF13676 - NB-ARC domain (NB-ARC) // S-locus glycoprotein domain (S_locus_glycop) // Leucine Rich Repeat (LRR_3) // PAN-like domain (PAN_2) // TIR domain (TIR_2)	1.79	0.839642	0.0056878	0.0283089	yes	up
1886	Glyma.06G261500	(1 of 25) PF00931//PF07725//PF13676 - NB-ARC domain (NB-ARC) // Leucine Rich Repeat (LRR_3) // TIR domain (TIR_2)	2.085	1.0599	5.35672e-06	7.82637e-05	yes	up
1887	Glyma.06G262100	(1 of 57) PF00954//PF01453//PF07714//PF08276 - S-locus glycoprotein domain (S_locus_glycop) // D-mannose binding lectin (B_lectin) // Protein tyrosine kinase (Pkinase_Tyr) // PAN-like domain (PAN_2)	0.262	-1.93172	0.00159228	0.0100961	yes	down
1888	Glyma.06G262900	-	0.562	-0.830791	0.000795522	0.00567338	yes	down
1889	Glyma.06G263300	-	2.403	1.26499	0.00755468	0.03537	yes	up
1890	Glyma.06G263500	(1 of 8) PF05729//PF13676 - NACHT domain (NACHT) // TIR domain (TIR_2)	2.549	1.35004	0.00285858	0.016245	yes	up
1891	Glyma.06G264900	-	3.901	1.9638	0.00499772	0.025575	yes	up
1892	Glyma.06G265500	(1 of 111) PF03514 - GRAS domain family (GRAS)	0.268	-1.89968	7.12274e-06	0.000100262	yes	down
1893	Glyma.06G265700	(1 of 3) PTHR10366//PTHR10366:SF350 - NAD DEPENDENT EPIMERASE/DEHYDRATASE // SUBFAMILY NOT NAMED	0.35	-1.51259	0.000127942	0.00121773	yes	down
1894	Glyma.06G266700	(1 of 7) PTHR10438:SF242 - THIOREDOXIN-LIKE PROTEIN CXXS1	0.642	-0.638539	0.000341213	0.00282362	yes	down
1895	Glyma.06G266900	(1 of 4) PTHR32116//PTHR32116:SF24 - FAMILY NOT NAMED // GALACTURONOSYLTRANSFERASE 12-RELATED	1.629	0.704024	0.00174415	0.0108887	yes	up
1896	Glyma.06G269500	(1 of 3) PTHR10388//PTHR10388:SF18 - EUKARYOTIC TRANSLATION INITIATION FACTOR SUI1 // PROTEIN TRANSLATION FACTOR SUI1 HOMOLOG 1-RELATED	0.649	-0.622842	2.37566e-05	0.000286545	yes	down
1897	Glyma.06G270400	(1 of 12) 1.10.3.1 - Catechol oxidase / Tyrosinase	0.059	-4.07666	2.20185e-15	1.6498e-13	yes	down
1898	Glyma.06G275600	(1 of 2) PTHR10788//PTHR10788:SF18 - TREHALOSE-6-PHOSPHATE SYNTHASE // ALPHA,ALPHA-TREHALOSE-PHOSPHATE SYNTHASE [UDP-FORMING] 7-RELATED	1.659	0.73041	1.313e-05	0.000170433	yes	up
1899	Glyma.06G275900	(1 of 154) K00430 - peroxidase (E1.11.1.7)	2.553	1.35225	0.00950958	0.0423499	yes	up
1900	Glyma.06G276500	-	0.355	-1.49246	0.000207941	0.00184399	yes	down
1901	Glyma.06G278000	(1 of 13) K16292 - KDEL-tailed cysteine endopeptidase [EC:3.4.22.-] (CEP, CYSEP)	0.078	-3.68381	2.61288e-08	6.60736e-07	yes	down
1902	Glyma.06G279100	(1 of 13) K16292 - KDEL-tailed cysteine endopeptidase [EC:3.4.22.-] (CEP, CYSEP)	0.13	-2.93893	8.36881e-05	0.000847287	yes	down
1903	Glyma.06G283300	(1 of 4) PTHR12565//PTHR12565:SF82 - STEROL REGULATORY ELEMENT-BINDING PROTEIN // SUBFAMILY NOT NAMED	2.96	1.56576	1.65124e-09	5.16216e-08	yes	up
1904	Glyma.06G283400	(1 of 9) 2.1.1.163 - Demethylmenaquinone methyltransferase / Demethylmenaquinone C-methylase	3.102	1.6334	0.000116717	0.00112915	yes	up
1905	Glyma.06G283700	(1 of 24) PF11820 - Protein of unknown function (DUF3339) (DUF3339)	0.568	-0.815769	0.0007537	0.00543073	yes	down
1906	Glyma.06G284100	-	39.234	5.29403	0.00116052	0.00777578	yes	up
1907	Glyma.06G284700	(1 of 4) PTHR32227//PTHR32227:SF91 - FAMILY NOT NAMED // GLUCAN ENDO-1,3-BETA-GLUCOSIDASE-LIKE PROTEIN 1	0.584	-0.774777	0.00724145	0.0342154	yes	down
1908	Glyma.06G284900	(1 of 6) PTHR13301//PTHR13301:SF69 - X-BOX TRANSCRIPTION FACTOR-RELATED // BASIC HELIX-LOOP-HELIX DOMAIN-CONTAINING PROTEIN	4.567	2.19116	0.000366267	0.00299492	yes	up
1909	Glyma.06G285300	(1 of 2) PTHR24073//PTHR24073:SF551 - FAMILY NOT NAMED // RAS-RELATED PROTEIN RABA1I	0.558	-0.840875	0.000302546	0.00254576	yes	down
1910	Glyma.06G286600	(1 of 10) PTHR11746//PTHR11746:SF83 - O-METHYLTRANSFERASE // SUBFAMILY NOT NAMED	3.186	1.67155	0.000147508	0.00137821	yes	up
1911	Glyma.06G286800	(1 of 32) K08472 - mlo protein (MLO)	3.472	1.7958	9.09016e-07	1.6367e-05	yes	up
1912	Glyma.06G286900	(1 of 2227) 2.7.11.1 - Non-specific serine/threonine protein kinase / Threonine-specific protein kinase	1.579	0.658867	0.000205724	0.00182769	yes	up
1913	Glyma.06G287200	(1 of 4) PTHR10593//PTHR10593:SF26 - SERINE/THREONINE-PROTEIN KINASE RIO // SUBFAMILY NOT NAMED	1.845	0.88374	0.00288831	0.0163818	yes	up
1914	Glyma.06G288600	(1 of 4) PTHR27000:SF215 - RECEPTOR-LIKE PROTEIN KINASE 5	1.909	0.93253	0.000490669	0.00380301	yes	up
1915	Glyma.06G289000	(1 of 6) PTHR24078//PTHR24078:SF188 - DNAJ HOMOLOG SUBFAMILY C MEMBER // DNAJ HEAT SHOCK PROTEIN	0.517	-0.9529	6.63654e-14	4.0378e-12	yes	down
1916	Glyma.06G289900	(1 of 28) KOG1792 - Reticulon	2.402	1.26421	2.50375e-08	6.37744e-07	yes	up
1917	Glyma.06G290000	(1 of 349) PF00847 - AP2 domain (AP2)	0.239	-2.06226	1.10603e-16	9.72519e-15	yes	down
1918	Glyma.06G290300	(1 of 2) K16812 - targeting protein for Xklp2 (TPX2)	6.578	2.71762	3.62569e-05	0.000411421	yes	up
1919	Glyma.06G290400	(1 of 7) K10695 - E3 ubiquitin-protein ligase RNF1/2 [EC:6.3.2.19] (RNF1_2)	0.663	-0.593483	0.00012993	0.0012319	yes	down
1920	Glyma.06G292200	(1 of 2) PTHR24056//PTHR24056:SF202 - CELL DIVISION PROTEIN KINASE // F21B7.34	0.492	-1.02327	4.9514e-10	1.68905e-08	yes	down
1921	Glyma.06G292400	(1 of 4) PTHR31451//PTHR31451:SF1 - FAMILY NOT NAMED // MANNAN ENDO-1,4-BETA-MANNOSIDASE 2-RELATED	0.498	-1.00691	7.81254e-12	3.58196e-10	yes	down
1922	Glyma.06G293700	(1 of 2) PTHR19282//PTHR19282:SF158 - TETRASPANIN // TETRASPANIN-19	0.623	-0.682549	0.000452434	0.0035604	yes	down
1923	Glyma.06G294100	(1 of 49) PF12796//PF13962 - Ankyrin repeats (3 copies) (Ank_2) // Domain of unknown function (PGG)	2.176	1.12141	8.07361e-06	0.000111929	yes	up
1924	Glyma.06G294500	(1 of 4) PTHR31692//PTHR31692:SF5 - FAMILY NOT NAMED // EXPANSIN-B1-RELATED	3.243	1.69743	1.05163e-07	2.3685e-06	yes	up
1925	Glyma.06G295200	(1 of 4) PTHR23500//PTHR23500:SF13 - FAMILY NOT NAMED // POLYOL TRANSPORTER 4-RELATED	1.865	0.899008	0.00121525	0.0080974	yes	up
1926	Glyma.06G295500	-	2.468	1.30325	3.55365e-08	8.73957e-07	yes	up
1927	Glyma.06G295700	(1 of 2) PTHR11746//PTHR11746:SF111 - O-METHYLTRANSFERASE // O-METHYLTRANSFERASE FAMILY PROTEIN	2.307	1.20611	2.85071e-10	1.00632e-08	yes	up
1928	Glyma.06G296800	(1 of 7) PTHR27001//PTHR27001:SF91 - FAMILY NOT NAMED // PROTEIN STRUBBELIG-RELATED	1.668	0.738371	0.00139402	0.00906893	yes	up
1929	Glyma.06G297300	(1 of 2) PTHR19297//PTHR19297:SF84 - GLYCOSYLTRANSFERASE 14 FAMILY MEMBER // CORE-2/I-BRANCHING BETA-1,6-N-ACETYLGLUCOSAMINYLTRANSFERASE FAMILY PROTEIN-RELATED	0.634	-0.656722	0.00144108	0.00931675	yes	down
1930	Glyma.06G297800	(1 of 36) PF12609 - Wound-induced protein (DUF3774)	0.53	-0.916301	1.49905e-05	0.000191741	yes	down
1931	Glyma.06G297900	(1 of 36) PF12609 - Wound-induced protein (DUF3774)	0.425	-1.23329	0.000159192	0.00147272	yes	down
1932	Glyma.06G298400	(1 of 36) PF12609 - Wound-induced protein (DUF3774)	0.456	-1.13134	0.00260644	0.0150914	yes	down
1933	Glyma.06G303200	(1 of 2) 4.1.3.1 - Isocitrate lyase / Isocitritase	0.01	-6.65453	4.47589e-13	2.47317e-11	yes	down
1934	Glyma.06G303300	(1 of 106) PF03168 - Late embryogenesis abundant protein (LEA_2)	79.205	6.30752	7.72725e-05	0.000790227	yes	up
1935	Glyma.06G304900	(1 of 7) K07976 - Rab family, other (RAB)	0.019	-5.7548	4.37631e-07	8.53823e-06	yes	down
1936	Glyma.06G307100	(1 of 3) PTHR11709//PTHR11709:SF106 - MULTI-COPPER OXIDASE // SUBFAMILY NOT NAMED	2.768	1.46909	7.63374e-08	1.76258e-06	yes	up
1937	Glyma.06G307900	(1 of 8) PTHR13301//PTHR13301:SF53 - X-BOX TRANSCRIPTION FACTOR-RELATED // CELLULOSE SYNTHASE-LIKE PROTEIN B1-RELATED	2.28	1.18895	1.13964e-05	0.000150932	yes	up
1938	Glyma.06G308500	(1 of 3) PTHR23024//PTHR23024:SF189 - MEMBER OF 'GDXG' FAMILY OF LIPOLYTIC ENZYMES // SUBFAMILY NOT NAMED	1.731	0.791796	0.000621067	0.00461938	yes	up
1939	Glyma.06G310500	(1 of 1) K10742 - DNA replication ATP-dependent helicase Dna2 (DNA2)	2.108	1.07602	1.00454e-05	0.00013513	yes	up
1940	Glyma.06G310700	(1 of 131) PF00892 - EamA-like transporter family (EamA)	0.5	-1.00122	4.99536e-07	9.60064e-06	yes	down
1941	Glyma.06G313500	(1 of 9) KOG2615 - Permease of the major facilitator superfamily	2.237	1.16165	0.0114132	0.0486344	yes	up
1942	Glyma.06G314200	(1 of 3) PTHR31707//PTHR31707:SF21 - FAMILY NOT NAMED // PECTINESTERASE/PECTINESTERASE INHIBITOR 25-RELATED	3.33	1.73572	0.00295916	0.0166934	yes	up
1943	Glyma.06G315400	(1 of 25) PF04852 - Protein of unknown function (DUF640) (DUF640)	1.794	0.843374	0.000433377	0.00343641	yes	up
1944	Glyma.06G316900	(1 of 2) 2.3.1.47 - 8-amino-7-oxononanoate synthase / AONS	0.331	-1.59543	1.07773e-09	3.48502e-08	yes	down
1945	Glyma.06G319460	(1 of 5) PTHR10551//PTHR10551:SF13 - FASCIN // SUBFAMILY NOT NAMED	2.455	1.29581	0.000240485	0.00208458	yes	up
1946	Glyma.06G319700	(1 of 2) PTHR27000:SF52 - LEUCINE-RICH REPEAT (LRR) FAMILY PROTEIN-RELATED	0.105	-3.25748	1.18437e-05	0.000155731	yes	down
1947	Glyma.06G321300	(1 of 1) PTHR33359//PTHR33359:SF1 - FAMILY NOT NAMED // MOLYBDOPTERIN SYNTHASE SULFUR CARRIER SUBUNIT	1.798	0.846653	1.53824e-06	2.62599e-05	yes	up
1948	Glyma.06G321600	(1 of 9) PTHR32448//PTHR32448:SF25 - FAMILY NOT NAMED // FAD-BINDING BERBERINE FAMILY PROTEIN-RELATED	3.065	1.61607	9.67011e-06	0.000130951	yes	up
1949	Glyma.06G323700	(1 of 2) PTHR12526//PTHR12526:SF358 - GLYCOSYLTRANSFERASE // SUCROSE-PHOSPHATE SYNTHASE 4-RELATED	0.476	-1.0708	0.000765077	0.00549728	yes	down
1950	Glyma.06G323900	(1 of 2) PF09835 - Uncharacterized protein conserved in bacteria (DUF2062) (DUF2062)	0.533	-0.907643	3.65157e-08	8.95751e-07	yes	down
1951	Glyma.06G324300	(1 of 3) PTHR13301//PTHR13301:SF62 - X-BOX TRANSCRIPTION FACTOR-RELATED // SUBFAMILY NOT NAMED	2.949	1.56035	1.16641e-11	5.20533e-10	yes	up
1952	Glyma.06G325402	(1 of 3) PF00237//PF02776 - Ribosomal protein L22p/L17e (Ribosomal_L22) // Thiamine pyrophosphate enzyme, N-terminal TPP binding domain (TPP_enzyme_N)	1.741	0.799973	6.60933e-05	0.000692263	yes	up
1953	Glyma.06G325566	(1 of 3) PF00237//PF02776 - Ribosomal protein L22p/L17e (Ribosomal_L22) // Thiamine pyrophosphate enzyme, N-terminal TPP binding domain (TPP_enzyme_N)	1.761	0.816449	3.9582e-06	5.98987e-05	yes	up
1954	Glyma.07G000300	(1 of 11) PF03007//PF06974 - Wax ester synthase-like Acyl-CoA acyltransferase domain (WES_acyltransf) // Protein of unknown function (DUF1298) (DUF1298)	0.647	-0.628432	0.00142303	0.00922337	yes	down
1955	Glyma.07G000700	(1 of 2) PTHR31623//PTHR31623:SF3 - FAMILY NOT NAMED // F21J9.9	0.146	-2.77356	0.000884298	0.0062012	yes	down
1956	Glyma.07G001300	(1 of 3) K15813 - beta-amyrin synthase (LUP4)	2.766	1.4678	1.8087e-09	5.62397e-08	yes	up
1957	Glyma.07G001700	(1 of 155) K14488 - SAUR family protein (SAUR)	1.567	0.64794	0.00592015	0.0291601	yes	up
1958	Glyma.07G001800	(1 of 20) K14684 - solute carrier family 25 (mitochondrial phosphate transporter), member 23/24/25/41 (SLC25A23S)	1.855	0.891599	3.08251e-05	0.000359312	yes	up
1959	Glyma.07G002000	(1 of 2) PTHR10759//PTHR10759:SF4 - 60S RIBOSOMAL PROTEIN L34 // SUBFAMILY NOT NAMED	1.653	0.72528	0.00131987	0.00867887	yes	up
1960	Glyma.07G002200	(1 of 2) K03066 - 26S proteasome regulatory subunit T6 (PSMC5, RPT6)	0.651	-0.618627	1.86651e-06	3.1173e-05	yes	down
1961	Glyma.07G003800	(1 of 11) 2.4.1.168//2.4.2.39 - Xyloglucan 4-glucosyltransferase // Xyloglucan 6-xylosyltransferase / Xyloglucan 6-alpha-D-xylosyltransferase	3.251	1.70109	0.000810092	0.00575628	yes	up
1962	Glyma.07G004200	(1 of 6) PTHR31288//PTHR31288:SF5 - FAMILY NOT NAMED // GENOMIC DNA, CHROMOSOME 3, P1 CLONE: MXL8-RELATED	2.179	1.12379	6.02287e-06	8.65351e-05	yes	up
1963	Glyma.07G004700	(1 of 2) PTHR27001//PTHR27001:SF27 - FAMILY NOT NAMED // PROLINE-RICH RECEPTOR-LIKE PROTEIN KINASE PERK15	1.584	0.663501	0.00324768	0.0180558	yes	up
1964	Glyma.07G006000	-	2.179	1.12338	0.000176068	0.00160647	yes	up
1965	Glyma.07G006750	(1 of 32) 1.13.11.58 - Linoleate 9S-lipoxygenase / Linoleate 9-lipoxygenase	16.649	4.05734	1.80318e-30	5.42545e-28	yes	up
1966	Glyma.07G006900	(1 of 20) K15718 - linoleate 9S-lipoxygenase (LOX1_5)	1.763	0.817728	0.000208578	0.00184921	yes	up
1967	Glyma.07G007102	(1 of 32) 1.13.11.58 - Linoleate 9S-lipoxygenase / Linoleate 9-lipoxygenase	2.725	1.44641	0.00165562	0.0104256	yes	up
1968	Glyma.07G007500	(1 of 23) PF12023 - Domain of unknown function (DUF3511) (DUF3511)	0.151	-2.73155	0.00133836	0.00877502	yes	down
1969	Glyma.07G007700	(1 of 4) PTHR24092//PTHR24092:SF55 - FAMILY NOT NAMED // PHOSPHOLIPID-TRANSPORTING ATPASE TAT-1	2.366	1.24245	4.32196e-06	6.47672e-05	yes	up
1970	Glyma.07G009900	(1 of 4) K15403 - fatty acid omega-hydroxy dehydrogenase (ACE, HTH)	5.326	2.41314	6.91417e-05	0.000716977	yes	up
1971	Glyma.07G010100	-	2.429	1.28026	0.00101053	0.00694213	yes	up
1972	Glyma.07G010400	(1 of 8) PTHR23421//PTHR23421:SF74 - BETA-GALACTOSIDASE RELATED // BETA-GALACTOSIDASE 1	2.707	1.43658	7.04973e-08	1.63854e-06	yes	up
1973	Glyma.07G011300	(1 of 4) PTHR27001//PTHR27001:SF152 - FAMILY NOT NAMED // GENOMIC DNA, CHROMOSOME 3, P1 CLONE:MMM17-RELATED	1.582	0.661532	0.0070322	0.0334525	yes	up
1974	Glyma.07G011600	(1 of 7) PTHR24223//PTHR24223:SF108 - FAMILY NOT NAMED // ABC TRANSPORTER C FAMILY MEMBER 8	1.698	0.763781	0.0014382	0.00930287	yes	up
1975	Glyma.07G011900	(1 of 8) 3.1.3.75//3.6.1.1 - Phosphoethanolamine/phosphocholine phosphatase / PHOSPHO1 // Inorganic diphosphatase / Pyrophosphate phosphohydrolase	0.516	-0.953792	0.00328751	0.0182254	yes	down
1976	Glyma.07G013700	(1 of 9) PF07714//PF12819//PF13855 - Protein tyrosine kinase (Pkinase_Tyr) // Carbohydrate-binding protein of the ER (Malectin_like) // Leucine rich repeat (LRR_8)	31.266	4.96651	0.00295725	0.0166851	yes	up
1977	Glyma.07G013900	(1 of 5) 1.13.99.1 - Inositol oxygenase / Myo-inositol oxygenase	2.102	1.07209	0.000257728	0.00221362	yes	up
1978	Glyma.07G014500	(1 of 5) PTHR31284//PTHR31284:SF7 - FAMILY NOT NAMED // ACID PHOSPHATASE-RELATED	0.003	-8.30029	7.04843e-10	2.35435e-08	yes	down
1979	Glyma.07G015200	(1 of 4) PTHR31734//PTHR31734:SF2 - FAMILY NOT NAMED // AUXIN-RESPONSIVE PROTEIN IAA18-RELATED	0.1	-3.32071	2.82644e-07	5.77172e-06	yes	down
1980	Glyma.07G017200	-	5.79	2.53362	0.00418838	0.022237	yes	up
1981	Glyma.07G017600	(1 of 3) PTHR14009//PTHR14009:SF14 - LEUCINE ZIPPER-EF-HAND CONTAINING TRANSMEMBRANE PROTEIN // SUBFAMILY NOT NAMED	2.128	1.08954	0.00586695	0.0289833	yes	up
1982	Glyma.07G018200	(1 of 2) PTHR34041//PTHR34041:SF3 - FAMILY NOT NAMED // PHOTOSYSTEM II D1 PRECURSOR PROCESSING PROTEIN PSB27-H2, CHLOROPLASTIC	0.622	-0.68392	0.000171908	0.00157523	yes	down
1983	Glyma.07G018300	-	0.647	-0.629123	0.000617683	0.00459936	yes	down
1984	Glyma.07G018600	(1 of 2) 3.5.1.110 - Peroxyureidoacrylate/ureidoacrylate amidohydrolase	0.611	-0.709881	0.00027911	0.0023745	yes	down
1985	Glyma.07G018800	(1 of 6) PTHR11654:SF157 - PROTEIN NRT1/ PTR FAMILY 1.1-RELATED	1.851	0.8885	0.0041219	0.0219901	yes	up
1986	Glyma.07G020800	-	1.556	0.638105	4.56412e-05	0.000500934	yes	up
1987	Glyma.07G021000	(1 of 29) K09285 - AP2-like factor, ANT lineage (OVM, ANT)	0.346	-1.53054	0.000393016	0.00316755	yes	down
1988	Glyma.07G021100	(1 of 5) K07760 - cyclin-dependent kinase [EC:2.7.11.22] (CDK)	1.953	0.965522	0.00220061	0.0131664	yes	up
1989	Glyma.07G021300	-	0.517	-0.952743	5.86446e-11	2.33566e-09	yes	down
1990	Glyma.07G021600	(1 of 3) PTHR31642:SF11 - SHIKIMATE O-HYDROXYCINNAMOYLTRANSFERASE	0.524	-0.933595	1.93909e-05	0.00024013	yes	down
1991	Glyma.07G022000	(1 of 85) PF02298 - Plastocyanin-like domain (Cu_bind_like)	2.223	1.15226	3.43647e-06	5.31095e-05	yes	up
1992	Glyma.07G022300	(1 of 7) K13681 - xyloglucan fucosyltransferase [EC:2.4.1.-] Fuc a1-2 Gal (FUT)	1.614	0.690826	0.00750888	0.0352026	yes	up
1993	Glyma.07G022500	(1 of 2) PTHR10217:SF489 - CYCLIC NUCLEOTIDE-GATED ION CHANNEL 7-RELATED	0.165	-2.59737	0.00130895	0.00861881	yes	down
1994	Glyma.07G023500	(1 of 2) PF00069//PF03822//PF14531 - Protein kinase domain (Pkinase) // NAF domain (NAF) // Kinase-like (Kinase-like)	2.633	1.39689	5.08518e-07	9.74356e-06	yes	up
1995	Glyma.07G023600	(1 of 4) PTHR11706//PTHR11706:SF33 - MANGANESE TRANSPORTER // NATURAL RESISTANCE-ASSOCIATED MACROPHAGE PROTEIN 1	1.539	0.622111	0.00850254	0.038778	yes	up
1996	Glyma.07G023700	(1 of 2) PTHR10366//PTHR10366:SF404 - NAD DEPENDENT EPIMERASE/DEHYDRATASE // SUBFAMILY NOT NAMED	0.477	-1.06846	5.61898e-06	8.15387e-05	yes	down
1997	Glyma.07G024000	(1 of 10) K12581 - CCR4-NOT transcription complex subunit 7/8 (CNOT7_8, CAF1, POP2)	0.601	-0.735099	9.94205e-05	0.000981036	yes	down
1998	Glyma.07G024100	(1 of 6) PTHR21596//PTHR21596:SF3 - RIBONUCLEASE P SUBUNIT P38 // F16A14.2-RELATED	2.573	1.36334	0.00314198	0.0175711	yes	up
[truncated: 5,121 more rows]
