# Supplementary material for: Natural Variation of NAR5 Determines Nitrogenase Activity and the Yield in Soybean
Source: Adv Sci (Weinh). 2026 Apr 14;13(38):e21100. doi: 10.1002/advs.202521100 (PMC13335570; doi:10.1002/advs.202521100)
Supplement: Supplementary file 6 — Supporting File 6: advs75316‐sup‐0006‐TableS5.xlsx. [file ADVS-13-e21100-s004.xlsx]

## Sheet: Sheet1
Supplemental Table 5 Differentially expressed genes identified using RNA-seq of NAR5-OE1 vs. DN50 at 8 wpi
NO.	Gene ID	Gene Description	FC	Log2FC	Pvalue	Padjust	Significant	Regulate
1	Glyma.01G000700	-	48.951	5.61326	0.00507528	0.0331735	yes	up
2	Glyma.01G003600	-	1.775	0.828	1.00257e-05	0.000197244	yes	up
3	Glyma.01G003700	-	2.185	1.12755	5.03967e-10	3.3784e-08	yes	up
4	Glyma.01G004100	(1 of 3) PTHR12161:SF13 - REGULATOR OF VPS4 ACTIVITY PROTEIN-RELATED	0.469	-1.09218	5.2991e-06	0.000113899	yes	down
5	Glyma.01G004200	(1 of 4) PTHR10509//PTHR10509:SF29 - O-METHYLTRANSFERASE-RELATED // SUBFAMILY NOT NAMED	0.291	-1.78207	4.60498e-06	0.00010171	yes	down
6	Glyma.01G004600	(1 of 12) PF06376 - Protein of unknown function (DUF1070) (DUF1070)	2.473	1.30598	0.00269986	0.0203346	yes	up
7	Glyma.01G004800	(1 of 1) PTHR27003//PTHR27003:SF105//PTHR27003:SF44 - FAMILY NOT NAMED // LEUCINE-RICH REPEAT PROTEIN KINASE-RELATED // LRR RECEPTOR-LIKE SERINE/THREONINE-PROTEIN KINASE MEE39-RELATED	0.649	-0.624123	0.000179933	0.00228628	yes	down
8	Glyma.01G005400	(1 of 15) K00850 - 6-phosphofructokinase 1 (pfkA, PFK)	1.943	0.958449	5.34726e-14	8.63732e-12	yes	up
9	Glyma.01G005600	(1 of 4) PTHR27000//PTHR27000:SF4 - FAMILY NOT NAMED // EXTENSIN-LIKE PROTEIN-RELATED	2.292	1.19663	0.00546644	0.0351203	yes	up
10	Glyma.01G006000	(1 of 4) PTHR33172:SF2 - EMB|CAB83157.1	0.349	-1.51986	0.000986684	0.00916005	yes	down
11	Glyma.01G006200	(1 of 2) PTHR12626//PTHR12626:SF5 - PROGRAMMED CELL DEATH 4 // SUBFAMILY NOT NAMED	0.617	-0.69582	0.00116795	0.010461	yes	down
12	Glyma.01G006800	(1 of 5) PTHR31321//PTHR31321:SF17 - FAMILY NOT NAMED // PECTINESTERASE 53-RELATED	1.957	0.968512	0.000874281	0.00833234	yes	up
13	Glyma.01G007400	(1 of 78) PF00069//PF00560//PF08263//PF13855 - Protein kinase domain (Pkinase) // Leucine Rich Repeat (LRR_1) // Leucine rich repeat N-terminal domain (LRRNT_2) // Leucine rich repeat (LRR_8)	0.436	-1.1974	3.66775e-09	1.94971e-07	yes	down
14	Glyma.01G007800	(1 of 1) PTHR10629//PTHR10629:SF28 - CYTOSINE-SPECIFIC METHYLTRANSFERASE // DNA (CYTOSINE-5)-METHYLTRANSFERASE CMT3	2.347	1.23077	0.0010112	0.00932557	yes	up
15	Glyma.01G008000	(1 of 2) PTHR19359//PTHR19359:SF10 - CYTOCHROME B5 // SUBFAMILY NOT NAMED	1.548	0.630841	0.00697646	0.042322	yes	up
16	Glyma.01G008200	(1 of 39) K05658 - ATP-binding cassette, subfamily B (MDR/TAP), member 1 (ABCB1)	0.006	-7.27729	6.86619e-12	6.98422e-10	yes	down
17	Glyma.01G008700	(1 of 1) PTHR23079:SF13 - RNA-DEPENDENT RNA POLYMERASE 3-RELATED	1.824	0.867301	4.77563e-14	7.8726e-12	yes	up
18	Glyma.01G009200	(1 of 33) PF10604 - Polyketide cyclase / dehydrase and lipid transport (Polyketide_cyc2)	0.448	-1.1589	3.59162e-13	5.00197e-11	yes	down
19	Glyma.01G010100	(1 of 6) PTHR13018//PTHR13018:SF47 - PROBABLE MEMBRANE PROTEIN DUF221-RELATED // ERD (EARLY-RESPONSIVE TO DEHYDRATION STRESS) FAMILY PROTEIN-RELATED	1.616	0.692585	1.10096e-05	0.000212928	yes	up
20	Glyma.01G011900	(1 of 2) PF12796//PF13961//PF13962 - Ankyrin repeats (3 copies) (Ank_2) // Domain of unknown function (DUF4219) (DUF4219) // Domain of unknown function (PGG)	0.46	-1.12126	1.9802e-05	0.000352539	yes	down
21	Glyma.01G015400	-	1.745	0.8036	0.00618388	0.0385332	yes	up
22	Glyma.01G017700	(1 of 3) PTHR31065:SF2 - PLATZ TRANSCRIPTION FACTOR DOMAIN-CONTAINING PROTEIN	0.65	-0.622472	1.29282e-07	4.50523e-06	yes	down
23	Glyma.01G017800	-	0.414	-1.27067	0.000641334	0.00649898	yes	down
24	Glyma.01G018000	-	0.578	-0.790089	0.00548334	0.0351929	yes	down
25	Glyma.01G018400	(1 of 2) PTHR11514//PTHR11514:SF43 - MYC // TRANSCRIPTION FACTOR MYC3-RELATED	0.563	-0.829611	0.000171593	0.00219961	yes	down
26	Glyma.01G018800	(1 of 4) PTHR31213:SF6 - ABSCISIC ACID RECEPTOR PYL1-RELATED	2.182	1.12586	6.71575e-05	0.00101061	yes	up
27	Glyma.01G019300	(1 of 4) PTHR10579//PTHR10579:SF59 - CALCIUM-ACTIVATED CHLORIDE CHANNEL REGULATOR // C3H4 TYPE ZINC FINGER PROTEIN-RELATED	1.737	0.796997	0.00032277	0.00370698	yes	up
28	Glyma.01G019700	(1 of 310) PF00010 - Helix-loop-helix DNA-binding domain (HLH)	2.042	1.0303	2.87352e-09	1.5788e-07	yes	up
29	Glyma.01G024000	(1 of 6) K15104 - solute carrier family 25 (mitochondrial oxoglutarate transporter), member 11 (SLC25A11, OGC)	0.376	-1.41195	7.83413e-09	3.7704e-07	yes	down
30	Glyma.01G026600	-	0.279	-1.8406	0.000233614	0.00283883	yes	down
31	Glyma.01G027200	-	0.426	-1.23168	0.00547426	0.0351526	yes	down
32	Glyma.01G028100	(1 of 51) PF01657//PF07714 - Salt stress response/antifungal (Stress-antifung) // Protein tyrosine kinase (Pkinase_Tyr)	0.45	-1.15218	2.66476e-06	6.37576e-05	yes	down
33	Glyma.01G028400	-	1.916	0.938444	0.00216058	0.0170616	yes	up
34	Glyma.01G028800	(1 of 273) PF00646 - F-box domain (F-box)	0.507	-0.97954	0.000955431	0.00895384	yes	down
35	Glyma.01G029500	(1 of 2) PTHR10044:SF108 - S-RIBONUCLEASE BINDING PROTEIN SBP1-RELATED	0.651	-0.619972	0.00153492	0.013008	yes	down
36	Glyma.01G030300	(1 of 25) PF07816 - Protein of unknown function (DUF1645) (DUF1645)	0.333	-1.58799	8.93185e-05	0.0012855	yes	down
37	Glyma.01G030900	(1 of 23) PF03181 - BURP domain (BURP)	1.871	0.903999	0.000203635	0.0025393	yes	up
38	Glyma.01G031700	(1 of 10) K00797 - spermidine synthase (speE, SRM)	0.637	-0.651481	7.18566e-05	0.00107062	yes	down
39	Glyma.01G032000	(1 of 5) PTHR13833:SF42 - NHL DOMAIN-CONTAINING PROTEIN	2.48	1.3101	0.00011241	0.00155654	yes	up
40	Glyma.01G032300	-	0.36	-1.47553	1.73636e-09	1.00848e-07	yes	down
41	Glyma.01G034900	(1 of 112) PF13839//PF14416 - GDSL/SGNH-like Acyl-Esterase family found in Pmr5 and Cas1p (PC-Esterase) // PMR5 N terminal Domain (PMR5N)	2.989	1.57973	0.0050304	0.0329202	yes	up
42	Glyma.01G035100	(1 of 2) K14424 - 4-alpha-methyl-delta7-sterol-4alpha-methyl oxidase (SMO2)	2.294	1.1978	5.48525e-10	3.65386e-08	yes	up
43	Glyma.01G036000	(1 of 2) 2.4.1.195 - N-hydroxythioamide S-beta-glucosyltransferase / Uridine diphosphoglucose-thiohydroximate glucosyltransferase	0.045	-4.48681	0.00304665	0.0223691	yes	down
44	Glyma.01G036300	-	0.137	-2.86828	8.09818e-06	0.00016405	yes	down
45	Glyma.01G036600	(1 of 86) PF13912 - C2H2-type zinc finger (zf-C2H2_6)	0.394	-1.34231	0.000560794	0.00582236	yes	down
46	Glyma.01G036800	(1 of 1) KOG0266//KOG0271//KOG0645 - WD40 repeat-containing protein // Notchless-like WD40 repeat-containing protein // WD40 repeat protein	0.48	-1.05811	0.00120777	0.0107333	yes	down
47	Glyma.01G036900	(1 of 6) 3.4.24.7 - Interstitial collagenase / Vertebrate collagenase	0.195	-2.36016	1.30444e-07	4.54154e-06	yes	down
48	Glyma.01G037200	(1 of 4) 3.4.24.23 - Matrilysin / Uterine metalloendopeptidase	0.426	-1.23201	4.47164e-08	1.73679e-06	yes	down
49	Glyma.01G038600	(1 of 12) PTHR12374:SF26 - F25A4.19 PROTEIN	1.955	0.967293	1.06489e-09	6.60673e-08	yes	up
50	Glyma.01G039800	(1 of 4) PTHR11214//PTHR11214:SF103 - BETA-1,3-N-ACETYLGLUCOSAMINYLTRANSFERASE // BETA-1,3-GALACTOSYLTRANSFERASE 17-RELATED	1.807	0.853945	0.000302581	0.00351371	yes	up
51	Glyma.01G040400	(1 of 4) PTHR31205:SF2 - ACTIN CROSS-LINKING PROTEIN	0.519	-0.946253	6.76228e-05	0.0010168	yes	down
52	Glyma.01G040500	(1 of 2) PTHR36007:SF1 - TRANSPORT PROTEIN-RELATED	2.112	1.07845	0.0044928	0.0301841	yes	up
53	Glyma.01G041400	(1 of 6) PTHR11654:SF20 - PROTEIN NRT1/ PTR FAMILY 2.12-RELATED	0.263	-1.92947	6.02787e-13	7.76934e-11	yes	down
54	Glyma.01G041700	(1 of 87) K09338 - homeobox-leucine zipper protein (HD-ZIP)	0.571	-0.809325	3.66505e-05	0.000602085	yes	down
55	Glyma.01G042100	(1 of 5) PTHR11654//PTHR11654:SF98 - OLIGOPEPTIDE TRANSPORTER-RELATED // PROTEIN NRT1/ PTR FAMILY 4.5-RELATED	0.281	-1.83057	0.00238238	0.0184025	yes	down
56	Glyma.01G043100	(1 of 8) PTHR24361:SF334 - MITOGEN-ACTIVATED PROTEIN KINASE KINASE KINASE 19-RELATED	0.1	-3.31885	5.69011e-06	0.000120993	yes	down
57	Glyma.01G043400	(1 of 2) PTHR13780//PTHR13780:SF47 - AMP-ACTIVATED PROTEIN KINASE, GAMMA REGULATORY SUBUNIT // SNF1-RELATED PROTEIN KINASE REGULATORY SUBUNIT GAMMA-1-LIKE	1.71	0.773983	3.20845e-08	1.30827e-06	yes	up
58	Glyma.01G044100	(1 of 5) PTHR27001//PTHR27001:SF160 - FAMILY NOT NAMED // PROTEIN KINASE 2A, CHLOROPLASTIC-RELATED	0.477	-1.06842	1.60191e-07	5.43148e-06	yes	down
59	Glyma.01G044200	(1 of 2) K15275 - solute carrier family 35 (UDP-galactose transporter), member B1 (SLC35B1)	1.626	0.701323	0.000132276	0.00177925	yes	up
60	Glyma.01G046000	(1 of 6) 1.14.19.4 - Delta(8)-fatty-acid desaturase / SLD	2.056	1.03958	1.04904e-05	0.000204833	yes	up
61	Glyma.01G046600	(1 of 4) PTHR33781:SF4 - PROTEIN PHYTOCHROME KINASE SUBSTRATE 1-RELATED	1.983	0.987856	0.00777643	0.0459553	yes	up
62	Glyma.01G046900	(1 of 55) PTHR11017//PTHR11017:SF155 - LEUCINE-RICH REPEAT-CONTAINING PROTEIN // SUBFAMILY NOT NAMED	0.37	-1.43354	1.38037e-10	1.05571e-08	yes	down
63	Glyma.01G048000	(1 of 4) PTHR10759//PTHR10759:SF9 - 60S RIBOSOMAL PROTEIN L34 // SUBFAMILY NOT NAMED	0.499	-1.00334	6.1616e-06	0.000129624	yes	down
64	Glyma.01G049100	(1 of 4) PTHR31499:SF11 - HOMEODOMAIN-LIKE SUPERFAMILY PROTEIN	2.07	1.04941	2.48938e-09	1.38801e-07	yes	up
65	Glyma.01G050100	(1 of 74) PF01357//PF03330 - Pollen allergen (Pollen_allerg_1) // Rare lipoprotein A (RlpA)-like double-psi beta-barrel (DPBB_1)	1.763	0.81763	0.000229256	0.00279414	yes	up
66	Glyma.01G053800	(1 of 4) PTHR31221//PTHR31221:SF22 - FAMILY NOT NAMED // WRKY TRANSCRIPTION FACTOR 3-RELATED	0.57	-0.811671	0.000803369	0.00776666	yes	down
67	Glyma.01G054400	(1 of 39) PF04398 - Protein of unknown function, DUF538 (DUF538)	2.138	1.09645	2.73818e-05	0.000467319	yes	up
68	Glyma.01G057700	(1 of 59) PTHR23273//PTHR23273:SF8 - REPLICATION FACTOR A 1, RFA1 // SUBFAMILY NOT NAMED	0.625	-0.67857	0.00784994	0.0463064	yes	down
69	Glyma.01G061100	(1 of 5) PTHR24298:SF112 - CYTOCHROME P450 78A5-RELATED	2.11	1.07753	2.23877e-05	0.000390602	yes	up
70	Glyma.01G064600	(1 of 2) PTHR31096:SF13 - ACT DOMAIN-CONTAINING PROTEIN 5	0.638	-0.649067	0.00241318	0.0185921	yes	down
71	Glyma.01G068000	(1 of 7) K09487 - heat shock protein 90kDa beta (HSP90B, TRA1)	1.633	0.7078	4.23754e-07	1.27282e-05	yes	up
72	Glyma.01G069000	-	0.478	-1.06376	3.16909e-05	0.000529157	yes	down
73	Glyma.01G069300	(1 of 2) PTHR22952//PTHR22952:SF133 - CAMP-RESPONSE ELEMENT BINDING PROTEIN-RELATED // SUBFAMILY NOT NAMED	0.285	-1.8111	0.00213225	0.0169089	yes	down
74	Glyma.01G070500		2.168	1.11654	0.00146807	0.0125402	yes	up
75	Glyma.01G071700	(1 of 3) PTHR27001//PTHR27001:SF226 - FAMILY NOT NAMED // PROTEIN NSP-INTERACTING KINASE 2	1.791	0.840403	0.00123076	0.0108913	yes	up
76	Glyma.01G074500	(1 of 3) KOG3734 - Predicted phosphoglycerate mutase	0.614	-0.70373	0.00450245	0.0302333	yes	down
77	Glyma.01G074600	(1 of 23) 2.4.1.218 - Hydroquinone glucosyltransferase / Hydroquinone:O-glucosyltransferase	0.398	-1.32925	0.000434626	0.00474546	yes	down
78	Glyma.01G077000	(1 of 5) PTHR31692//PTHR31692:SF3 - FAMILY NOT NAMED // BETA EXPANSIN 6-RELATED	0.345	-1.53406	1.57982e-05	0.000289193	yes	down
79	Glyma.01G080300	(1 of 4) PTHR24073//PTHR24073:SF578 - FAMILY NOT NAMED // RAS-RELATED PROTEIN RABA4D	0.014	-6.11595	2.25295e-05	0.000392555	yes	down
80	Glyma.01G081300	(1 of 3) 3.2.1.177//3.2.1.37//3.2.1.55 - Alpha-D-xyloside xylohydrolase / Alpha-xylosidase // Xylan 1,4-beta-xylosidase / Xylobiase // Non-reducing end alpha-L-arabinofuranosidase / Arabinosidase	1.888	0.916635	9.60038e-09	4.51086e-07	yes	up
81	Glyma.01G082400	(1 of 2) PTHR31917//PTHR31917:SF9 - FAMILY NOT NAMED // AGENET DOMAIN-CONTAINING PROTEIN / BROMO-ADJACENT HOMOLOGY (BAH) DOMAIN-CONTAINING PROTEIN	0.623	-0.682663	0.000687859	0.00689618	yes	down
82	Glyma.01G082800		5.89	2.55838	0.00254364	0.0193947	yes	up
83	Glyma.01G086000	(1 of 4) K14863 - ribosome biogenesis protein YTM1 (YTM1, WDR12)	1.72	0.782269	0.000426104	0.00467138	yes	up
84	Glyma.01G086700	(1 of 4) PTHR31003:SF4 - GENOMIC DNA, CHROMOSOME 3, TAC CLONE:K13N2-RELATED	0.664	-0.589752	0.00414156	0.0283002	yes	down
85	Glyma.01G086900	(1 of 6) 5.3.99.6 - Allene-oxide cyclase	0.326	-1.61848	4.88773e-12	5.12408e-10	yes	down
86	Glyma.01G087500	(1 of 5) K09287 - RAV-like factor (RAV)	0.641	-0.64214	0.00183474	0.0150179	yes	down
87	Glyma.01G089200		4.112	2.03984	0.00867132	0.049947	yes	up
88	Glyma.01G091800	(1 of 2) PTHR10783:SF35 - PHOSPHATE TRANSPORTER PHO1 HOMOLOG 1	0.506	-0.983981	0.00163405	0.0136847	yes	down
89	Glyma.01G092900	(1 of 6) PTHR24092//PTHR24092:SF41 - FAMILY NOT NAMED // PHOSPHOLIPID-TRANSPORTING ATPASE 10-RELATED	0.465	-1.10411	1.13268e-07	4.00655e-06	yes	down
90	Glyma.01G093800	(1 of 5) PTHR14155:SF110 - RING/U-BOX DOMAIN-CONTAINING PROTEIN	0.118	-3.08254	0.000281682	0.00331708	yes	down
91	Glyma.01G096000	(1 of 3) PTHR31065:SF2 - PLATZ TRANSCRIPTION FACTOR DOMAIN-CONTAINING PROTEIN	0.577	-0.794215	0.000180757	0.00229519	yes	down
92	Glyma.01G096600	(1 of 4) K13422 - transcription factor MYC2 (MYC2)	0.344	-1.54077	1.65885e-10	1.23053e-08	yes	down
93	Glyma.01G096700	(1 of 5) 2.4.1.242 - NDP-glucose--starch glucosyltransferase / Waxy protein	0.572	-0.805095	0.00629922	0.0390527	yes	down
94	Glyma.01G097000	(1 of 4) PTHR31213:SF6 - ABSCISIC ACID RECEPTOR PYL1-RELATED	0.532	-0.910086	0.000134147	0.0018012	yes	down
95	Glyma.01G098200	-	28.115	4.81327	0.00277176	0.0207515	yes	up
96	Glyma.01G102900	(1 of 1) 1.1.1.210//1.1.1.54 - 3-beta-(or 20-alpha)-hydroxysteroid dehydrogenase / Progesterone reductase // Allyl-alcohol dehydrogenase	0.396	-1.33813	9.58468e-06	0.000189758	yes	down
97	Glyma.01G104200	(1 of 3) PTHR11850//PTHR11850:SF82 - HOMEOBOX PROTEIN TRANSCRIPTION FACTORS // BEL1-LIKE HOMEODOMAIN PROTEIN 8-RELATED	0.572	-0.8061	5.47854e-05	0.00084887	yes	down
98	Glyma.01G106000	(1 of 7) PTHR11260//PTHR11260:SF303 - GLUTATHIONE S-TRANSFERASE, GST, SUPERFAMILY, GST DOMAIN CONTAINING // GLUTATHIONE S-TRANSFERASE U1-RELATED	0.413	-1.2749	6.79602e-07	1.92023e-05	yes	down
99	Glyma.01G106700	(1 of 3) PTHR12483//PTHR12483:SF41 - SOLUTE CARRIER FAMILY 31 COPPER TRANSPORTERS // SUBFAMILY NOT NAMED	1.891	0.919375	1.53024e-06	3.93388e-05	yes	up
100	Glyma.01G107900		1.53	0.613331	0.0079395	0.0466965	yes	up
101	Glyma.01G109300	(1 of 2) PTHR11588//PTHR11588:SF122 - TUBULIN // SUBFAMILY NOT NAMED	1.563	0.644335	1.57687e-05	0.000288794	yes	up
102	Glyma.01G110600	-	1.704	0.769256	0.00307565	0.022503	yes	up
103	Glyma.01G111500	(1 of 7) PF06127 - Protein of unknown function (DUF962) (DUF962)	2.381	1.25153	1.29645e-09	7.8194e-08	yes	up
104	Glyma.01G111900	(1 of 13) PF05340 - Protein of unknown function (DUF740) (DUF740)	1.818	0.862415	0.000602723	0.0061675	yes	up
105	Glyma.01G112900	(1 of 2) 2.3.1.133//2.3.1.99 - Shikimate O-hydroxycinnamoyltransferase // Quinate O-hydroxycinnamoyltransferase / Hydroxycinnamoyl coenzyme A-quinate transferase	0.074	-3.75011	2.56479e-30	8.77531e-27	yes	down
106	Glyma.01G114400	(1 of 65) PF03140 - Plant protein of unknown function (DUF247)	0.556	-0.846998	0.00762304	0.0452954	yes	down
107	Glyma.01G115500	-	0.552	-0.857781	0.00226398	0.0176998	yes	down
108	Glyma.01G116300	(1 of 5) K00001 - alcohol dehydrogenase (E1.1.1.1, adh)	1.833	0.874185	6.92391e-06	0.000143733	yes	up
109	Glyma.01G117200	(1 of 24) PTHR27004:SF37 - DISEASE RESISTANCE FAMILY PROTEIN/LRR FAMILY PROTEIN-RELATED	0.665	-0.589049	0.00850262	0.0492012	yes	down
110	Glyma.01G119500	(1 of 2) 3.5.4.17 - Adenosine-phosphate deaminase	0.35	-1.51555	5.47146e-09	2.73835e-07	yes	down
111	Glyma.01G120400	(1 of 5) 1.14.99.33 - Delta(12)-fatty acid dehydrogenase / Linoleate Delta-12-fatty acid acetylenase (desaturase)	0.294	-1.76617	1.38889e-15	3.39431e-13	yes	down
112	Glyma.01G121000	(1 of 4) PTHR10032//PTHR10032:SF215 - ZINC FINGER PROTEIN WITH KRAB AND SCAN DOMAINS // TRIHELIX TRANSCRIPTION FACTOR GT-3A-RELATED	0.564	-0.826407	0.00449776	0.030212	yes	down
113	Glyma.01G123100	(1 of 2) K06910 - uncharacterized protein (K06910)	0.3	-1.73479	0.00110603	0.00999745	yes	down
114	Glyma.01G125200	(1 of 78) PF00069//PF08263//PF13855 - Protein kinase domain (Pkinase) // Leucine rich repeat N-terminal domain (LRRNT_2) // Leucine rich repeat (LRR_8)	3.063	1.61474	4.60136e-10	3.11469e-08	yes	up
115	Glyma.01G125900	(1 of 6) PTHR19317//PTHR19317:SF9 - PRENYLATED RAB ACCEPTOR 1-RELATED // PRA1 FAMILY PROTEIN B1-RELATED	0.619	-0.693043	8.59478e-05	0.00124413	yes	down
116	Glyma.01G127200	(1 of 13) PTHR21495//PTHR21495:SF77 - NUCLEOPORIN-RELATED // DIRIGENT PROTEIN 19	0.489	-1.03312	0.000119394	0.00163639	yes	down
117	Glyma.01G128300	(1 of 3) K14685 - solute carrier family 40 (iron-regulated transporter), member 1 (SLC40A1, FPN1)	2.022	1.0158	8.76233e-07	2.38797e-05	yes	up
118	Glyma.01G129100	(1 of 12) PTHR31087:SF11 - PROTEIN LURP-ONE-RELATED 1-RELATED	0.495	-1.01573	0.00497705	0.0326717	yes	down
119	Glyma.01G129500		0.406	-1.30161	0.00170911	0.014209	yes	down
120	Glyma.01G129600	(1 of 3) PTHR16557//PTHR16557:SF4 - ALKYLATED DNA REPAIR PROTEIN ALKB-RELATED // 2-OXOGLUTARATE-DEPENDENT DIOXYGENASE FAMILY PROTEIN-RELATED	0.009	-6.75289	5.88947e-05	0.00090435	yes	down
121	Glyma.01G129700	-	2.299	1.20075	0.00456198	0.0304981	yes	up
122	Glyma.01G130800	(1 of 154) K00430 - peroxidase (E1.11.1.7)	2.913	1.54245	0.00673757	0.0411514	yes	up
123	Glyma.01G131400	(1 of 6) K12382 - saposin (PSAP, SGP1)	0.628	-0.672071	0.00328241	0.0236072	yes	down
124	Glyma.01G132000	(1 of 4) PTHR13902//PTHR13902:SF68 - SERINE/THREONINE-PROTEIN KINASE WNK WITH NO LYSINE -RELATED // SUBFAMILY NOT NAMED	0.477	-1.06777	1.03777e-07	3.70565e-06	yes	down
125	Glyma.01G132300	(1 of 3) PTHR23257:SF531 - PROTEIN KINASE ATN1-LIKE PROTEIN	0.596	-0.745666	0.000202765	0.00252942	yes	down
126	Glyma.01G141100	(1 of 7) PTHR33593:SF2 - F5O11.5	0.233	-2.10122	0.00188769	0.0153412	yes	down
127	Glyma.01G142900	(1 of 5) PF07386 - Protein of unknown function (DUF1499) (DUF1499)	0.148	-2.75996	1.94667e-09	1.11007e-07	yes	down
128	Glyma.01G143900	(1 of 4) PTHR31529//PTHR31529:SF3 - FAMILY NOT NAMED // LOB DOMAIN-CONTAINING PROTEIN 18-RELATED	30.118	4.91254	0.0073715	0.0441352	yes	up
129	Glyma.01G148600	(1 of 22) PF08879//PF08880 - WRC (WRC) // QLQ (QLQ)	0.614	-0.703197	0.00102579	0.00942545	yes	down
130	Glyma.01G148700	(1 of 5) K11426 - SET and MYND domain-containing protein (SMYD)	1.524	0.608006	0.000963035	0.00900715	yes	up
131	Glyma.01G149300	(1 of 2) PTHR10108:SF844 - METHYLTRANSFERASE PMT21-RELATED	0.624	-0.680133	2.29897e-09	1.29141e-07	yes	down
132	Glyma.01G154900	(1 of 1) 1.13.11.51//1.14.99.42 - 9-cis-epoxycarotenoid dioxygenase / VP14 // Zeaxanthin 7,8-dioxygenase / Zeaxanthin 7,8(7',8')-cleavage dioxygenase	0.402	-1.31632	6.82412e-05	0.00102487	yes	down
133	Glyma.01G155600	(1 of 5) PF00139//PF07714 - Legume lectin domain (Lectin_legB) // Protein tyrosine kinase (Pkinase_Tyr)	0.631	-0.663233	0.000105281	0.001473	yes	down
134	Glyma.01G159700	(1 of 4) PTHR10177:SF250 - CYCLIN-B2-3-RELATED	1.788	0.838142	0.00213646	0.0169351	yes	up
135	Glyma.01G161100	(1 of 2) PTHR22950//PTHR22950:SF233 - AMINO ACID TRANSPORTER // SUBFAMILY NOT NAMED	0.32	-1.64351	1.93837e-09	1.10702e-07	yes	down
136	Glyma.01G161500	(1 of 6) 2.8.1.1 - Thiosulfate sulfurtransferase / Thiosulfate thiotransferase	0.53	-0.917003	0.000628606	0.00640624	yes	down
137	Glyma.01G161700	(1 of 2) K08999 - hypothetical protein (K08999)	0.404	-1.30662	8.78704e-08	3.17379e-06	yes	down
138	Glyma.01G162300	-	0.617	-0.695964	0.002956	0.021881	yes	down
139	Glyma.01G163000	(1 of 6) PTHR13683//PTHR13683:SF232 - ASPARTYL PROTEASES // ASPARTYL PROTEASE FAMILY PROTEIN	0.618	-0.694319	1.68202e-09	9.81463e-08	yes	down
140	Glyma.01G163100	(1 of 4) PTHR31235//PTHR31235:SF67 - FAMILY NOT NAMED // PEROXIDASE 64	1.846	0.88449	0.00290542	0.0215787	yes	up
141	Glyma.01G164500	(1 of 31) PF04783 - Protein of unknown function (DUF630) (DUF630)	2.352	1.23382	3.91699e-10	2.69999e-08	yes	up
142	Glyma.01G165400	(1 of 5) PTHR31048:SF11 - PATHOGENESIS-RELATED THAUMATIN FAMILY PROTEIN	0.608	-0.717131	0.00070484	0.00702525	yes	down
143	Glyma.01G166100	(1 of 4) PTHR24349:SF87 - CALCIUM-DEPENDENT PROTEIN KINASE 16-RELATED	0.424	-1.23721	4.49847e-09	2.3129e-07	yes	down
144	Glyma.01G168400	(1 of 2) PTHR10374//PTHR10374:SF23 - LACTOYLGLUTATHIONE LYASE GLYOXALASE I // SUBFAMILY NOT NAMED	0.474	-1.07606	0.00323361	0.0233634	yes	down
145	Glyma.01G169000	(1 of 4) PTHR22884//PTHR22884:SF339 - SET DOMAIN PROTEINS // PHD FINGER, SWIB/MDM2 AND GYF DOMAIN-CONTAINING PROTEIN	0.628	-0.670118	0.000142122	0.00188608	yes	down
146	Glyma.01G169200	(1 of 3) K09755 - ferulate-5-hydroxylase (CYP84A, F5H)	0.204	-2.29305	0.0024386	0.0187496	yes	down
147	Glyma.01G169900	(1 of 2) 2.8.4.3 - tRNA-2-methylthio-N(6)-dimethylallyladenosine synthase / tRNA-i6A37 methylthiotransferase	1.858	0.893453	0.0010403	0.00952385	yes	up
148	Glyma.01G170200	(1 of 6) PTHR23421//PTHR23421:SF79 - BETA-GALACTOSIDASE RELATED // BETA-GALACTOSIDASE 3	3.568	1.83515	2.74624e-07	8.7964e-06	yes	up
149	Glyma.01G171000	(1 of 2) PTHR23155//PTHR23155:SF506 - LEUCINE-RICH REPEAT-CONTAINING PROTEIN // SUBFAMILY NOT NAMED	0.521	-0.941756	5.48898e-05	0.000850136	yes	down
150	Glyma.01G171100	(1 of 6) PTHR31388:SF3 - PEROXIDASE 36-RELATED	2.051	1.0364	0.000124437	0.00169318	yes	up
151	Glyma.01G171800	(1 of 2) PTHR11247//PTHR11247:SF25 - PALMITOYL-PROTEIN THIOESTERASE/DOLICHYLDIPHOSPHATASE 1 // LIPID PHOSPHATE PHOSPHATASE EPSILON 1, CHLOROPLASTIC-RELATED	0.43	-1.21897	0.000135749	0.00181816	yes	down
152	Glyma.01G172100	-	0.229	-2.12877	0.000750457	0.00737062	yes	down
153	Glyma.01G172200	(1 of 4) PTHR23172//PTHR23172:SF19 - AUXILIN/CYCLIN G-ASSOCIATED KINASE-RELATED // AUXILLIN, ISOFORM A	1.667	0.736922	1.04931e-05	0.000204833	yes	up
154	Glyma.01G172400	(1 of 4) PTHR10286//PTHR10286:SF13 - INORGANIC PYROPHOSPHATASE // INORGANIC PYROPHOSPHATASE-LIKE PROTEIN	0.66	-0.598631	0.00153712	0.0130178	yes	down
155	Glyma.01G172500	(1 of 2) PTHR11669//PTHR11669:SF25 - REPLICATION FACTOR C / DNA POLYMERASE III GAMMA-TAU SUBUNIT // SUBFAMILY NOT NAMED	3.159	1.65934	2.22913e-08	9.51196e-07	yes	up
156	Glyma.01G172600	(1 of 9) 1.3.1.45 - 2'-hydroxyisoflavone reductase	0.648	-0.625109	7.87671e-05	0.00115529	yes	down
157	Glyma.01G173000	(1 of 8) KOG2521 - Uncharacterized conserved protein	0.666	-0.586697	0.00105921	0.00965439	yes	down
158	Glyma.01G173800	(1 of 6) PTHR22849//PTHR22849:SF40 - WDSAM1 PROTEIN // U-BOX DOMAIN-CONTAINING PROTEIN 5	0.59	-0.761174	0.00473918	0.0314242	yes	down
159	Glyma.01G174400	(1 of 11) PTHR23500:SF154 - POLYOL TRANSPORTER 3-RELATED	9.034	3.17543	5.66138e-07	1.63377e-05	yes	up
160	Glyma.01G175300	(1 of 2) K19001 - ATP-dependent DNA helicase (HELLS, DDM1)	2.408	1.26756	0.000872456	0.00831706	yes	up
161	Glyma.01G176400	(1 of 2) K14544 - U3 small nucleolar RNA-associated protein 22 (UTP22, NOL6)	1.539	0.621664	0.000108683	0.00151348	yes	up
162	Glyma.01G176600	(1 of 2) PTHR10593//PTHR10593:SF28 - SERINE/THREONINE-PROTEIN KINASE RIO // C2H2 AND C2HC ZINC FINGER-CONTAINING PROTEIN	0.662	-0.594193	0.000161223	0.00209018	yes	down
163	Glyma.01G178000	(1 of 3) PTHR31506//PTHR31506:SF3 - FAMILY NOT NAMED // BES1/BZR1 HOMOLOG PROTEIN 1-RELATED	0.663	-0.593649	4.53645e-06	0.000100432	yes	down
164	Glyma.01G178500	(1 of 11) KOG2966 - Uncharacterized conserved protein	0.194	-2.36429	9.99355e-05	0.00140868	yes	down
165	Glyma.01G179300	(1 of 8) K04646 - clathrin heavy chain (CLTC)	1.705	0.76998	4.34544e-05	0.000696232	yes	up
166	Glyma.01G179600	(1 of 32) 1.14.13.121 - Premnaspirodiene oxygenase / Hyoscymus muticus premnaspirodiene oxygenase	0.196	-2.35221	4.55896e-09	2.3408e-07	yes	down
167	Glyma.01G180500	(1 of 80) PF14009 - Domain of unknown function (DUF4228) (DUF4228)	1.793	0.842538	0.00255207	0.0194551	yes	up
168	Glyma.01G182400	(1 of 1) PF00008//PF07714 - EGF-like domain (EGF) // Protein tyrosine kinase (Pkinase_Tyr)	0.5	-1.00089	0.000251174	0.00301826	yes	down
169	Glyma.01G183100	(1 of 5) PTHR11709//PTHR11709:SF26 - MULTI-COPPER OXIDASE // SUBFAMILY NOT NAMED	1.963	0.972996	2.09005e-06	5.1581e-05	yes	up
170	Glyma.01G183300	(1 of 20) PTHR23155//PTHR23155:SF543 - LEUCINE-RICH REPEAT-CONTAINING PROTEIN // SUBFAMILY NOT NAMED	0.562	-0.830884	0.000128786	0.00174128	yes	down
171	Glyma.01G184100	-	0.588	-0.766271	0.000103982	0.00145808	yes	down
172	Glyma.01G184600	(1 of 20) PF04784//PF14389 - Protein of unknown function, DUF547 (DUF547) // Leucine-zipper of ternary complex factor MIP1 (Lzipper-MIP1)	2.568	1.3608	0.000237188	0.00287405	yes	up
173	Glyma.01G184900	-	4.802	2.26373	0.00678864	0.0413994	yes	up
174	Glyma.01G185800	(1 of 4) PTHR10015//PTHR10015:SF166 - HEAT SHOCK TRANSCRIPTION FACTOR // HEAT STRESS TRANSCRIPTION FACTOR B-1	0.24	-2.05716	1.38137e-23	1.4854e-20	yes	down
175	Glyma.01G186900	(1 of 8) PTHR24361:SF334 - MITOGEN-ACTIVATED PROTEIN KINASE KINASE KINASE 19-RELATED	0.088	-3.50436	2.98227e-11	2.64096e-09	yes	down
176	Glyma.01G187400	(1 of 1) K02320 - DNA polymerase alpha subunit A (POLA1)	3.601	1.84837	5.91312e-07	1.69237e-05	yes	up
177	Glyma.01G188500	(1 of 4) PTHR11911//PTHR11911:SF109 - INOSINE-5-MONOPHOSPHATE DEHYDROGENASE RELATED // SUBFAMILY NOT NAMED	0.601	-0.734641	0.000382296	0.00426947	yes	down
178	Glyma.01G189700	(1 of 4) PTHR10177:SF216 - CYCLIN-D3-2-RELATED	5.101	2.35082	5.91317e-06	0.000124957	yes	up
179	Glyma.01G190900	(1 of 4) PTHR37209//PTHR37209:SF2 - FAMILY NOT NAMED // LYSINE-RICH ARABINOGALACTAN PROTEIN 17-RELATED	1.773	0.825935	0.00441581	0.0297838	yes	up
180	Glyma.01G191300	(1 of 4) PTHR13832//PTHR13832:SF362 - PROTEIN PHOSPHATASE 2C // PROTEIN PHOSPHATASE 2C 63-RELATED	0.381	-1.39217	4.50441e-05	0.000716023	yes	down
181	Glyma.01G192500	(1 of 4) PTHR31517//PTHR31517:SF3 - FAMILY NOT NAMED // PEROXIDASE 35-RELATED	1.542	0.624648	0.00785102	0.0463064	yes	up
182	Glyma.01G193600	(1 of 5) PTHR24093//PTHR24093:SF262 - FAMILY NOT NAMED // CALCIUM-TRANSPORTING ATPASE 2, PLASMA MEMBRANE-TYPE-RELATED	0.16	-2.64215	2.82944e-20	1.52127e-17	yes	down
183	Glyma.01G193700	(1 of 2) PTHR11743//PTHR11743:SF29 - VOLTAGE-DEPENDENT ANION-SELECTIVE CHANNEL // MITOCHONDRIAL OUTER MEMBRANE PROTEIN PORIN 2-RELATED	0.572	-0.805964	5.34283e-05	0.000830577	yes	down
184	Glyma.01G194200	(1 of 4) PTHR31636:SF9 - PROTEIN SHORT-ROOT	2.16	1.1113	0.00100056	0.00925009	yes	up
185	Glyma.01G194700	(1 of 3) K14682 - amino-acid N-acetyltransferase (argAB)	1.623	0.698471	0.000814815	0.00786519	yes	up
186	Glyma.01G195300	(1 of 74) PF05678 - VQ motif (VQ)	0.23	-2.12008	0.00125302	0.0110461	yes	down
187	Glyma.01G195500	(1 of 4) PTHR31096//PTHR31096:SF7 - FAMILY NOT NAMED // ACR1	0.376	-1.40952	2.71312e-07	8.71999e-06	yes	down
188	Glyma.01G195600	-	0.484	-1.04617	0.00127065	0.011163	yes	down
189	Glyma.01G195700	(1 of 8) PTHR33285//PTHR33285:SF1 - FAMILY NOT NAMED // GROWTH FACTOR PROTEIN-RELATED	0.56	-0.837692	0.00134237	0.0116753	yes	down
190	Glyma.01G196100	(1 of 5) PTHR11751//PTHR11751:SF431 - SUBGROUP I AMINOTRANSFERASE RELATED // 1-AMINOCYCLOPROPANE-1-CARBOXYLATE SYNTHASE 4-RELATED	14.051	3.81263	4.27639e-19	2.01183e-16	yes	up
191	Glyma.01G197700	(1 of 2) PTHR11540:SF27 - MALATE DEHYDROGENASE, GLYOXYSOMAL-RELATED	1.8	0.847747	0.00803106	0.0470661	yes	up
192	Glyma.01G197800	(1 of 35) PF00069//PF00560//PF08263 - Protein kinase domain (Pkinase) // Leucine Rich Repeat (LRR_1) // Leucine rich repeat N-terminal domain (LRRNT_2)	1.887	0.916134	5.3788e-05	0.000835479	yes	up
193	Glyma.01G197900	(1 of 4) PTHR23042:SF25 - TRANSCRIPTION FACTOR NAI1	0.299	-1.74318	1.14853e-10	8.98673e-09	yes	down
194	Glyma.01G198100	(1 of 5) PTHR11514//PTHR11514:SF48 - MYC // SUBFAMILY NOT NAMED	0.268	-1.89774	7.30865e-06	0.000150393	yes	down
195	Glyma.01G198800	(1 of 6) PTHR31100:SF14 - AT-HOOK MOTIF NUCLEAR LOCALIZED PROTEIN 21-RELATED	0.587	-0.769781	0.00292745	0.0216979	yes	down
196	Glyma.01G200000	-	0.64	-0.642883	0.0035617	0.0251545	yes	down
197	Glyma.01G200800	(1 of 4) PTHR31312//PTHR31312:SF2 - FAMILY NOT NAMED // TWO-COMPONENT RESPONSE REGULATOR-LIKE APRR2	0.432	-1.21247	0.00142613	0.0122431	yes	down
198	Glyma.01G203500	(1 of 4) PTHR27001//PTHR27001:SF75 - FAMILY NOT NAMED // PROTEIN KINASE FAMILY PROTEIN	0.422	-1.24369	0.00697487	0.0423192	yes	down
199	Glyma.01G203600	(1 of 6) K02921 - large subunit ribosomal protein L37Ae (RP-L37Ae, RPL37A)	1.569	0.650059	0.00023112	0.0028132	yes	up
200	Glyma.01G204400	(1 of 8) PTHR33077:SF13 - PROTEIN TIFY 10A-RELATED	0.09	-3.46961	5.47719e-21	3.32483e-18	yes	down
201	Glyma.01G204500		0.251	-1.99212	4.71832e-10	3.18442e-08	yes	down
202	Glyma.01G205800	-	0.371	-1.43219	4.19857e-12	4.48913e-10	yes	down
203	Glyma.01G205900	(1 of 4) PTHR31403//PTHR31403:SF2 - FAMILY NOT NAMED // PHOSPHOLIPASE A1-IBETA2, CHLOROPLASTIC	0.149	-2.74701	5.86715e-20	3.06689e-17	yes	down
204	Glyma.01G206600	(1 of 4) PTHR31190//PTHR31190:SF30 - FAMILY NOT NAMED // ETHYLENE-RESPONSIVE TRANSCRIPTION FACTOR 15-RELATED	0.126	-2.98721	8.05433e-15	1.64746e-12	yes	down
205	Glyma.01G206700	(1 of 349) PF00847 - AP2 domain (AP2)	0.285	-1.80879	5.0005e-09	2.52277e-07	yes	down
206	Glyma.01G206800	(1 of 5) PTHR13994//PTHR13994:SF9 - NUDIX HYDROLASE RELATED // NUDIX HYDROLASE 8	0.314	-1.6717	0.00611459	0.0382083	yes	down
207	Glyma.01G206900	(1 of 5) PTHR13994//PTHR13994:SF9 - NUDIX HYDROLASE RELATED // NUDIX HYDROLASE 8	0.108	-3.20602	4.00256e-09	2.08932e-07	yes	down
208	Glyma.01G207500	(1 of 9) K00232 - acyl-CoA oxidase (E1.3.3.6, ACOX1, ACOX3)	0.639	-0.64626	0.00177688	0.0146494	yes	down
209	Glyma.01G209500	(1 of 4) PTHR31321//PTHR31321:SF19 - FAMILY NOT NAMED // PECTINESTERASE 68-RELATED	2.833	1.50224	0.00705017	0.0426729	yes	up
210	Glyma.01G209600	(1 of 5) 2.4.1.186 - Glycogenin glucosyltransferase / Priming glucosyltransferase	4.838	2.27451	9.42127e-06	0.000187212	yes	up
211	Glyma.01G209700	-	0.643	-0.636242	0.000603103	0.00616971	yes	down
212	Glyma.01G210800	(1 of 10) K00759 - adenine phosphoribosyltransferase (APRT, apt)	1.969	0.977243	1.47008e-08	6.55546e-07	yes	up
213	Glyma.01G211200	(1 of 1) PF00515//PF13181//PF13414 - Tetratricopeptide repeat (TPR_1) // Tetratricopeptide repeat (TPR_8) // TPR repeat (TPR_11)	1.57	0.650666	3.20856e-06	7.51914e-05	yes	up
214	Glyma.01G212800	(1 of 1) PF13740 - ACT domain (ACT_6)	0.539	-0.891722	4.0721e-06	9.22128e-05	yes	down
215	Glyma.01G213600	(1 of 2) PTHR27000:SF7 - F16P17.10 PROTEIN	1.78	0.831569	0.000149577	0.00196422	yes	up
216	Glyma.01G215100	(1 of 3) PTHR18896//PTHR18896:SF15 - PHOSPHOLIPASE D // SUBFAMILY NOT NAMED	0.635	-0.655484	0.00587369	0.0370609	yes	down
217	Glyma.01G216800	-	0.237	-2.07592	6.88861e-09	3.34961e-07	yes	down
218	Glyma.01G217100	(1 of 1) PTHR23257//PTHR23257:SF434 - SERINE-THREONINE PROTEIN KINASE // PAS DOMAIN-CONTAINING PROTEIN TYROSINE KINASE FAMILY PROTEIN	1.581	0.660601	4.67871e-06	0.000102915	yes	up
219	Glyma.01G217900	(1 of 2) PTHR12716//PTHR12716:SF8 - TRANSCRIPTION INITIATION FACTOR IIE, BETA SUBUNIT // TRANSCRIPTION INITIATION FACTOR IIE SUBUNIT BETA	0.62	-0.689513	0.00013995	0.00186118	yes	down
220	Glyma.01G218800	(1 of 27) PF07714//PF08263 - Protein tyrosine kinase (Pkinase_Tyr) // Leucine rich repeat N-terminal domain (LRRNT_2)	1.591	0.670062	4.24287e-08	1.66338e-06	yes	up
221	Glyma.01G220800	-	0.449	-1.15533	0.00165956	0.0138642	yes	down
222	Glyma.01G221000	(1 of 3) PTHR22937//PTHR22937:SF49 - RING FINGER CONTAINING PROTEIN // SUBFAMILY NOT NAMED	0.229	-2.12393	0.0032447	0.0234076	yes	down
223	Glyma.01G222200	(1 of 5) PTHR10641//PTHR10641:SF667 - MYB-LIKE DNA-BINDING PROTEIN MYB // SUBFAMILY NOT NAMED	0.426	-1.2313	0.00693235	0.0421177	yes	down
224	Glyma.01G222700	(1 of 2) PTHR11972:SF69 - RESPIRATORY BURST OXIDASE HOMOLOG PROTEIN F-RELATED	0.59	-0.760015	5.13972e-07	1.49952e-05	yes	down
225	Glyma.01G223000	-	0.477	-1.06715	0.00315131	0.022914	yes	down
226	Glyma.01G224800	(1 of 176) PF03106 - WRKY DNA -binding domain (WRKY)	0.197	-2.34339	2.63117e-08	1.09624e-06	yes	down
227	Glyma.01G225500	-	0.131	-2.92898	1.06965e-07	3.79427e-06	yes	down
228	Glyma.01G226100	(1 of 4) PTHR31852//PTHR31852:SF22 - FAMILY NOT NAMED // LATE EMBRYOGENESIS ABUNDANT HYDROXYPROLINE-RICH GLYCOPROTEIN	2.197	1.13525	0.00523548	0.0339436	yes	up
229	Glyma.01G226600	(1 of 111) PF03514 - GRAS domain family (GRAS)	2.539	1.34439	0.000105138	0.00147165	yes	up
230	Glyma.01G228700	(1 of 20) 2.3.1.74 - Naringenin-chalcone synthase / Flavonone synthase	0.441	-1.18074	1.27211e-05	0.000241768	yes	down
231	Glyma.01G229000	(1 of 2) PTHR11711//PTHR11711:SF168 - ADP RIBOSYLATION FACTOR-RELATED // ADP-RIBOSYLATION FACTOR B1C	0.287	-1.79843	5.20838e-13	6.85393e-11	yes	down
232	Glyma.01G230900	(1 of 2) PTHR11961//PTHR11961:SF10 - CYTOCHROME C // SUBFAMILY NOT NAMED	1.965	0.974346	4.54793e-13	6.09131e-11	yes	up
233	Glyma.01G231800	(1 of 24) PF04720 - PDDEXK-like family of unknown function (PDDEXK_6)	0.262	-1.93098	0.000307427	0.00355835	yes	down
234	Glyma.01G235600	(1 of 6) PTHR22893//PTHR22893:SF44 - NADH OXIDOREDUCTASE-RELATED // SUBFAMILY NOT NAMED	0.413	-1.27701	8.61502e-06	0.000172741	yes	down
235	Glyma.01G236300	(1 of 4) PTHR12446//PTHR12446:SF21 - TESMIN/TSO1-RELATED // CRC DOMAIN-CONTAINING PROTEIN TSO1-RELATED	1.779	0.830983	0.00616585	0.0384456	yes	up
236	Glyma.01G236500	(1 of 5) PTHR13256//PTHR13256:SF35 - N-ACETYLTRANSFERASE 9 // ALANINE ACETYL TRANSFERASE-LIKE PROTEIN	0.353	-1.50132	2.91573e-07	9.2138e-06	yes	down
237	Glyma.01G236800	(1 of 38) PF04570 - zinc-finger of the FCS-type, C2-C2 (zf-FLZ)	3.41	1.76978	0.000161203	0.00209018	yes	up
238	Glyma.01G238600	(1 of 1) PTHR19375//PTHR19375:SF101 - HEAT SHOCK PROTEIN 70KDA // HEAT SHOCK 70 KDA PROTEIN 8	2.493	1.3178	1.31469e-05	0.000247771	yes	up
239	Glyma.01G238800	(1 of 6) PTHR23500:SF70 - SUGAR TRANSPORT PROTEIN 13	0.187	-2.42113	0.00105712	0.00964442	yes	down
240	Glyma.01G239400	(1 of 9) 3.1.1.1//4.2.1.105 - Carboxylesterase / Procaine esterase // 2-hydroxyisoflavanone dehydratase	0.261	-1.93811	8.25775e-05	0.00120088	yes	down
241	Glyma.01G239500	(1 of 9) 3.1.1.1//4.2.1.105 - Carboxylesterase / Procaine esterase // 2-hydroxyisoflavanone dehydratase	0.448	-1.15722	3.96143e-08	1.56609e-06	yes	down
242	Glyma.01G239600	(1 of 1) K13258 - 2-hydroxyisoflavanone dehydratase (HID)	0.313	-1.6752	2.18953e-09	1.23731e-07	yes	down
243	Glyma.01G240300	(1 of 1) 3.2.2.22 - rRNA N-glycosylase / rRNA N-glycosidase	0.508	-0.976577	2.44786e-08	1.02936e-06	yes	down
244	Glyma.01G242800	(1 of 4) PTHR22765//PTHR22765:SF54 - RING FINGER AND PROTEASE ASSOCIATED DOMAIN-CONTAINING // VACUOLAR-SORTING RECEPTOR 3-RELATED	0.591	-0.759747	2.37074e-05	0.000409666	yes	down
245	Glyma.02G000600	(1 of 26) PF01535//PF13812 - PPR repeat (PPR) // Pentatricopeptide repeat domain (PPR_3)	1.519	0.602693	2.14238e-05	0.000375726	yes	up
246	Glyma.02G000700	(1 of 19) PF14576//PF14577 - Sieve element occlusion N-terminus (SEO_N) // Sieve element occlusion C-terminus (SEO_C)	5.341	2.41704	7.49843e-05	0.00110976	yes	up
247	Glyma.02G000800	(1 of 1) PTHR23042:SF65 - TRANSCRIPTION FACTOR BHLH92	0.113	-3.15137	1.00024e-12	1.23427e-10	yes	down
248	Glyma.02G001100	(1 of 10) 2.3.1.196 - Benzyl alcohol O-benzoyltransferase	0.489	-1.03259	1.50111e-08	6.68587e-07	yes	down
249	Glyma.02G002000	(1 of 3) K12502 - MPBQ/MSBQ methyltransferase (VTE3, APG1)	4.114	2.04063	0.000350297	0.00396983	yes	up
250	Glyma.02G002500	(1 of 5) PTHR22891//PTHR22891:SF45 - EUKARYOTIC TRANSLATION INITIATION FACTOR 2C // PROTEIN ARGONAUTE 10	2.594	1.37508	9.63809e-07	2.5873e-05	yes	up
251	Glyma.02G002800	(1 of 4) K02936 - large subunit ribosomal protein L7Ae (RP-L7Ae, RPL7A)	1.542	0.624521	2.99788e-05	0.000505729	yes	up
252	Glyma.02G003000	-	0.549	-0.864824	0.00335928	0.0240498	yes	down
253	Glyma.02G003700	(1 of 4) PTHR10783:SF53 - PHOSPHATE TRANSPORTER PHO1	0.657	-0.607116	0.00184614	0.015098	yes	down
254	Glyma.02G003800	-	4.097	2.03466	0.00370719	0.0258857	yes	up
255	Glyma.02G004100	(1 of 5) K02875 - large subunit ribosomal protein L14e (RP-L14e, RPL14)	1.501	0.5859	0.000464231	0.00499766	yes	up
256	Glyma.02G005600	(1 of 4) PTHR10641//PTHR10641:SF650 - MYB-LIKE DNA-BINDING PROTEIN MYB // SUBFAMILY NOT NAMED	0.261	-1.93919	3.74829e-11	3.23557e-09	yes	down
257	Glyma.02G005800	(1 of 4) PTHR24064:SF297 - INORGANIC PHOSPHATE TRANSPORTER 1-1-RELATED	0.201	-2.31656	0.00372244	0.0259632	yes	down
258	Glyma.02G008200	(1 of 7) PTHR24078:SF255 - DNAJ HOMOLOG DNJ-5	0.148	-2.7605	0.00364398	0.0255849	yes	down
259	Glyma.02G008500	(1 of 8) K13436 - pto-interacting protein 1 (PTI1)	0.645	-0.632751	0.000151915	0.00198674	yes	down
260	Glyma.02G009100	(1 of 2) PTHR13832//PTHR13832:SF165 - PROTEIN PHOSPHATASE 2C // PROTEIN PHOSPHATASE 2C 13-RELATED	0.618	-0.694549	0.000198844	0.0024871	yes	down
261	Glyma.02G009800	(1 of 4) PTHR10641:SF494 - TRANSCRIPTION FACTOR MYB108	0.502	-0.995309	0.00186923	0.0152505	yes	down
262	Glyma.02G012700	(1 of 4) PTHR22952//PTHR22952:SF167 - CAMP-RESPONSE ELEMENT BINDING PROTEIN-RELATED // SUBFAMILY NOT NAMED	0.622	-0.684391	0.000126162	0.00171231	yes	down
263	Glyma.02G013500	(1 of 3) K10728 - topoisomerase (DNA) II binding protein 1 (TOPBP1)	2.562	1.35753	5.62386e-06	0.000119785	yes	up
264	Glyma.02G013800	(1 of 3) K09517 - DnaJ homolog subfamily B member 11 (DNAJB11)	20.019	4.32328	0.00553735	0.0354072	yes	up
265	Glyma.02G014000	(1 of 1) KOG0190//KOG0191 - Protein disulfide isomerase (prolyl 4-hydroxylase beta subunit) // Thioredoxin/protein disulfide isomerase	1.732	0.792534	3.10799e-08	1.2756e-06	yes	up
266	Glyma.02G014600	-	6.658	2.73503	1.30041e-05	0.00024557	yes	up
267	Glyma.02G016000	(1 of 8) K02885 - large subunit ribosomal protein L19e (RP-L19e, RPL19)	1.754	0.810277	4.57538e-06	0.000101116	yes	up
268	Glyma.02G019100	(1 of 5) PTHR24326:SF176 - HOMEOBOX-LEUCINE ZIPPER PROTEIN ATHB-13-RELATED	0.619	-0.691398	0.00140751	0.0121332	yes	down
269	Glyma.02G019400	(1 of 2) K15275 - solute carrier family 35 (UDP-galactose transporter), member B1 (SLC35B1)	1.912	0.935111	8.37226e-10	5.35881e-08	yes	up
270	Glyma.02G020200	(1 of 2) PTHR13780//PTHR13780:SF47 - AMP-ACTIVATED PROTEIN KINASE, GAMMA REGULATORY SUBUNIT // SNF1-RELATED PROTEIN KINASE REGULATORY SUBUNIT GAMMA-1-LIKE	2.759	1.4643	0.00086406	0.00825166	yes	up
271	Glyma.02G022200	(1 of 5) PTHR11654//PTHR11654:SF98 - OLIGOPEPTIDE TRANSPORTER-RELATED // PROTEIN NRT1/ PTR FAMILY 4.5-RELATED	0.195	-2.35997	0.00193313	0.0156497	yes	down
272	Glyma.02G023800	(1 of 36) PTHR11017//PTHR11017:SF162 - LEUCINE-RICH REPEAT-CONTAINING PROTEIN // SUBFAMILY NOT NAMED	0.531	-0.911942	0.00319181	0.0231324	yes	down
273	Glyma.02G023900	(1 of 36) PTHR11017//PTHR11017:SF162 - LEUCINE-RICH REPEAT-CONTAINING PROTEIN // SUBFAMILY NOT NAMED	0.481	-1.05685	0.00601632	0.0377887	yes	down
274	Glyma.02G024200	(1 of 4) PTHR31205:SF2 - ACTIN CROSS-LINKING PROTEIN	0.524	-0.931161	0.00179065	0.0147468	yes	down
275	Glyma.02G024300	-	0.603	-0.729469	0.000279228	0.00329436	yes	down
276	Glyma.02G024400	(1 of 1) PTHR27005//PTHR27005:SF56 - FAMILY NOT NAMED // PROTEIN KINASE SUPERFAMILY PROTEIN	0.648	-0.625149	0.00365456	0.0256227	yes	down
277	Glyma.02G024600	(1 of 6) PTHR11260:SF193 - GLUTATHIONE S-TRANSFERASE U11-RELATED	0.604	-0.726655	0.00628468	0.0390153	yes	down
278	Glyma.02G024800	(1 of 6) PTHR11260:SF193 - GLUTATHIONE S-TRANSFERASE U11-RELATED	0.612	-0.70854	0.00793586	0.0466897	yes	down
279	Glyma.02G025200	(1 of 9) PTHR31558:SF3 - CW14 PROTEIN	0.604	-0.727594	0.00129917	0.0113658	yes	down
280	Glyma.02G027400	(1 of 8) PTHR26402:SF526 - TWO-COMPONENT RESPONSE REGULATOR ARR15-RELATED	2.285	1.19203	8.266e-14	1.29625e-11	yes	up
281	Glyma.02G028700	(1 of 6) 3.4.24.7 - Interstitial collagenase / Vertebrate collagenase	0.495	-1.01541	1.38892e-07	4.7863e-06	yes	down
282	Glyma.02G029700	-	2.578	1.3665	4.57323e-09	2.34493e-07	yes	up
283	Glyma.02G030200	(1 of 4) PTHR10177:SF206 - CYCLIN-D1-1	0.522	-0.936987	3.84026e-05	0.000626493	yes	down
284	Glyma.02G030800	(1 of 80) PF14009 - Domain of unknown function (DUF4228) (DUF4228)	0.592	-0.756561	0.00529581	0.0342403	yes	down
285	Glyma.02G030900	(1 of 2) K14424 - 4-alpha-methyl-delta7-sterol-4alpha-methyl oxidase (SMO2)	2.015	1.01074	2.13638e-08	9.1473e-07	yes	up
286	Glyma.02G031600	(1 of 14) PTHR32285//PTHR32285:SF57 - FAMILY NOT NAMED // PROTEIN ALTERED XYLOGLUCAN 4	0.451	-1.14736	0.00475047	0.0314675	yes	down
287	Glyma.02G034000	(1 of 18) K00128 - aldehyde dehydrogenase (NAD+) (E1.2.1.3)	0.559	-0.840257	0.000374976	0.00420268	yes	down
288	Glyma.02G034200	(1 of 3) PTHR23315//PTHR23315:SF116 - BETA CATENIN-RELATED ARMADILLO REPEAT-CONTAINING // U-BOX DOMAIN-CONTAINING PROTEIN 18-RELATED	0.453	-1.14295	3.98175e-05	0.000646494	yes	down
289	Glyma.02G035200	(1 of 25) PF07816 - Protein of unknown function (DUF1645) (DUF1645)	0.41	-1.28707	0.000383354	0.00428001	yes	down
290	Glyma.02G037100	(1 of 51) PF01657//PF07714 - Salt stress response/antifungal (Stress-antifung) // Protein tyrosine kinase (Pkinase_Tyr)	0.432	-1.21089	1.0707e-08	4.94442e-07	yes	down
291	Glyma.02G037500	(1 of 2) 3.1.1.3//3.1.1.32 - Triacylglycerol lipase / Triglyceride lipase // Phospholipase A(1) / Phospholipase A1	0.506	-0.982651	0.00104873	0.00958604	yes	down
292	Glyma.02G039600		4.8	2.26298	1.06555e-09	6.60673e-08	yes	up
293	Glyma.02G039700	-	1.588	0.666808	0.00152084	0.0129089	yes	up
294	Glyma.02G041500	(1 of 8) PTHR11945//PTHR11945:SF179 - MADS BOX PROTEIN // MADS-BOX PROTEIN SVP	0.643	-0.637565	0.00458398	0.0306163	yes	down
295	Glyma.02G042100	(1 of 6) 1.1.1.41 - Isocitrate dehydrogenase (NAD(+)) / Nicotinamide adenine dinucleotide isocitrate dehydrogenase	1.592	0.671178	0.00839035	0.0486938	yes	up
296	Glyma.02G042600	(1 of 60) PF03087 - Arabidopsis protein of unknown function (DUF241)	1.939	0.955213	1.41172e-06	3.65415e-05	yes	up
297	Glyma.02G042700	(1 of 60) PF03087 - Arabidopsis protein of unknown function (DUF241)	4.07	2.02506	0.000597962	0.00613547	yes	up
298	Glyma.02G043500	(1 of 1) PTHR13710//PTHR13710:SF86 - DNA HELICASE RECQ FAMILY MEMBER // SUBFAMILY NOT NAMED	0.495	-1.01479	0.00157121	0.0132528	yes	down
299	Glyma.02G043700	(1 of 1) PTHR11730//PTHR11730:SF55 - AMMONIUM TRANSPORTER // SUBFAMILY NOT NAMED	0.141	-2.82163	0.0033879	0.024226	yes	down
300	Glyma.02G047200	(1 of 2) PTHR22601//PTHR22601:SF12 - ISP4 LIKE PROTEIN // SUBFAMILY NOT NAMED	0.427	-1.22805	8.76398e-05	0.00126328	yes	down
301	Glyma.02G047800	(1 of 6) K02987 - small subunit ribosomal protein S4e (RP-S4e, RPS4)	1.511	0.595593	0.000974374	0.00907712	yes	up
302	Glyma.02G048700	-	3.28	1.71359	3.87053e-06	8.81788e-05	yes	up
303	Glyma.02G051700	(1 of 6) PTHR23421//PTHR23421:SF79 - BETA-GALACTOSIDASE RELATED // BETA-GALACTOSIDASE 3	3.107	1.63541	6.96186e-27	1.31008e-23	yes	up
304	Glyma.02G052000	(1 of 1) PTHR10108//PTHR10108:SF797 - METHYLTRANSFERASE // METHYLTRANSFERASE PMT27-RELATED	2.233	1.15905	2.98649e-12	3.32639e-10	yes	up
305	Glyma.02G052300	(1 of 2) PTHR10992//PTHR10992:SF804 - ALPHA/BETA HYDROLASE FOLD-CONTAINING PROTEIN // SUBFAMILY NOT NAMED	0.496	-1.01053	1.90937e-05	0.000341707	yes	down
306	Glyma.02G053100	(1 of 2) PTHR16223//PTHR16223:SF11 - FAMILY NOT NAMED // TRANSCRIPTION FACTOR BHLH110	0.248	-2.01167	0.00375163	0.0261281	yes	down
307	Glyma.02G053500		0.248	-2.01079	0.000285489	0.00335148	yes	down
308	Glyma.02G054900	-	0.209	-2.25715	1.04492e-07	3.72082e-06	yes	down
309	Glyma.02G055000	-	0.156	-2.67818	5.43494e-14	8.74142e-12	yes	down
310	Glyma.02G055500	(1 of 6) PTHR22849//PTHR22849:SF40 - WDSAM1 PROTEIN // U-BOX DOMAIN-CONTAINING PROTEIN 5	0.446	-1.1652	9.27768e-08	3.34139e-06	yes	down
311	Glyma.02G058400	(1 of 7) PTHR10593//PTHR10593:SF31 - SERINE/THREONINE-PROTEIN KINASE RIO // C2H2-LIKE ZINC FINGER PROTEIN-RELATED	0.628	-0.672218	1.32055e-05	0.00024871	yes	down
312	Glyma.02G059100	(1 of 19) PF05055 - Protein of unknown function (DUF677) (DUF677)	0.539	-0.890323	7.36486e-06	0.000151384	yes	down
313	Glyma.02G059300	(1 of 4) 2.3.1.199//6.2.1.2 - Very-long-chain 3-oxoacyl-CoA synthase / Very-long-chain beta-ketoacyl-CoA synthase // Butyrate--CoA ligase / Fatty acid thiokinase (medium chain)	0.527	-0.923152	0.000427916	0.00468442	yes	down
314	Glyma.02G059600	(1 of 3) PTHR10891//PTHR10891:SF568 - EF-HAND CALCIUM-BINDING DOMAIN CONTAINING PROTEIN // CALCIUM-BINDING PROTEIN CML41-RELATED	0.453	-1.14277	8.78158e-06	0.000175597	yes	down
315	Glyma.02G061700	(1 of 4) PTHR27005//PTHR27005:SF34 - FAMILY NOT NAMED // WALL-ASSOCIATED RECEPTOR KINASE-LIKE 14-RELATED	0.536	-0.899789	0.000370409	0.00415768	yes	down
316	Glyma.02G064100	(1 of 13) K01166 - ribonuclease T2 [EC:3.1.27.1] (E3.1.27.1)	0.314	-1.67058	1.70696e-05	0.000309755	yes	down
317	Glyma.02G064200	(1 of 13) K01166 - ribonuclease T2 [EC:3.1.27.1] (E3.1.27.1)	0.227	-2.137	1.6868e-08	7.41639e-07	yes	down
318	Glyma.02G068100	(1 of 65) PF05553 - Cotton fibre expressed protein (DUF761)	0.636	-0.653332	0.00579851	0.0367333	yes	down
319	Glyma.02G069000	(1 of 2) PTHR12419//PTHR12419:SF3 - OTU DOMAIN CONTAINING PROTEIN // SUBFAMILY NOT NAMED	0.458	-1.12801	1.09916e-08	5.03871e-07	yes	down
320	Glyma.02G069400	(1 of 1) PF07714//PF11820 - Protein tyrosine kinase (Pkinase_Tyr) // Protein of unknown function (DUF3339) (DUF3339)	0.457	-1.12846	0.0005268	0.00553817	yes	down
321	Glyma.02G069500	(1 of 10) K16223 - protein FLOWERING LOCUS T (FT)	0.266	-1.91084	0.000201297	0.00251528	yes	down
322	Glyma.02G069700	(1 of 2) PTHR19957:SF91 - SYNTAXIN-RELATED PROTEIN KNOLLE	4.524	2.17749	0.00119988	0.0106809	yes	up
323	Glyma.02G070600	(1 of 4) PTHR31744:SF10 - NAC DOMAIN CONTAINING PROTEIN 87	4.589	2.19824	0.00134316	0.0116773	yes	up
324	Glyma.02G071700	(1 of 4) PTHR12794//PTHR12794:SF2 - GEMIN2 // ARM REPEAT SUPERFAMILY PROTEIN	2.026	1.01874	0.00313514	0.0228449	yes	up
325	Glyma.02G071900	(1 of 2) K09500 - T-complex protein 1 subunit theta (CCT8)	1.578	0.658087	2.08307e-06	5.151e-05	yes	up
326	Glyma.02G072300	(1 of 4) PTHR34132//PTHR34132:SF1 - FAMILY NOT NAMED // EMB|CAB87627.1	0.275	-1.86249	1.21117e-08	5.49865e-07	yes	down
327	Glyma.02G072800	(1 of 4) PTHR31194//PTHR31194:SF0 - SHN SHINE , DNA BINDING / TRANSCRIPTION FACTOR // ETHYLENE-RESPONSIVE TRANSCRIPTION FACTOR CRF3-RELATED	1.615	0.691343	0.0013851	0.0119811	yes	up
328	Glyma.02G073400		2.072	1.05086	0.00125738	0.0110722	yes	up
329	Glyma.02G074400	(1 of 2) PTHR10133:SF38 - 5'-3' EXONUCLEASE FAMILY PROTEIN	3.61	1.85192	2.87595e-06	6.81179e-05	yes	up
330	Glyma.02G074500	(1 of 4) PTHR22593:SF8 - PARALLEL SPINDLE 1 PROTEIN	2.619	1.38897	0.000449351	0.00487048	yes	up
331	Glyma.02G074800	(1 of 111) PF03514 - GRAS domain family (GRAS)	6.387	2.67519	0.00520015	0.0337727	yes	up
332	Glyma.02G075100	(1 of 11) K15378 - solute carrier family 45, member 1/2/4 (SLC45A1_2_4)	0.519	-0.945147	1.98601e-05	0.000353239	yes	down
333	Glyma.02G075200	(1 of 2) PTHR31476//PTHR31476:SF16 - FAMILY NOT NAMED // F14O23.23 PROTEIN	1.522	0.605981	0.00858724	0.0495917	yes	up
334	Glyma.02G075300	(1 of 2) PTHR11206:SF75 - MATE EFFLUX FAMILY PROTEIN	1.534	0.61732	0.003541	0.0250506	yes	up
335	Glyma.02G079500	(1 of 23) PF12023 - Domain of unknown function (DUF3511) (DUF3511)	0.096	-3.37348	0.00672893	0.0411092	yes	down
336	Glyma.02G080200	(1 of 349) PF00847 - AP2 domain (AP2)	0.092	-3.44269	9.64837e-09	4.52212e-07	yes	down
337	Glyma.02G082500	(1 of 19) KOG4473 - Uncharacterized membrane protein	0.155	-2.69269	5.69403e-09	2.83092e-07	yes	down
338	Glyma.02G083500	(1 of 3) PF04554 - Extensin-like region (Extensin_2)	0.29	-1.78408	0.00353815	0.0250399	yes	down
339	Glyma.02G084300	(1 of 3) K15113 - solute carrier family 25 (mitochondrial iron transporter), member 28/37 (SLC25A28_37, MFRN)	1.503	0.587552	0.000223656	0.0027374	yes	up
340	Glyma.02G084400	(1 of 2) PTHR10209//PTHR10209:SF148 - OXIDOREDUCTASE, 2OG-FE II OXYGENASE FAMILY PROTEIN // SUBFAMILY NOT NAMED	0.569	-0.81284	0.000317376	0.00365619	yes	down
341	Glyma.02G085300	(1 of 5) K02981 - small subunit ribosomal protein S2e (RP-S2e, RPS2)	1.548	0.630608	0.00095369	0.00894198	yes	up
342	Glyma.02G086200	(1 of 5) PTHR10788:SF48 - ALPHA,ALPHA-TREHALOSE-PHOSPHATE SYNTHASE [UDP-FORMING] 6	0.638	-0.648157	0.000546138	0.00570007	yes	down
343	Glyma.02G086400	(1 of 4) PF03790//PF03791 - KNOX1 domain (KNOX1) // KNOX2 domain (KNOX2)	0.108	-3.2052	0.000116647	0.00160635	yes	down
344	Glyma.02G087400	(1 of 2) PTHR32467//PTHR32467:SF15 - FAMILY NOT NAMED // AP2-LIKE ETHYLENE-RESPONSIVE TRANSCRIPTION FACTOR SMZ-RELATED	0.413	-1.27582	8.29853e-06	0.000167698	yes	down
345	Glyma.02G088100		0.173	-2.5287	1.53048e-12	1.82282e-10	yes	down
346	Glyma.02G093200	(1 of 7) PTHR19375:SF232 - MEDIATOR OF RNA POLYMERASE II TRANSCRIPTION SUBUNIT 37E-RELATED	2.518	1.33247	4.58916e-13	6.12474e-11	yes	up
347	Glyma.02G095000	(1 of 6) K02893 - large subunit ribosomal protein L23Ae (RP-L23Ae, RPL23A)	1.8	0.848063	0.00147518	0.0125839	yes	up
348	Glyma.02G097000	-	1.705	0.769453	0.000449064	0.00487048	yes	up
349	Glyma.02G097100	-	2.999	1.58462	0.000271286	0.0032168	yes	up
350	Glyma.02G097400	(1 of 78) PF00069//PF00560//PF08263//PF13855 - Protein kinase domain (Pkinase) // Leucine Rich Repeat (LRR_1) // Leucine rich repeat N-terminal domain (LRRNT_2) // Leucine rich repeat (LRR_8)	2.161	1.11161	7.83112e-07	2.16874e-05	yes	up
351	Glyma.02G098200	(1 of 5) PTHR22950//PTHR22950:SF327 - AMINO ACID TRANSPORTER // LYSINE HISTIDINE TRANSPORTER-LIKE 6	1.72	0.782505	1.18267e-10	9.21554e-09	yes	up
352	Glyma.02G099200	(1 of 6) 5.3.99.6 - Allene-oxide cyclase	0.438	-1.19123	1.18999e-08	5.40897e-07	yes	down
353	Glyma.02G099500	(1 of 5) K09287 - RAV-like factor (RAV)	0.537	-0.897602	7.22781e-10	4.66597e-08	yes	down
354	Glyma.02G100300	(1 of 73) 3.1.4.46 - Glycerophosphodiester phosphodiesterase / Glycerophosphoryl diester phosphodiesterase	0.361	-1.47174	1.39537e-05	0.000260885	yes	down
355	Glyma.02G100400	(1 of 11) PF00069//PF13947 - Protein kinase domain (Pkinase) // Wall-associated receptor kinase galacturonan-binding (GUB_WAK_bind)	0.436	-1.19742	0.000769665	0.00751612	yes	down
356	Glyma.02G102600	(1 of 2227) 2.7.11.1 - Non-specific serine/threonine protein kinase / Threonine-specific protein kinase	2.036	1.02592	1.29564e-06	3.38161e-05	yes	up
357	Glyma.02G102800	(1 of 6) PTHR13593:SF52 - F14J22.5 PROTEIN-RELATED	1.776	0.828255	2.13642e-07	7.07802e-06	yes	up
358	Glyma.02G102900	(1 of 2) PTHR22849//PTHR22849:SF52 - WDSAM1 PROTEIN // E3 UBIQUITIN-PROTEIN LIGASE PUB24-RELATED	0.518	-0.949991	0.00278205	0.0207996	yes	down
359	Glyma.02G104200	(1 of 4) PTHR11911//PTHR11911:SF109 - INOSINE-5-MONOPHOSPHATE DEHYDROGENASE RELATED // SUBFAMILY NOT NAMED	0.627	-0.672706	0.00416858	0.028458	yes	down
360	Glyma.02G104300	(1 of 1) K14595 - abscisate beta-glucosyltransferase (AOG)	0.203	-2.30083	0.00751699	0.0448335	yes	down
361	Glyma.02G104500	(1 of 3) 2.4.1.263 - Abscisate beta-glucosyltransferase / ABA-GTase	0.362	-1.46576	5.36539e-07	1.55812e-05	yes	down
362	Glyma.02G104600	(1 of 6) PTHR11926//PTHR11926:SF190 - GLUCOSYL/GLUCURONOSYL TRANSFERASES // SUBFAMILY NOT NAMED	0.405	-1.30422	2.71195e-07	8.71999e-06	yes	down
363	Glyma.02G105600	(1 of 4) PTHR24413//PTHR24413:SF138 - FAMILY NOT NAMED // F-BOX/KELCH-REPEAT PROTEIN SKIP11	0.309	-1.69471	2.87556e-11	2.57184e-09	yes	down
364	Glyma.02G106100	(1 of 5) PTHR24089:SF282 - PEROXISOMAL ADENINE NUCLEOTIDE CARRIER 1-RELATED	0.386	-1.37426	4.10613e-14	6.89903e-12	yes	down
365	Glyma.02G106300	(1 of 6) 1.14.19.4 - Delta(8)-fatty-acid desaturase / SLD	3.789	1.9218	2.9754e-07	9.35604e-06	yes	up
366	Glyma.02G108400	(1 of 2) PTHR11552//PTHR11552:SF140 - GLUCOSE-METHANOL-CHOLINE GMC OXIDOREDUCTASE // F7A19.28 PROTEIN	5.208	2.38077	0.0017616	0.0145425	yes	up
367	Glyma.02G108500	(1 of 4) PTHR31499:SF11 - HOMEODOMAIN-LIKE SUPERFAMILY PROTEIN	2.19	1.1307	1.7835e-05	0.000322246	yes	up
368	Glyma.02G109100	(1 of 74) PF01357//PF03330 - Pollen allergen (Pollen_allerg_1) // Rare lipoprotein A (RlpA)-like double-psi beta-barrel (DPBB_1)	1.611	0.687918	1.66503e-05	0.000303022	yes	up
369	Glyma.02G109500	-	5.058	2.33867	2.32524e-05	0.000403098	yes	up
370	Glyma.02G109600	(1 of 5) PTHR11615//PTHR11615:SF81 - NITRATE, FROMATE, IRON DEHYDROGENASE // CASPARIAN STRIP MEMBRANE PROTEIN 5	3.837	1.93987	4.76408e-06	0.000104549	yes	up
371	Glyma.02G111000	(1 of 3) PTHR22811//PTHR22811:SF47 - TRANSMEMBRANE EMP24 DOMAIN-CONTAINING PROTEIN // EMP24/GP25L/P24 FAMILY/GOLD DOMAIN-CONTAINING PROTEIN-RELATED	2.012	1.00839	0.00014194	0.00188432	yes	up
372	Glyma.02G111100	-	0.143	-2.80421	2.69509e-13	3.87147e-11	yes	down
373	Glyma.02G111200	-	0.232	-2.10513	1.0878e-08	4.99881e-07	yes	down
374	Glyma.02G111500	(1 of 2) PTHR13018//PTHR13018:SF45 - PROBABLE MEMBRANE PROTEIN DUF221-RELATED // EARLY-RESPONSIVE TO DEHYDRATION STRESS PROTEIN (ERD4)	0.644	-0.635885	0.0015086	0.0128311	yes	down
375	Glyma.02G111900	(1 of 9) PTHR31558:SF3 - CW14 PROTEIN	4.251	2.0877	3.20122e-10	2.2562e-08	yes	up
376	Glyma.02G112100	(1 of 4) PTHR31221//PTHR31221:SF22 - FAMILY NOT NAMED // WRKY TRANSCRIPTION FACTOR 3-RELATED	0.494	-1.01604	1.54974e-09	9.15636e-08	yes	down
377	Glyma.02G116400	(1 of 3) PF07168 - Ureide permease (Ureide_permease)	0.475	-1.07283	4.62905e-12	4.88008e-10	yes	down
378	Glyma.02G120300	(1 of 2) PTHR10584//PTHR10584:SF155 - SUGAR KINASE // FRUCTOKINASE-LIKE 2	2.267	1.18051	9.64619e-05	0.00136791	yes	up
379	Glyma.02G120400	(1 of 1) K13941 - 2-amino-4-hydroxy-6-hydroxymethyldihydropteridine diphosphokinase / dihydropteroate synthase (folKP)	1.629	0.703982	4.72093e-05	0.000744977	yes	up
380	Glyma.02G120800	(1 of 4) PTHR27000:SF92 - HIGHLY SIMILAR TO RECEPTOR-LIKE PROTEIN KINASE-RELATED	10.552	3.39951	0.00336607	0.0240893	yes	up
381	Glyma.02G121400	-	2.81	1.49034	0.00222898	0.0174732	yes	up
382	Glyma.02G124100	(1 of 97) KOG0254 - Predicted transporter (major facilitator superfamily)	1.794	0.842849	1.57967e-06	4.04164e-05	yes	up
383	Glyma.02G124500	(1 of 7) K09487 - heat shock protein 90kDa beta (HSP90B, TRA1)	1.835	0.876169	1.19775e-07	4.20118e-06	yes	up
384	Glyma.02G125600	(1 of 1) PTHR31901:SF4 - INDOLE-3-ACETIC ACID-AMIDO SYNTHETASE GH3.2-RELATED	0.069	-3.86057	1.45898e-23	1.52529e-20	yes	down
385	Glyma.02G125900	-	0.307	-1.70195	9.71215e-09	4.53507e-07	yes	down
386	Glyma.02G126100	(1 of 2) PTHR22952//PTHR22952:SF133 - CAMP-RESPONSE ELEMENT BINDING PROTEIN-RELATED // SUBFAMILY NOT NAMED	0.323	-1.63077	2.08922e-08	8.97602e-07	yes	down
387	Glyma.02G127600	(1 of 2) PTHR12234//PTHR12234:SF3 - FORMIMINOTRANSFERASE-CYCLODEAMINASE // SUBFAMILY NOT NAMED	0.377	-1.4075	1.53102e-05	0.000281217	yes	down
388	Glyma.02G128200	(1 of 3) PTHR10108//PTHR10108:SF882 - METHYLTRANSFERASE // METHYLTRANSFERASE-RELATED	6.517	2.70413	6.70496e-05	0.00100939	yes	up
389	Glyma.02G128700	-	0.374	-1.41776	3.23043e-09	1.74936e-07	yes	down
390	Glyma.02G128800	(1 of 4) PF06880 - Protein of unknown function (DUF1262) (DUF1262)	0.148	-2.75855	5.69614e-14	9.08389e-12	yes	down
391	Glyma.02G128900	(1 of 2) PTHR10997//PTHR10997:SF9 - IMPORTIN-7, 8, 11 // IMPORTIN-9	1.674	0.743175	0.00771879	0.0457127	yes	up
392	Glyma.02G130200	(1 of 2) PTHR10783:SF35 - PHOSPHATE TRANSPORTER PHO1 HOMOLOG 1	0.552	-0.85649	0.000148365	0.00195377	yes	down
393	Glyma.02G130400	(1 of 20) 2.3.1.74 - Naringenin-chalcone synthase / Flavonone synthase	0.115	-3.11823	0.00238482	0.0184075	yes	down
394	Glyma.02G130500	-	0.286	-1.80721	0.00560669	0.0357529	yes	down
395	Glyma.02G131800	-	0.507	-0.979374	0.00298481	0.0220094	yes	down
396	Glyma.02G132500	(1 of 349) PF00847 - AP2 domain (AP2)	0.117	-3.09076	1.56621e-05	0.000287261	yes	down
397	Glyma.02G133500	(1 of 1) 1.1.1.141 - 15-hydroxyprostaglandin dehydrogenase (NAD(+)) / 15-hydroxyprostaglandin dehydrogenase	0.497	-1.00829	9.52521e-09	4.48509e-07	yes	down
398	Glyma.02G134500	(1 of 5) KOG4766 - Uncharacterized conserved protein	0.329	-1.60242	1.63681e-06	4.16801e-05	yes	down
399	Glyma.02G135100	(1 of 4) PTHR31388//PTHR31388:SF35 - FAMILY NOT NAMED // PEROXIDASE 10	0.531	-0.913261	5.43195e-06	0.000116289	yes	down
400	Glyma.02G135500	(1 of 1) KOG0198//KOG0580//KOG0583 - MEKK and related serine/threonine protein kinases // Serine/threonine protein kinase // Serine/threonine protein kinase	6.455	2.69053	0.00207864	0.0165935	yes	up
401	Glyma.02G135700	(1 of 12) K10400 - kinesin family member 15 (KIF15)	2.322	1.21518	0.00243067	0.0187039	yes	up
402	Glyma.02G136100	(1 of 9) PTHR10209//PTHR10209:SF98 - OXIDOREDUCTASE, 2OG-FE II OXYGENASE FAMILY PROTEIN // SUBFAMILY NOT NAMED	1.779	0.831144	2.33703e-07	7.64838e-06	yes	up
403	Glyma.02G136200	(1 of 9) PTHR10209//PTHR10209:SF98 - OXIDOREDUCTASE, 2OG-FE II OXYGENASE FAMILY PROTEIN // SUBFAMILY NOT NAMED	1.724	0.786004	9.34451e-05	0.00133301	yes	up
404	Glyma.02G138000	(1 of 2) PTHR32295//PTHR32295:SF18 - FAMILY NOT NAMED // PROTEIN IQ-DOMAIN 14-RELATED	0.643	-0.636949	0.00106419	0.00968839	yes	down
405	Glyma.02G139500	(1 of 6) PTHR23213//PTHR23213:SF220 - FORMIN-RELATED // SUBFAMILY NOT NAMED	0.516	-0.953501	1.3158e-06	3.42947e-05	yes	down
406	Glyma.02G139700	(1 of 6) PTHR12565//PTHR12565:SF181 - STEROL REGULATORY ELEMENT-BINDING PROTEIN // SUBFAMILY NOT NAMED	0.467	-1.09995	6.11909e-05	0.000932382	yes	down
407	Glyma.02G140100	(1 of 4) PTHR32285:SF15 - PROTEIN TRICHOME BIREFRINGENCE-LIKE 37-RELATED	1.771	0.824483	0.000232416	0.00282624	yes	up
408	Glyma.02G142300	(1 of 77) KOG1947 - Leucine rich repeat proteins, some proteins contain F-box	1.647	0.719977	0.00638403	0.0394224	yes	up
409	Glyma.02G142600	(1 of 55) K14484 - auxin-responsive protein IAA (IAA)	0.317	-1.65794	1.0496e-07	3.73371e-06	yes	down
410	Glyma.02G144400	(1 of 4) PTHR10593//PTHR10593:SF20 - SERINE/THREONINE-PROTEIN KINASE RIO // INDETERMINATE-DOMAIN 12 PROTEIN	1.651	0.723761	1.09854e-06	2.90723e-05	yes	up
411	Glyma.02G148600	(1 of 4) PTHR11088:SF30 - ADENYLATE ISOPENTENYLTRANSFERASE 3, CHLOROPLASTIC	4.6	2.20169	0.000667888	0.00671744	yes	up
412	Glyma.02G151900	-	0.082	-3.60486	9.00747e-05	0.0012949	yes	down
413	Glyma.02G152600	(1 of 2) PTHR32258//PTHR32258:SF2 - FAMILY NOT NAMED // KINASE INTERACTING PROTEIN 1-LIKE PROTEIN NET3C	1.588	0.667327	0.000305169	0.00353814	yes	up
414	Glyma.02G153500	(1 of 4) PTHR32370:SF30 - BTB/POZ DOMAIN-CONTAINING PROTEIN SETH6	5.097	2.34958	0.00568451	0.0361341	yes	up
415	Glyma.02G154800		0.17	-2.55497	0.00339164	0.0242446	yes	down
416	Glyma.02G155600	(1 of 5) PTHR31964//PTHR31964:SF16 - FAMILY NOT NAMED // ADENINE NUCLEOTIDE ALPHA HYDROLASES-LIKE PROTEIN	0.581	-0.782265	7.15062e-06	0.000147544	yes	down
417	Glyma.02G156800	(1 of 81) PF00139 - Legume lectin domain (Lectin_legB)	0.327	-1.6105	2.34648e-06	5.70122e-05	yes	down
418	Glyma.02G157700	(1 of 1) K06677 - condensin complex subunit 1 (YCS4, CNAP1, CAPD2)	3.012	1.59063	0.000267844	0.00318401	yes	up
419	Glyma.02G158400		1.856	0.892103	0.00345493	0.0245756	yes	up
420	Glyma.02G158500	-	0.014	-6.18207	1.35901e-05	0.000254974	yes	down
421	Glyma.02G159200	(1 of 6) 1.1.1.100 - 3-oxoacyl-[acyl-carrier-protein] reductase	0.186	-2.42293	3.45051e-10	2.40488e-08	yes	down
422	Glyma.02G159900	(1 of 1) PTHR19241//PTHR19241:SF283 - ATP-BINDING CASSETTE TRANSPORTER // SUBFAMILY NOT NAMED	1.588	0.667497	0.000122151	0.00166688	yes	up
423	Glyma.02G161600	(1 of 2) PTHR22763:SF44 - E3 UBIQUITIN LIGASE	1.592	0.670687	3.70351e-05	0.000606551	yes	up
424	Glyma.02G168900	(1 of 2) K14792 - rRNA biogenesis protein RRP5 (RRP5, PDCD11)	1.659	0.730226	4.44549e-06	9.88833e-05	yes	up
425	Glyma.02G171600	(1 of 4) PTHR31388//PTHR31388:SF8 - FAMILY NOT NAMED // PEROXIDASE 53-RELATED	1.865	0.899362	0.001961	0.0158276	yes	up
426	Glyma.02G172400	-	1.588	0.667609	0.00559764	0.0357012	yes	up
427	Glyma.02G172800	(1 of 9) PTHR11937//PTHR11937:SF255 - ACTIN // SUBFAMILY NOT NAMED	1.54	0.622537	0.00370466	0.0258857	yes	up
428	Glyma.02G179100	(1 of 7) PTHR22950//PTHR22950:SF269 - AMINO ACID TRANSPORTER // EXPRESSED PROTEIN	0.569	-0.812867	0.00175791	0.0145264	yes	down
429	Glyma.02G187200	(1 of 1) PTHR11260//PTHR11260:SF254 - GLUTATHIONE S-TRANSFERASE, GST, SUPERFAMILY, GST DOMAIN CONTAINING // GLUTATHIONE S-TRANSFERASE U8	0.466	-1.10094	0.00243858	0.0187496	yes	down
430	Glyma.02G190700	(1 of 1) PTHR10571//PTHR10571:SF0 - UDP-N-ACETYLGLUCOSAMINE--DOLICHYL-PHOSPHATE N-ACETYLGLUCOSAMINEPHOSPHOTRANSFERASE // UDP-N-ACETYLGLUCOSAMINE--DOLICHYL-PHOSPHATE N-ACETYLGLUCOSAMINEPHOSPHOTRANSFERASE	1.803	0.850587	2.53704e-05	0.000435802	yes	up
431	Glyma.02G195400	(1 of 6) PTHR19957:SF69 - SYNTAXIN-121-RELATED	0.515	-0.957307	4.39082e-05	0.000702847	yes	down
432	Glyma.02G197600	(1 of 8) PTHR31415//PTHR31415:SF2 - FAMILY NOT NAMED // LATE EMBRYOGENESIS ABUNDANT HYDROXYPROLINE-RICH GLYCOPROTEIN-RELATED	0.398	-1.32831	5.92452e-07	1.69434e-05	yes	down
433	Glyma.02G197800	(1 of 16) PTHR31415:SF4 - HARPIN-INDUCED PROTEIN-LIKE-RELATED	0.543	-0.882151	3.40039e-05	0.000563776	yes	down
434	Glyma.02G198300	(1 of 4) PTHR31223//PTHR31223:SF20 - FAMILY NOT NAMED // CYTOKININ RIBOSIDE 5'-MONOPHOSPHATE PHOSPHORIBOHYDROLASE LOG7	4.821	2.26925	3.40484e-05	0.000564265	yes	up
435	Glyma.02G200300	(1 of 4) K02962 - small subunit ribosomal protein S17e (RP-S17e, RPS17)	2.277	1.187	6.72126e-05	0.00101104	yes	up
436	Glyma.02G200500	(1 of 4) PTHR31140//PTHR31140:SF2 - FAMILY NOT NAMED // B3 DOMAIN-CONTAINING TRANSCRIPTION FACTOR VAL3	1.503	0.588171	0.000571559	0.0059178	yes	up
437	Glyma.02G203400	(1 of 2) PTHR14499//PTHR14499:SF70 - POTASSIUM CHANNEL TETRAMERIZATION DOMAIN-CONTAINING // SUBFAMILY NOT NAMED	0.518	-0.949392	8.09874e-06	0.00016405	yes	down
438	Glyma.02G204500	(1 of 6) PTHR33021//PTHR33021:SF8 - FAMILY NOT NAMED // EARLY NODULIN-LIKE PROTEIN 1-RELATED	2.094	1.06601	4.33862e-08	1.69386e-06	yes	up
439	Glyma.02G205000		0.528	-0.920841	0.00152001	0.0129078	yes	down
440	Glyma.02G205600	(1 of 6) PTHR19375:SF229 - HEAT SHOCK 70 KDA PROTEIN 5	7.633	2.93218	0.00238271	0.0184025	yes	up
441	Glyma.02G208400	(1 of 3) K01626 - 3-deoxy-7-phosphoheptulonate synthase (E2.5.1.54, aroF, aroG, aroH)	0.497	-1.00844	0.00031861	0.00366816	yes	down
442	Glyma.02G208800	(1 of 5) PTHR33783:SF1 - F3F9.15	0.493	-1.01895	0.00182768	0.0149732	yes	down
443	Glyma.02G208900	(1 of 5) K02267 - cytochrome c oxidase subunit 6b (COX6B)	1.715	0.778285	1.29073e-09	7.79742e-08	yes	up
444	Glyma.02G209200	-	0.455	-1.13647	0.00138092	0.0119532	yes	down
445	Glyma.02G209400	(1 of 2) PTHR11785//PTHR11785:SF378 - AMINO ACID TRANSPORTER // SUBFAMILY NOT NAMED	0.533	-0.907433	4.51105e-06	9.99282e-05	yes	down
446	Glyma.02G210000	-	0.193	-2.37097	3.92871e-08	1.55643e-06	yes	down
447	Glyma.02G210300	-	0.261	-1.93835	0.000729017	0.00720662	yes	down
448	Glyma.02G210800	(1 of 8) PTHR10209//PTHR10209:SF167 - OXIDOREDUCTASE, 2OG-FE II OXYGENASE FAMILY PROTEIN // SUBFAMILY NOT NAMED	0.028	-5.13554	3.63214e-07	1.11865e-05	yes	down
449	Glyma.02G211000	(1 of 3) PTHR31376//PTHR31376:SF1 - FAMILY NOT NAMED // PURINE PERMEASE 1-RELATED	0.579	-0.787593	0.00272671	0.020504	yes	down
450	Glyma.02G211600	(1 of 3) PTHR22778//PTHR22778:SF19 - OVARIAN CANCER GENE-2 PROTEIN-RELATED // SUBFAMILY NOT NAMED	0.458	-1.12718	4.07978e-05	0.000658632	yes	down
451	Glyma.02G211800	(1 of 4) PTHR24006:SF430 - F-BOX PROTEIN FBX14-RELATED	0.626	-0.675517	0.000435676	0.00475416	yes	down
452	Glyma.02G212300	(1 of 7) PTHR35281:SF1 - CONSERVED PEPTIDE UPSTREAM OPEN READING FRAME 37-RELATED	0.605	-0.725924	2.24771e-06	5.50389e-05	yes	down
453	Glyma.02G212700	-	1.641	0.714205	6.13867e-08	2.27845e-06	yes	up
454	Glyma.02G214300	(1 of 9) K10395 - kinesin family member 4/21/27 (KIF4_21_27)	1.73	0.790858	0.00542335	0.0349172	yes	up
455	Glyma.02G214400	-	0.645	-0.632652	0.00208498	0.0166251	yes	down
456	Glyma.02G215800	(1 of 2) PTHR15678//PTHR15678:SF8 - ANTIGEN MLAA-22-RELATED // SUBFAMILY NOT NAMED	8.772	3.13296	0.00240036	0.0185123	yes	up
457	Glyma.02G217700	-	2.113	1.07923	8.11676e-06	0.000164326	yes	up
458	Glyma.02G218200	(1 of 4) PTHR10579//PTHR10579:SF55 - CALCIUM-ACTIVATED CHLORIDE CHANNEL REGULATOR // SUBFAMILY NOT NAMED	0.397	-1.33323	0.00240685	0.0185547	yes	down
459	Glyma.02G218300	(1 of 6) 1.2.1.70 - Glutamyl-tRNA reductase	1.554	0.635761	0.000307465	0.00355835	yes	up
460	Glyma.02G220500	(1 of 3) PTHR31851//PTHR31851:SF16 - FAMILY NOT NAMED // MEMBRANE PROTEIN OF ER BODY 2	0.342	-1.54954	0.000414858	0.00456127	yes	down
461	Glyma.02G220600	(1 of 4) KOG4696 - Uncharacterized conserved protein	2.256	1.17403	1.30709e-05	0.000246709	yes	up
462	Glyma.02G222800	-	0.517	-0.952826	0.00279268	0.0208625	yes	down
463	Glyma.02G224100	(1 of 19) K11254 - histone H4 (H4)	1.939	0.955625	0.00601834	0.0377888	yes	up
464	Glyma.02G224900	(1 of 12) PTHR24078:SF279 - DUPLICATED SANT DNA-BINDING DOMAIN-CONTAINING PROTEIN	1.781	0.833073	0.0042714	0.0290021	yes	up
465	Glyma.02G226000	(1 of 4) PTHR11926:SF374 - UDP-GLYCOSYLTRANSFERASE 71C4	1.584	0.663754	0.000554531	0.00577166	yes	up
466	Glyma.02G227000	(1 of 1) PF00642//PF13637 - Zinc finger C-x8-C-x5-C-x3-H type (and similar) (zf-CCCH) // Ankyrin repeats (many copies) (Ank_4)	0.429	-1.22174	1.48035e-09	8.80166e-08	yes	down
467	Glyma.02G227900	(1 of 7) PTHR24098//PTHR24098:SF4 - FAMILY NOT NAMED // ACYL-COA N-ACYLTRANSFERASE WITH RING/FYVE/PHD-TYPE ZINC FINGER DOMAIN-RELATED	5.657	2.50003	7.11478e-05	0.00106141	yes	up
468	Glyma.02G228200	(1 of 5) PTHR13832//PTHR13832:SF117 - PROTEIN PHOSPHATASE 2C // PROTEIN PHOSPHATASE 2C-LIKE PROTEIN-RELATED	0.36	-1.47275	4.71247e-11	4.00358e-09	yes	down
469	Glyma.02G228400	(1 of 8) K04646 - clathrin heavy chain (CLTC)	2.184	1.12672	9.66672e-07	2.59313e-05	yes	up
470	Glyma.02G231600	(1 of 4) PTHR11709:SF68 - LACCASE-13-RELATED	2.077	1.05446	7.89081e-06	0.000160529	yes	up
471	Glyma.02G232000	(1 of 13) PTHR12542//PTHR12542:SF29 - EXOCYST COMPLEX PROTEIN EXO70 // SUBFAMILY NOT NAMED	0.424	-1.23646	0.00107248	0.00975207	yes	down
472	Glyma.02G232100	(1 of 13) PTHR12542//PTHR12542:SF29 - EXOCYST COMPLEX PROTEIN EXO70 // SUBFAMILY NOT NAMED	0.453	-1.14188	7.38096e-08	2.71279e-06	yes	down
473	Glyma.02G232600	(1 of 8) K13424 - WRKY transcription factor 33 (WRKY33)	0.288	-1.79364	3.56576e-14	6.1279e-12	yes	down
474	Glyma.02G233300	-	4.225	2.07895	4.71856e-14	7.82325e-12	yes	up
475	Glyma.02G234000	(1 of 154) K00430 - peroxidase (E1.11.1.7)	3.451	1.78707	5.02317e-08	1.91155e-06	yes	up
476	Glyma.02G234200	(1 of 154) K00430 - peroxidase (E1.11.1.7)	1.783	0.834135	0.00660173	0.0404686	yes	up
477	Glyma.02G234300	(1 of 2) PTHR23315//PTHR23315:SF117 - BETA CATENIN-RELATED ARMADILLO REPEAT-CONTAINING // SUBFAMILY NOT NAMED	0.585	-0.773513	0.00386357	0.0267338	yes	down
478	Glyma.02G234700	-	0.597	-0.744014	9.8962e-05	0.00139705	yes	down
479	Glyma.02G235700	(1 of 4) PTHR13902:SF49 - SERINE/THREONINE-PROTEIN KINASE WNK4-RELATED	0.31	-1.69183	4.10809e-35	2.57687e-31	yes	down
480	Glyma.02G236500	(1 of 3) K00487 - trans-cinnamate 4-monooxygenase (CYP73A)	0.625	-0.678606	0.000207782	0.00257664	yes	down
481	Glyma.02G238800	(1 of 2) 4.1.1.8 - Oxalyl-CoA decarboxylase / Oxalyl-CoA carboxy-lyase	0.524	-0.932523	0.000632645	0.00643773	yes	down
482	Glyma.02G239100	(1 of 4) PTHR31852//PTHR31852:SF1 - FAMILY NOT NAMED // LATE EMBRYOGENESIS ABUNDANT (LEA) HYDROXYPROLINE-RICH GLYCOPROTEIN-RELATED	0.247	-2.01905	1.79764e-05	0.000324645	yes	down
483	Glyma.02G240000	(1 of 6) 1.5.3.16//1.5.3.17 - Spermine oxidase / SMO // Non-specific polyamine oxidase / Polyamine oxidase	0.116	-3.1112	8.26318e-11	6.68802e-09	yes	down
484	Glyma.02G240400	(1 of 12) K00695 - sucrose synthase (E2.4.1.13)	7.802	2.96387	0.00294087	0.0217793	yes	up
485	Glyma.02G241400	(1 of 4) PTHR11999//PTHR11999:SF92 - GROUP II PYRIDOXAL-5-PHOSPHATE DECARBOXYLASE // SUBFAMILY NOT NAMED	0.473	-1.07871	8.06375e-05	0.00117722	yes	down
486	Glyma.02G242200	-	0.636	-0.653611	4.5006e-05	0.000715923	yes	down
487	Glyma.02G242700	(1 of 5) PTHR27001//PTHR27001:SF164 - FAMILY NOT NAMED // RECEPTOR PROTEIN KINASE TMK1-RELATED	2.203	1.13918	7.5159e-05	0.00111147	yes	up
488	Glyma.02G244700	(1 of 4) PTHR32227//PTHR32227:SF52 - FAMILY NOT NAMED // GLUCAN ENDO-1,3-BETA-GLUCOSIDASE 2	2.479	1.30971	1.45148e-06	3.74935e-05	yes	up
489	Glyma.02G245700	(1 of 10) PTHR10891:SF573 - CALCIUM-BINDING PROTEIN CML24-RELATED	0.467	-1.09768	1.27269e-05	0.000241768	yes	down
490	Glyma.02G247000	(1 of 80) PF14009 - Domain of unknown function (DUF4228) (DUF4228)	0.523	-0.93538	8.41494e-09	4.01909e-07	yes	down
491	Glyma.02G248400	(1 of 7) PTHR21596//PTHR21596:SF25 - RIBONUCLEASE P SUBUNIT P38 // TRANSCRIPTION REGULATOR-LIKE-RELATED	1.547	0.629239	0.000100024	0.0014094	yes	up
492	Glyma.02G250400	(1 of 2) PTHR10108//PTHR10108:SF803 - METHYLTRANSFERASE // METHYLTRANSFERASE PMT10-RELATED	1.571	0.651758	4.13779e-05	0.000666367	yes	up
493	Glyma.02G250900	(1 of 2) K11303 - histone acetyltransferase 1 (HAT1, KAT1)	1.503	0.587639	0.00130707	0.0114242	yes	up
494	Glyma.02G251000	(1 of 2) PTHR10826//PTHR10826:SF4 - COMPLEMENT COMPONENT 1 // GLYCOPROTEIN FAMILY PROTEIN	1.544	0.626519	0.00118518	0.0105776	yes	up
495	Glyma.02G253500	(1 of 4) K02917 - large subunit ribosomal protein L35Ae (RP-L35Ae, RPL35A)	1.502	0.587069	0.0018385	0.0150388	yes	up
496	Glyma.02G253600	(1 of 2) PF03151//PF08449 - Triose-phosphate Transporter family (TPT) // UAA transporter family (UAA)	0.614	-0.703462	4.71734e-07	1.39467e-05	yes	down
497	Glyma.02G255200	-	0.593	-0.7543	0.0017569	0.0145229	yes	down
498	Glyma.02G255400	(1 of 4) PF07014//PF07231 - Hs1pro-1 protein C-terminus (Hs1pro-1_C) // Hs1pro-1 N-terminus (Hs1pro-1_N)	0.164	-2.60549	3.17231e-13	4.46121e-11	yes	down
499	Glyma.02G255600	(1 of 5) K02941 - large subunit ribosomal protein LP0 (RP-LP0, RPLP0)	1.507	0.591469	0.00760682	0.0452182	yes	up
500	Glyma.02G257000	(1 of 12) K05857 - phosphatidylinositol phospholipase C, delta (PLCD)	0.389	-1.36217	0.00286516	0.0213278	yes	down
501	Glyma.02G257700	(1 of 11) 1.14.11.19 - Leucocyanidin oxygenase / Leucoanthocyanidin dioxygenase	0.038	-4.72111	5.95355e-29	1.7236e-25	yes	down
502	Glyma.02G257900	(1 of 2) PTHR34945//PTHR34945:SF1 - FAMILY NOT NAMED // 2-OXOGLUTARATE (2OG) AND FE(II)-DEPENDENT OXYGENASE SUPERFAMILY PROTEIN	0.545	-0.875441	0.000954666	0.0089489	yes	down
503	Glyma.02G259600	-	0.583	-0.777999	0.00450491	0.0302384	yes	down
504	Glyma.02G259700	(1 of 6) PF04588 - Hypoxia induced protein conserved region (HIG_1_N)	1.776	0.829025	1.53468e-06	3.93992e-05	yes	up
505	Glyma.02G260300	(1 of 1) PTHR22950//PTHR22950:SF289 - AMINO ACID TRANSPORTER // SUBFAMILY NOT NAMED	0.273	-1.87351	0.0064354	0.0396534	yes	down
506	Glyma.02G260800	-	0.618	-0.69359	0.000122378	0.00166938	yes	down
507	Glyma.02G261700	(1 of 8) PTHR31241:SF2 - DEHYDRATION-RESPONSIVE ELEMENT-BINDING PROTEIN 2A-RELATED	0.655	-0.609799	0.00340966	0.0243042	yes	down
508	Glyma.02G261800	(1 of 3) PTHR10799:SF660 - SNF2 DOMAIN-CONTAINING PROTEIN CLASSY 1-RELATED	2.121	1.08505	1.25808e-06	3.28814e-05	yes	up
509	Glyma.02G262000	(1 of 15) PF13456 - Reverse transcriptase-like (RVT_3)	3.563	1.83301	0.000235629	0.00285701	yes	up
510	Glyma.02G262400	(1 of 6) PTHR31301:SF4 - LOB DOMAIN-CONTAINING PROTEIN 12	0.015	-6.10453	0.000285285	0.00335112	yes	down
511	Glyma.02G262500	(1 of 9) K00522 - ferritin heavy chain (FTH1)	0.574	-0.801764	0.00775951	0.0458961	yes	down
512	Glyma.02G265100	-	2.444	1.28904	5.55391e-07	1.60914e-05	yes	up
513	Glyma.02G265200	-	2.875	1.52369	1.34862e-09	8.1211e-08	yes	up
514	Glyma.02G265300	-	3.219	1.68664	8.21499e-12	8.11494e-10	yes	up
515	Glyma.02G266900	(1 of 2) PTHR18929:SF38 - PROTEIN DISULFIDE-ISOMERASE A6	2.346	1.23051	5.30824e-10	3.54222e-08	yes	up
516	Glyma.02G267900	(1 of 6) K18045 - tyrosine-protein phosphatase SIW14 [EC:3.1.3.48] (SIW14, OCA3)	1.553	0.634953	0.00687986	0.0418507	yes	up
517	Glyma.02G269500	(1 of 2) 3.1.3.1 - Alkaline phosphatase / Phosphomonoesterase	0.47	-1.08935	4.41226e-07	1.31585e-05	yes	down
518	Glyma.02G269600	(1 of 2) PTHR27001:SF183 - PROTEIN LYK5	0.477	-1.06794	4.95738e-05	0.000779348	yes	down
519	Glyma.02G270800	(1 of 6) K13429 - chitin elicitor receptor kinase 1 (CERK1)	2.067	1.04755	7.91948e-05	0.00116021	yes	up
520	Glyma.02G272600	(1 of 7) PTHR11527:SF135 - 22.0 KDA HEAT SHOCK PROTEIN	5.181	2.37321	0.000914417	0.00864068	yes	up
521	Glyma.02G273200	(1 of 2) K09499 - T-complex protein 1 subunit eta (CCT7)	1.531	0.614135	8.20594e-06	0.000165953	yes	up
522	Glyma.02G273400	(1 of 3) PTHR11926//PTHR11926:SF298 - GLUCOSYL/GLUCURONOSYL TRANSFERASES // SUBFAMILY NOT NAMED	0.606	-0.721908	0.00535586	0.0345692	yes	down
523	Glyma.02G274400	(1 of 2) PTHR31852:SF0 - LATE EMBRYOGENESIS ABUNDANT HYDROXYPROLINE-RICH GLYCOPROTEIN	0.411	-1.28231	1.99639e-06	4.95969e-05	yes	down
524	Glyma.02G276500	-	0.362	-1.46416	0.00755696	0.0449688	yes	down
525	Glyma.02G277600	(1 of 8) K05868 - cyclin B (CCNB)	2.548	1.3495	0.00720038	0.0434145	yes	up
526	Glyma.02G279300	(1 of 3) PTHR23176//PTHR23176:SF44 - RHO/RAC/CDC GTPASE-ACTIVATING PROTEIN // SUBFAMILY NOT NAMED	1.52	0.604133	8.42787e-05	0.00122232	yes	up
527	Glyma.02G280100	(1 of 80) PF14009 - Domain of unknown function (DUF4228) (DUF4228)	0.268	-1.90021	0.000171489	0.00219903	yes	down
528	Glyma.02G281100	(1 of 4) PTHR27000:SF121 - LEUCINE-RICH REPEAT RECEPTOR-LIKE SERINE/THREONINE-PROTEIN KINASE BAM3	1.774	0.826722	4.51361e-12	4.77174e-10	yes	up
529	Glyma.02G283500	(1 of 5) PTHR31642//PTHR31642:SF6 - FAMILY NOT NAMED // HXXXD-TYPE ACYL-TRANSFERASE-RELATED	44.212	5.46637	0.0014737	0.012574	yes	up
530	Glyma.02G284900	(1 of 6) K02882 - large subunit ribosomal protein L18Ae (RP-L18Ae, RPL18A)	1.531	0.614811	0.000567199	0.00587589	yes	up
531	Glyma.02G286000	(1 of 4) PTHR27001//PTHR27001:SF221 - FAMILY NOT NAMED // PROTEIN KINASE FAMILY PROTEIN	1.884	0.914029	0.00835874	0.0485777	yes	up
532	Glyma.02G286600	(1 of 1) K02684 - DNA primase small subunit (PRI1)	3.565	1.83381	0.0010378	0.00950695	yes	up
533	Glyma.02G288600	(1 of 7) PF07714//PF11721//PF13855 - Protein tyrosine kinase (Pkinase_Tyr) // Di-glucose binding within endoplasmic reticulum (Malectin) // Leucine rich repeat (LRR_8)	0.613	-0.705426	0.00516659	0.0336063	yes	down
534	Glyma.02G289300	(1 of 7) K07976 - Rab family, other (RAB)	0.543	-0.879944	5.42342e-05	0.000841368	yes	down
535	Glyma.02G290000	(1 of 3) 1.14.99.37 - Taxadiene 5-alpha-hydroxylase	1.622	0.697598	0.00628831	0.0390153	yes	up
536	Glyma.02G290300	(1 of 5) PF01582//PF13676 - TIR domain (TIR) // TIR domain (TIR_2)	0.612	-0.708671	3.58385e-05	0.00059055	yes	down
537	Glyma.02G290400	(1 of 55) PTHR11017//PTHR11017:SF155 - LEUCINE-RICH REPEAT-CONTAINING PROTEIN // SUBFAMILY NOT NAMED	0.633	-0.659865	0.000205382	0.00255583	yes	down
538	Glyma.02G290900	-	0.222	-2.17366	2.98654e-15	6.77116e-13	yes	down
539	Glyma.02G291800	-	0.298	-1.74851	2.86962e-09	1.5788e-07	yes	down
540	Glyma.02G292100	-	0.113	-3.13996	1.90783e-09	1.0924e-07	yes	down
541	Glyma.02G292600	(1 of 2) PTHR12701//PTHR12701:SF17 - BCR-ASSOCIATED PROTEIN, BAP // SUBFAMILY NOT NAMED	19.886	4.31372	0.00683232	0.0416221	yes	up
542	Glyma.02G292800	(1 of 3) K14190 - GDP-L-galactose phosphorylase (VTC2_5)	0.422	-1.24459	5.85589e-07	1.6811e-05	yes	down
543	Glyma.02G293500	(1 of 4) K00609 - aspartate carbamoyltransferase catalytic subunit (pyrB, PYR2)	5.566	2.47657	0.0046067	0.0307407	yes	up
544	Glyma.02G294100	(1 of 70) K09286 - EREBP-like factor (EREBP)	0.61	-0.712352	0.000369442	0.0041493	yes	down
545	Glyma.02G294800	(1 of 273) PF00646 - F-box domain (F-box)	0.628	-0.67173	0.00617332	0.0384795	yes	down
546	Glyma.02G295000	(1 of 2) PTHR13773//PTHR13773:SF10 - PHOSPHATIDATE CYTIDYLYLTRANSFERASE // PHOSPHATIDATE CYTIDYLYLTRANSFERASE	5.523	2.46552	0.000817197	0.00788616	yes	up
547	Glyma.02G295100	(1 of 7) PTHR19321//PTHR19321:SF11 - PROTEIN REGULATOR OF CYTOKINESIS 1 PRC1-RELATED // SUBFAMILY NOT NAMED	1.555	0.636786	0.00149034	0.0126902	yes	up
548	Glyma.02G295300	(1 of 3) K18848 - indole-3-acetate O-methyltransferase (IAMT1)	7.795	2.96264	3.7508e-09	1.98805e-07	yes	up
549	Glyma.02G295800	(1 of 4) PTHR30314//PTHR30314:SF12 - CELL DIVISION PROTEIN FTSZ-RELATED // CELL DIVISION PROTEIN FTSZ HOMOLOG 1, CHLOROPLASTIC	1.707	0.771558	0.00108482	0.0098476	yes	up
550	Glyma.02G296500	(1 of 6) K06911 - uncharacterized protein (K06911)	0.476	-1.07094	0.00063452	0.00644818	yes	down
551	Glyma.02G296600	(1 of 2) PTHR14493:SF51 - ZINC FINGER CCCH DOMAIN-CONTAINING PROTEIN 29-RELATED	0.276	-1.85676	1.5532e-09	9.1624e-08	yes	down
552	Glyma.02G297200	(1 of 4) PTHR13902:SF44 - SERINE/THREONINE-PROTEIN KINASE WNK11-RELATED	0.474	-1.07721	1.07578e-05	0.000208916	yes	down
553	Glyma.02G297700	(1 of 111) PF03514 - GRAS domain family (GRAS)	0.12	-3.05372	6.97343e-17	2.22417e-14	yes	down
554	Glyma.02G298900	(1 of 24) PF12854//PF13041 - PPR repeat (PPR_1) // PPR repeat family (PPR_2)	2.021	1.015	0.00109061	0.00988825	yes	up
555	Glyma.02G299700	(1 of 2) PTHR11003//PTHR11003:SF135 - POTASSIUM CHANNEL, SUBFAMILY K // SUBFAMILY NOT NAMED	0.666	-0.586855	0.00447476	0.0300843	yes	down
556	Glyma.02G300100	-	2.33	1.22039	3.40639e-05	0.000564274	yes	up
557	Glyma.02G301400	(1 of 30) PF05701 - Weak chloroplast movement under blue light (WEMBL)	2.036	1.02573	0.000528092	0.0055471	yes	up
558	Glyma.02G302500	(1 of 7) K04079 - molecular chaperone HtpG (htpG, HSP90A)	1.849	0.887128	1.06736e-13	1.64635e-11	yes	up
559	Glyma.02G303400	(1 of 2) K02259 - cytochrome c oxidase assembly protein subunit 15 (COX15)	1.656	0.727664	9.80935e-05	0.00138739	yes	up
560	Glyma.02G303800	(1 of 4) PTHR12632//PTHR12632:SF14 - TRANSCRIPTION FACTOR NF-Y ALPHA-RELATED // NUCLEAR TRANSCRIPTION FACTOR Y SUBUNIT A-1-RELATED	0.439	-1.18773	3.99572e-05	0.000648202	yes	down
561	Glyma.02G304500	(1 of 2) PTHR22572//PTHR22572:SF101 - SUGAR-1-PHOSPHATE GUANYL TRANSFERASE // GLUCOSE-1-PHOSPHATE ADENYLYLTRANSFERASE SMALL SUBUNIT, CHLOROPLASTIC	1.611	0.687865	9.45653e-05	0.00134626	yes	up
562	Glyma.02G305200	(1 of 2) K14300 - nuclear pore complex protein Nup133 (NUP133)	1.574	0.654677	0.000100899	0.0014196	yes	up
563	Glyma.02G305500	-	2.722	1.44472	0.00105252	0.00961201	yes	up
564	Glyma.02G305600	(1 of 7) K09487 - heat shock protein 90kDa beta (HSP90B, TRA1)	1.986	0.990048	1.49936e-10	1.13541e-08	yes	up
565	Glyma.02G306600	(1 of 42) PF00651//PF03000 - BTB/POZ domain (BTB) // NPH3 family (NPH3)	17.781	4.15225	0.00599579	0.037685	yes	up
566	Glyma.02G308100	(1 of 4) PTHR22811:SF50 - TRANSMEMBRANE EMP24 DOMAIN-CONTAINING PROTEIN P24BETA2	1.818	0.862277	4.85289e-09	2.4615e-07	yes	up
567	Glyma.02G308300	-	2.638	1.39947	0.000993463	0.00920708	yes	up
568	Glyma.02G308500	(1 of 3) K00626 - acetyl-CoA C-acetyltransferase (E2.3.1.9, atoB)	0.652	-0.617391	8.60765e-05	0.00124551	yes	down
569	Glyma.02G309100	(1 of 3) K10638 - E3 ubiquitin-protein ligase UHRF1 [EC:6.3.2.19] (UHRF1, NP95)	2.916	1.54398	0.00012864	0.00174092	yes	up
570	Glyma.02G309200	-	1.765	0.819331	0.000494527	0.00525615	yes	up
571	Glyma.03G001400	(1 of 5) PTHR11208//PTHR11208:SF59 - RNA-BINDING PROTEIN RELATED // SUBFAMILY NOT NAMED	0.567	-0.818681	0.00222587	0.0174636	yes	down
572	Glyma.03G001500	(1 of 4) PTHR31284:SF9 - HAD SUPERFAMILY, SUBFAMILY IIIB ACID PHOSPHATASE	0.16	-2.64482	2.69592e-16	7.46057e-14	yes	down
573	Glyma.03G001800	(1 of 4) PTHR10438:SF240 - THIOREDOXIN H9	0.563	-0.828227	0.00011732	0.00161325	yes	down
574	Glyma.03G002500	(1 of 3) PTHR10366:SF242 - STEROL-4-ALPHA-CARBOXYLATE 3-DEHYDROGENASE, DECARBOXYLATING	1.632	0.706484	0.000288139	0.00338042	yes	up
575	Glyma.03G004300	(1 of 2) PTHR22778//PTHR22778:SF22 - OVARIAN CANCER GENE-2 PROTEIN-RELATED // SUBFAMILY NOT NAMED	0.556	-0.846206	0.00320839	0.0232124	yes	down
576	Glyma.03G007400	-	0.586	-0.771197	0.000317602	0.00365767	yes	down
577	Glyma.03G007700	(1 of 2) PTHR31235:SF13 - PEROXIDASE 28-RELATED	1.898	0.924527	0.0072976	0.0438332	yes	up
578	Glyma.03G011200	(1 of 4) PTHR31500:SF10 - AT HOOK MOTIF DNA-BINDING FAMILY PROTEIN	2.941	1.55638	0.00577189	0.0365955	yes	up
579	Glyma.03G014000	(1 of 4) PTHR16254:SF13 - K(+) EFFLUX ANTIPORTER 1, CHLOROPLASTIC-RELATED	0.065	-3.9329	5.12549e-06	0.000110772	yes	down
580	Glyma.03G014500	-	0.459	-1.12194	0.00613459	0.0383057	yes	down
581	Glyma.03G015700	(1 of 2) PTHR21228//PTHR21228:SF20 - FAST LEU-RICH DOMAIN-CONTAINING // SUBFAMILY NOT NAMED	0.618	-0.693836	0.00124988	0.0110244	yes	down
582	Glyma.03G015800	(1 of 17) PTHR32246:SF20 - BON1-ASSOCIATED PROTEIN 1-RELATED	0.233	-2.09928	1.88116e-06	4.72309e-05	yes	down
583	Glyma.03G017000	(1 of 2) PTHR31960:SF3 - F-BOX PROTEIN PP2-A13	0.643	-0.638227	0.00102401	0.009416	yes	down
584	Glyma.03G019300	(1 of 4) PTHR11945:SF208 - MADS-BOX PROTEIN SOC1	59.302	5.89	1.38962e-17	4.93396e-15	yes	up
585	Glyma.03G020700	(1 of 2227) 2.7.11.1 - Non-specific serine/threonine protein kinase / Threonine-specific protein kinase	1.716	0.778753	0.00316526	0.0229887	yes	up
586	Glyma.03G021200	(1 of 14) 1.14.13.152 - Geraniol 8-hydroxylase / G10H	0.538	-0.893103	7.26492e-07	2.03894e-05	yes	down
587	Glyma.03G021300	(1 of 7) PTHR16007//PTHR16007:SF29 - EPIDIDYMAL MEMBRANE PROTEIN E9-RELATED // SUBFAMILY NOT NAMED	0.11	-3.18107	8.24126e-19	3.60661e-16	yes	down
588	Glyma.03G021600	(1 of 4) PTHR24296:SF4 - CYTOCHROME P450, FAMILY 704, SUBFAMILY A, POLYPEPTIDE 1	0.564	-0.827402	0.00204683	0.0163799	yes	down
589	Glyma.03G021700	(1 of 4) K08850 - aurora kinase, other [EC:2.7.11.1] (AURKX)	3.717	1.89411	0.00360946	0.0254059	yes	up
590	Glyma.03G022700	(1 of 2) PTHR31100//PTHR31100:SF2 - FAMILY NOT NAMED // AT-HOOK MOTIF NUCLEAR LOCALIZED PROTEIN 18-RELATED	1.878	0.90951	0.000343197	0.00390346	yes	up
591	Glyma.03G023900	(1 of 5) PF07386 - Protein of unknown function (DUF1499) (DUF1499)	0.391	-1.35658	0.000170475	0.00218901	yes	down
592	Glyma.03G027000	(1 of 65) PF03140 - Plant protein of unknown function (DUF247)	3.82	1.93373	0.00455811	0.0304814	yes	up
593	Glyma.03G034900	(1 of 36) PTHR23155//PTHR23155:SF562 - LEUCINE-RICH REPEAT-CONTAINING PROTEIN // SUBFAMILY NOT NAMED	0.656	-0.607916	0.00526168	0.0340665	yes	down
594	Glyma.03G036000	(1 of 3) PTHR23257:SF531 - PROTEIN KINASE ATN1-LIKE PROTEIN	0.449	-1.15375	5.19673e-08	1.9637e-06	yes	down
595	Glyma.03G042700	(1 of 8) K13424 - WRKY transcription factor 33 (WRKY33)	0.392	-1.35249	1.97338e-06	4.91204e-05	yes	down
596	Glyma.03G046000		0.457	-1.12995	0.00749483	0.0447171	yes	down
597	Glyma.03G046200		0.435	-1.20211	0.00090153	0.00854444	yes	down
598	Glyma.03G048500	(1 of 49) PTHR11017//PTHR11017:SF163 - LEUCINE-RICH REPEAT-CONTAINING PROTEIN // SUBFAMILY NOT NAMED	0.387	-1.36966	5.20014e-06	0.000112156	yes	down
599	Glyma.03G049300	(1 of 78) PF00069//PF08263//PF13855 - Protein kinase domain (Pkinase) // Leucine rich repeat N-terminal domain (LRRNT_2) // Leucine rich repeat (LRR_8)	3.145	1.65303	5.60763e-06	0.000119574	yes	up
600	Glyma.03G052400	(1 of 24) PTHR27004:SF37 - DISEASE RESISTANCE FAMILY PROTEIN/LRR FAMILY PROTEIN-RELATED	0.611	-0.710556	0.007657	0.0454469	yes	down
601	Glyma.03G053100	(1 of 49) PTHR11017//PTHR11017:SF163 - LEUCINE-RICH REPEAT-CONTAINING PROTEIN // SUBFAMILY NOT NAMED	0.052	-4.27482	5.94388e-05	0.000911128	yes	down
602	Glyma.03G055900	(1 of 2) 3.5.4.17 - Adenosine-phosphate deaminase	0.592	-0.75616	0.00440687	0.0297395	yes	down
603	Glyma.03G056700	(1 of 5) 1.14.99.33 - Delta(12)-fatty acid dehydrogenase / Linoleate Delta-12-fatty acid acetylenase (desaturase)	0.437	-1.19282	2.38541e-07	7.78642e-06	yes	down
604	Glyma.03G056900	(1 of 4) PTHR10032//PTHR10032:SF215 - ZINC FINGER PROTEIN WITH KRAB AND SCAN DOMAINS // TRIHELIX TRANSCRIPTION FACTOR GT-3A-RELATED	0.537	-0.896447	0.00231714	0.0179996	yes	down
605	Glyma.03G057100	(1 of 11) 1.14.11.19 - Leucocyanidin oxygenase / Leucoanthocyanidin dioxygenase	0.041	-4.62329	2.87183e-12	3.23493e-10	yes	down
606	Glyma.03G058800	-	0.616	-0.699184	2.36107e-07	7.72034e-06	yes	down
607	Glyma.03G059200	(1 of 3) PTHR24089//PTHR24089:SF190 - FAMILY NOT NAMED // THYLAKOID ADP,ATP CARRIER PROTEIN, CHLOROPLASTIC-RELATED	0.652	-0.616132	0.00212571	0.0168641	yes	down
608	Glyma.03G061100	-	0.584	-0.775964	3.8435e-06	8.7669e-05	yes	down
609	Glyma.03G061700	(1 of 13) 3.2.1.3 - Glucan 1,4-alpha-glucosidase / Lysosomal alpha-glucosidase	0.136	-2.87911	0.0045547	0.0304694	yes	down
610	Glyma.03G065500	(1 of 1) PTHR10791//PTHR10791:SF29//PTHR31062//PTHR31062:SF34 - RAG1-ACTIVATING PROTEIN 1 // BIDIRECTIONAL SUGAR TRANSPORTER SWEET16-RELATED // FAMILY NOT NAMED // XYLOGLUCAN ENDOTRANSGLUCOSYLASE/HYDROLASE PROTEIN 15-RELATED	0.002	-8.86188	1.89915e-17	6.61819e-15	yes	down
611	Glyma.03G066800	(1 of 8) PTHR11732:SF223 - ALDO-KETO REDUCTASE FAMILY 4 MEMBER C10	0.554	-0.850827	0.000737928	0.00727605	yes	down
612	Glyma.03G068200	(1 of 44) PF00197 - Trypsin and protease inhibitor (Kunitz_legume)	0.095	-3.39333	4.24476e-18	1.68164e-15	yes	down
613	Glyma.03G068600	(1 of 4) PTHR27007:SF63 - L-TYPE LECTIN-DOMAIN CONTAINING RECEPTOR KINASE I.1-RELATED	0.414	-1.2731	0.000260073	0.00310733	yes	down
614	Glyma.03G069300	(1 of 4) PTHR27007:SF63 - L-TYPE LECTIN-DOMAIN CONTAINING RECEPTOR KINASE I.1-RELATED	0.155	-2.69109	4.03833e-13	5.54696e-11	yes	down
615	Glyma.03G070200	(1 of 2) K00167 - 2-oxoisovalerate dehydrogenase E1 component beta subunit (BCKDHB, bkdA2)	0.563	-0.829914	1.8508e-05	0.000333126	yes	down
616	Glyma.03G071700	(1 of 12) 1.1.3.9 - Galactose oxidase / Beta-galactose oxidase	0.197	-2.34683	1.7936e-14	3.3584e-12	yes	down
617	Glyma.03G073200	-	0.219	-2.18906	9.89078e-05	0.00139681	yes	down
618	Glyma.03G074400	(1 of 2) PTHR11588//PTHR11588:SF122 - TUBULIN // SUBFAMILY NOT NAMED	1.519	0.602767	3.26988e-05	0.000544055	yes	up
619	Glyma.03G075300	(1 of 49) PTHR11017//PTHR11017:SF163 - LEUCINE-RICH REPEAT-CONTAINING PROTEIN // SUBFAMILY NOT NAMED	0.512	-0.967148	6.75666e-09	3.29396e-07	yes	down
620	Glyma.03G078200	(1 of 2) 2.3.1.133//2.3.1.99 - Shikimate O-hydroxycinnamoyltransferase // Quinate O-hydroxycinnamoyltransferase / Hydroxycinnamoyl coenzyme A-quinate transferase	0.082	-3.60421	5.51584e-28	1.4286e-24	yes	down
621	Glyma.03G078600	(1 of 4) PTHR15486//PTHR15486:SF20 - ANCIENT UBIQUITOUS PROTEIN // GLYCEROL-3-PHOSPHATE 2-O-ACYLTRANSFERASE 6	1.841	0.880195	1.41943e-05	0.000264594	yes	up
622	Glyma.03G079200	(1 of 2) PTHR12183:SF11 - C3HC4 TYPE RING-FINGER PROTEIN-RELATED	0.411	-1.28272	4.02458e-05	0.00065148	yes	down
623	Glyma.03G081200	(1 of 6) PTHR11200//PTHR11200:SF63 - INOSITOL 5-PHOSPHATASE // DNASE I-LIKE SUPERFAMILY PROTEIN	2.951	1.56125	0.000422255	0.00463459	yes	up
624	Glyma.03G081800	(1 of 51) PF01535//PF13041//PF13812 - PPR repeat (PPR) // PPR repeat family (PPR_2) // Pentatricopeptide repeat domain (PPR_3)	1.78	0.831512	0.00488465	0.0321847	yes	up
625	Glyma.03G081900	(1 of 4) PTHR10641:SF457 - TRANSCRIPTION FACTOR AS1	2.154	1.1071	6.03308e-06	0.000127063	yes	up
626	Glyma.03G082100	(1 of 5) PF01439 - Metallothionein (Metallothio_2)	3.644	1.86551	0.00201651	0.0161958	yes	up
627	Glyma.03G084000	(1 of 5) K13456 - RPM1-interacting protein 4 (RIN4)	0.603	-0.729544	3.68048e-05	0.000603829	yes	down
628	Glyma.03G086200	(1 of 4) PTHR10516//PTHR10516:SF324 - PEPTIDYL-PROLYL CIS-TRANS ISOMERASE // PEPTIDYL-PROLYL CIS-TRANS ISOMERASE FKBP62	2.554	1.35274	2.55771e-15	5.97901e-13	yes	up
629	Glyma.03G088800	(1 of 3) PTHR24351//PTHR24351:SF69 - RIBOSOMAL PROTEIN S6 KINASE // AGC (CAMP-DEPENDENT, CGMP-DEPENDENT AND PROTEIN KINASE C) KINASE FAMILY PROTEIN-RELATED	0.439	-1.18698	6.00225e-07	1.71397e-05	yes	down
630	Glyma.03G093600	(1 of 3) PTHR31942//PTHR31942:SF13 - FAMILY NOT NAMED // MLO-LIKE PROTEIN 15	0.621	-0.687587	0.000210755	0.00260577	yes	down
631	Glyma.03G094700	(1 of 18) PTHR31194//PTHR31194:SF14 - SHN SHINE , DNA BINDING / TRANSCRIPTION FACTOR // SUBFAMILY NOT NAMED	66.235	6.04953	0.000295173	0.00344451	yes	up
632	Glyma.03G098600	(1 of 7) 1.1.1.54//1.3.1.102//1.3.1.74 - Allyl-alcohol dehydrogenase // 2-alkenal reductase (NADP(+)) / NADPH-dependent alkenal/one oxidoreductase // 2-alkenal reductase (NAD(P)(+)) / NADPH:2-alkenal alpha,beta-hydrogenase	0.328	-1.6069	6.58809e-06	0.000137903	yes	down
633	Glyma.03G098900	(1 of 7) 1.1.1.54//1.3.1.102//1.3.1.74 - Allyl-alcohol dehydrogenase // 2-alkenal reductase (NADP(+)) / NADPH-dependent alkenal/one oxidoreductase // 2-alkenal reductase (NAD(P)(+)) / NADPH:2-alkenal alpha,beta-hydrogenase	1.779	0.830989	0.000461783	0.00497985	yes	up
634	Glyma.03G101000	(1 of 2) PTHR24223//PTHR24223:SF165 - FAMILY NOT NAMED // ABC TRANSPORTER C FAMILY MEMBER 15-RELATED	1.848	0.886257	3.70656e-05	0.000606786	yes	up
635	Glyma.03G102800	(1 of 6) PTHR11566//PTHR11566:SF80 - DYNAMIN // DYNAMIN-RELATED PROTEIN 1C	0.423	-1.24259	2.74866e-07	8.79665e-06	yes	down
636	Glyma.03G104000	(1 of 2) PTHR34537:SF2 - FERREDOXIN-LIKE PROTEIN	20.206	4.33674	1.16332e-06	3.05959e-05	yes	up
637	Glyma.03G104700	(1 of 23) 2.4.1.218 - Hydroquinone glucosyltransferase / Hydroquinone:O-glucosyltransferase	2.43	1.28085	1.37177e-06	3.55564e-05	yes	up
638	Glyma.03G105400	(1 of 38) PF04570 - zinc-finger of the FCS-type, C2-C2 (zf-FLZ)	2.246	1.16731	0.000366007	0.00411933	yes	up
639	Glyma.03G106900		0.535	-0.90227	0.000473751	0.0050769	yes	down
640	Glyma.03G109300	(1 of 2) K02214 - cell division control protein 7 (CDC7)	3.273	1.71063	0.0021448	0.0169726	yes	up
641	Glyma.03G109500	(1 of 7) K00940 - nucleoside-diphosphate kinase (ndk, NME)	1.534	0.617592	1.18951e-05	0.000227945	yes	up
642	Glyma.03G109700	(1 of 4) PTHR13457//PTHR13457:SF1 - BAP28 // HEAT REPEAT-CONTAINING PROTEIN 1	4.047	2.01678	3.29103e-06	7.67892e-05	yes	up
643	Glyma.03G111700	(1 of 14) PTHR31190//PTHR31190:SF21 - FAMILY NOT NAMED // ETHYLENE-RESPONSIVE TRANSCRIPTION FACTOR 13	0.047	-4.4246	1.22795e-11	1.16542e-09	yes	down
644	Glyma.03G112000	(1 of 14) PTHR31190//PTHR31190:SF21 - FAMILY NOT NAMED // ETHYLENE-RESPONSIVE TRANSCRIPTION FACTOR 13	0.281	-1.83386	1.71449e-11	1.57766e-09	yes	down
645	Glyma.03G112700	(1 of 14) PTHR31190//PTHR31190:SF21 - FAMILY NOT NAMED // ETHYLENE-RESPONSIVE TRANSCRIPTION FACTOR 13	0.189	-2.40293	0.000274034	0.00324223	yes	down
646	Glyma.03G112800	(1 of 14) PTHR31190//PTHR31190:SF21 - FAMILY NOT NAMED // ETHYLENE-RESPONSIVE TRANSCRIPTION FACTOR 13	0.17	-2.55294	0.00394074	0.0272035	yes	down
647	Glyma.03G115200	(1 of 65) PF03140 - Plant protein of unknown function (DUF247)	1.61	0.686895	0.00348558	0.0247274	yes	up
648	Glyma.03G115300	(1 of 2) 1.14.13.70 - Sterol 14-alpha-demethylase / Obtusufoliol 14-demethylase	2.162	1.11261	8.51588e-24	9.42657e-21	yes	up
649	Glyma.03G116200	(1 of 1) PTHR11926//PTHR11926:SF415 - GLUCOSYL/GLUCURONOSYL TRANSFERASES // UDP-GLYCOSYLTRANSFERASE 72D1-RELATED	0.282	-1.82754	0.000280263	0.00330451	yes	down
650	Glyma.03G116300	(1 of 24) KOG1987 - Speckle-type POZ protein SPOP and related proteins with TRAF, MATH and BTB/POZ domains	2.292	1.19662	0.00141005	0.0121411	yes	up
651	Glyma.03G119700	(1 of 2) PTHR22883:SF27 - PROTEIN S-ACYLTRANSFERASE 4-RELATED	1.841	0.880746	0.000177337	0.0022594	yes	up
652	Glyma.03G121500	(1 of 1) PF00432//PF13249 - Prenyltransferase and squalene oxidase repeat (Prenyltrans) // Squalene-hopene cyclase N-terminal domain (SQHop_cyclase_N)	1.797	0.845465	0.00662041	0.0405486	yes	up
653	Glyma.03G122500	(1 of 4) PTHR11654//PTHR11654:SF92 - OLIGOPEPTIDE TRANSPORTER-RELATED // SUBFAMILY NOT NAMED	1.706	0.771028	0.000211071	0.00260797	yes	up
654	Glyma.03G122900	(1 of 4) PTHR11654//PTHR11654:SF92 - OLIGOPEPTIDE TRANSPORTER-RELATED // SUBFAMILY NOT NAMED	2.443	1.28886	1.89779e-05	0.000339796	yes	up
655	Glyma.03G123000	(1 of 4) PTHR11654//PTHR11654:SF92 - OLIGOPEPTIDE TRANSPORTER-RELATED // SUBFAMILY NOT NAMED	3.592	1.84476	3.66529e-07	1.12702e-05	yes	up
656	Glyma.03G123600	(1 of 5) PTHR10177//PTHR10177:SF247 - CYCLINE // CYCLIN G, ISOFORM A	2.654	1.40829	0.00129917	0.0113658	yes	up
657	Glyma.03G124300	(1 of 6) PF16712 - Coiled-coil regions of plant-specific actin-binding protein (SCAB_CC)	1.862	0.896468	0.000315738	0.00364178	yes	up
658	Glyma.03G125400	(1 of 6) PTHR11802//PTHR11802:SF94 - SERINE PROTEASE FAMILY S10 SERINE CARBOXYPEPTIDASE // SUBFAMILY NOT NAMED	5.652	2.49872	2.13276e-08	9.14218e-07	yes	up
659	Glyma.03G125800	(1 of 3) PTHR10772//PTHR10772:SF8 - 10 KDA HEAT SHOCK PROTEIN // 10 KDA CHAPERONIN	1.893	0.9204	1.65478e-05	0.000301303	yes	up
660	Glyma.03G126200	(1 of 4) K14819 - dual specificity phosphatase 12 [EC:3.1.3.16 3.1.3.48] (DUSP12, YVH1)	0.657	-0.605981	6.65462e-07	1.88311e-05	yes	down
661	Glyma.03G128200	(1 of 3) PTHR22952//PTHR22952:SF172 - CAMP-RESPONSE ELEMENT BINDING PROTEIN-RELATED // SUBFAMILY NOT NAMED	0.49	-1.02996	4.51431e-07	1.34097e-05	yes	down
662	Glyma.03G129300	(1 of 1) 2.1.1.145 - Trans-aconitate 3-methyltransferase	0.468	-1.09608	0.00520908	0.0338132	yes	down
663	Glyma.03G129500	(1 of 2) PTHR10535//PTHR10535:SF2 - DNA-DIRECTED RNA POLYMERASES I, II, AND III SUBUNIT RPABC1 // DNA-DIRECTED RNA POLYMERASE V SUBUNIT 5A-RELATED	1.548	0.630491	0.00122283	0.0108408	yes	up
664	Glyma.03G129600	(1 of 2) PTHR10168:SF70 - GLUTAREDOXIN FAMILY PROTEIN	3.095	1.62992	0.000171429	0.00219901	yes	up
665	Glyma.03G131700	(1 of 3) PTHR23201//PTHR23201:SF8 - EXTENSIN, PROLINE-RICH PROTEIN // SUBFAMILY NOT NAMED	3.894	1.96127	2.87108e-15	6.55358e-13	yes	up
666	Glyma.03G131900	(1 of 4) PTHR33790//PTHR33790:SF1 - FAMILY NOT NAMED // PROTEIN EARLY RESPONSIVE TO DEHYDRATION 15	0.398	-1.33032	9.7315e-23	7.78573e-20	yes	down
667	Glyma.03G132700	(1 of 5) PTHR32227:SF49 - BETA-1,3-GLUCANASE 1-RELATED	3.179	1.6684	7.71848e-12	7.68499e-10	yes	up
668	Glyma.03G134100	(1 of 2) PTHR11132//PTHR11132:SF116 - SOLUTE CARRIER FAMILY 35 // SUBFAMILY NOT NAMED	2.1	1.07016	0.000586252	0.00603671	yes	up
669	Glyma.03G134200	(1 of 1) PF00122//PF00689//PF00690//PF12515//PF12710//PF13246 - E1-E2 ATPase (E1-E2_ATPase) // Cation transporting ATPase, C-terminus (Cation_ATPase_C) // Cation transporter/ATPase, N-terminus (Cation_ATPase_N) // Ca2+-ATPase N terminal autoinhibitory domain (CaATP_NAI) // haloacid dehalogenase-like hydrolase (HAD) // Cation transport ATPase (P-type) (Cation_ATPase)	0.574	-0.801011	1.35544e-07	4.69302e-06	yes	down
670	Glyma.03G136500	(1 of 4) PTHR11977:SF46 - VILLIN-2-RELATED	1.846	0.884483	0.00193019	0.0156293	yes	up
671	Glyma.03G137900	(1 of 10) K06617 - raffinose synthase (E2.4.1.82)	0.414	-1.2716	3.72915e-08	1.49309e-06	yes	down
672	Glyma.03G138000	(1 of 2) PTHR24349//PTHR24349:SF93 - SERINE/THREONINE-PROTEIN KINASE // CALCIUM-DEPENDENT PROTEIN KINASE 14	0.37	-1.43396	4.84188e-09	2.45923e-07	yes	down
673	Glyma.03G138200	(1 of 6) K00942 - guanylate kinase (E2.7.4.8, gmk)	0.501	-0.996396	1.60907e-09	9.44759e-08	yes	down
674	Glyma.03G138400	(1 of 5) PTHR27002//PTHR27002:SF42 - FAMILY NOT NAMED // G-TYPE LECTIN S-RECEPTOR-LIKE SERINE/THREONINE-PROTEIN KINASE SD3-1	1.759	0.814825	0.000185387	0.00234844	yes	up
675	Glyma.03G139300	(1 of 1) PF03016//PF07974 - Exostosin family (Exostosin) // EGF-like domain (EGF_2)	1.522	0.605875	0.000432878	0.00472774	yes	up
676	Glyma.03G139500	-	2.574	1.36418	0.0063094	0.0390987	yes	up
677	Glyma.03G141200	(1 of 4) PTHR12565//PTHR12565:SF112 - STEROL REGULATORY ELEMENT-BINDING PROTEIN // TRANSCRIPTION FACTOR BHLH48-RELATED	2.335	1.22354	0.000622485	0.00635005	yes	up
678	Glyma.03G141700	(1 of 4) PTHR16223:SF29 - TRANSCRIPTION FACTOR BHLH117-RELATED	0.572	-0.804841	0.000559014	0.00580708	yes	down
679	Glyma.03G141900	-	0.652	-0.617986	0.000939361	0.00882962	yes	down
680	Glyma.03G142300	(1 of 6) K02969 - small subunit ribosomal protein S20e (RP-S20e, RPS20)	1.589	0.668516	0.000477069	0.00510809	yes	up
681	Glyma.03G142500	(1 of 6) PTHR10024//PTHR10024:SF243 - SYNAPTOTAGMIN // ANTHRANILATE PHOSPHORIBOSYLTRANSFERASE-LIKE PROTEIN	1.755	0.811456	3.54922e-07	1.0976e-05	yes	up
682	Glyma.03G143100	(1 of 45) PF03110 - SBP domain (SBP)	0.136	-2.88196	0.00411492	0.0281631	yes	down
683	Glyma.03G143500	(1 of 6) PTHR31314//PTHR31314:SF7 - FAMILY NOT NAMED // MYB-LIKE HTH TRANSCRIPTIONAL REGULATOR FAMILY PROTEIN	6.736	2.7518	0.000643911	0.00651458	yes	up
684	Glyma.03G143800	(1 of 65) PF05553 - Cotton fibre expressed protein (DUF761)	0.217	-2.2021	2.13936e-12	2.47744e-10	yes	down
685	Glyma.03G146100	(1 of 5) PTHR13009:SF8 - AHSA1 PROTEIN	2.253	1.1716	2.02791e-06	5.02784e-05	yes	up
686	Glyma.03G147900	(1 of 9) PTHR21495//PTHR21495:SF71 - NUCLEOPORIN-RELATED // DIRIGENT PROTEIN 1-RELATED	0.485	-1.0453	5.76881e-11	4.83552e-09	yes	down
687	Glyma.03G148100	(1 of 25) K11251 - histone H2A (H2A)	2.723	1.44534	0.000336161	0.00383735	yes	up
688	Glyma.03G149000	(1 of 5) PTHR27006//PTHR27006:SF36 - FAMILY NOT NAMED // LRR RECEPTOR-LIKE SERINE/THREONINE-PROTEIN KINASE RKF3-RELATED	0.581	-0.784298	0.00193462	0.0156516	yes	down
689	Glyma.03G149400	(1 of 19) K14487 - auxin responsive GH3 gene family (GH3)	2.489	1.31554	1.61841e-14	3.06083e-12	yes	up
690	Glyma.03G149700		0.228	-2.12978	0.000777683	0.00758261	yes	down
691	Glyma.03G149800	(1 of 4) PTHR16019//PTHR16019:SF7 - SYNAPSE-ASSOCIATED PROTEIN // BSD DOMAIN-CONTAINING PROTEIN	0.414	-1.27351	0.00315547	0.0229352	yes	down
692	Glyma.03G150100	-	0.029	-5.12731	0.00567111	0.0360781	yes	down
693	Glyma.03G150500	-	0.058	-4.09833	5.58583e-06	0.000119312	yes	down
694	Glyma.03G150600	(1 of 2) PTHR23115//PTHR23115:SF155 - TRANSLATION FACTOR // SUBFAMILY NOT NAMED	1.842	0.880911	2.24472e-10	1.62466e-08	yes	up
695	Glyma.03G152000	(1 of 2) PTHR10367:SF0 - MRNA-CAPPING ENZYME	0.504	-0.98792	0.000711692	0.00707668	yes	down
696	Glyma.03G152100	(1 of 4) K11087 - small nuclear ribonucleoprotein D1 (SNRPD1, SMD1)	1.587	0.666596	9.24529e-05	0.00132102	yes	up
697	Glyma.03G152400	(1 of 6) PTHR32285:SF65 - PROTEIN TRICHOME BIREFRINGENCE-LIKE 10-RELATED	0.627	-0.673484	0.00457487	0.0305717	yes	down
698	Glyma.03G154000	(1 of 2) PF00514//PF00651//PF13646 - Armadillo/beta-catenin-like repeat (Arm) // BTB/POZ domain (BTB) // HEAT repeats (HEAT_2)	4.314	2.10896	0.00438273	0.0296243	yes	up
699	Glyma.03G155800	(1 of 38) PF04570 - zinc-finger of the FCS-type, C2-C2 (zf-FLZ)	1.88	0.910617	0.00484459	0.0319655	yes	up
700	Glyma.03G156700	(1 of 4) PTHR11814//PTHR11814:SF60 - SULFATE TRANSPORTER // SULFATE TRANSPORTER 3.1-RELATED	0.168	-2.5775	0.0014161	0.012182	yes	down
701	Glyma.03G156800	(1 of 2) PTHR24362//PTHR24362:SF218 - SERINE/THREONINE-PROTEIN KINASE NEK // SERINE/THREONINE-PROTEIN KINASE NEK4	0.57	-0.810667	3.18451e-05	0.000531496	yes	down
702	Glyma.03G157700	(1 of 1) PF00122//PF00689//PF12710 - E1-E2 ATPase (E1-E2_ATPase) // Cation transporting ATPase, C-terminus (Cation_ATPase_C) // haloacid dehalogenase-like hydrolase (HAD)	0.593	-0.752952	0.000365476	0.0041156	yes	down
703	Glyma.03G159000	(1 of 3) 3.1.1.26//3.1.1.3//3.1.1.32 - Galactolipase // Triacylglycerol lipase / Triglyceride lipase // Phospholipase A(1) / Phospholipase A1	0.215	-2.21664	0.000336816	0.0038425	yes	down
704	Glyma.03G159800	(1 of 3) PTHR31677//PTHR31677:SF17 - FAMILY NOT NAMED // ETHYLENE-RESPONSIVE TRANSCRIPTION FACTOR 10-RELATED	0.148	-2.75932	0.000331606	0.00379342	yes	down
705	Glyma.03G163100	(1 of 3) PTHR10641//PTHR10641:SF523 - MYB-LIKE DNA-BINDING PROTEIN MYB // SUBFAMILY NOT NAMED	0.298	-1.74869	7.9827e-06	0.000162048	yes	down
706	Glyma.03G163600	(1 of 2) PTHR13856//PTHR13856:SF92 - VHS DOMAIN CONTAINING PROTEIN FAMILY // SUBFAMILY NOT NAMED	0.573	-0.803801	3.21814e-09	1.74521e-07	yes	down
707	Glyma.03G164000	(1 of 25) PF04852 - Protein of unknown function (DUF640) (DUF640)	0.628	-0.671174	0.00109572	0.00992027	yes	down
708	Glyma.03G166000	-	2.025	1.01776	0.00323943	0.023383	yes	up
709	Glyma.03G168500	-	1.644	0.717094	0.00074602	0.00733853	yes	up
710	Glyma.03G168900	(1 of 3) PTHR33271//PTHR33271:SF3 - FAMILY NOT NAMED // CUPIN DOMAIN-CONTAINING PROTEIN	0.135	-2.89033	3.99817e-06	9.07024e-05	yes	down
711	Glyma.03G172300	(1 of 415) PF00076 - RNA recognition motif. (a.k.a. RRM, RBD, or RNP domain) (RRM_1)	2.353	1.23454	3.23565e-06	7.57791e-05	yes	up
712	Glyma.03G172600	-	1.761	0.816468	5.87582e-05	0.000902991	yes	up
713	Glyma.03G173300	(1 of 12) PTHR26374//PTHR26374:SF198 - FAMILY NOT NAMED // ZINC FINGER PROTEIN ZAT11	0.37	-1.43495	0.00312774	0.0228037	yes	down
714	Glyma.03G173900	(1 of 6) PTHR21726:SF49 - PHOSPHATIDYLINOSITOL N-ACETYGLUCOSAMINLYTRANSFERASE SUBUNIT P-LIKE PROTEIN	1.622	0.697662	1.17134e-05	0.000225035	yes	up
715	Glyma.03G178700	(1 of 4) PTHR33448//PTHR33448:SF4 - FAMILY NOT NAMED // ARABIDOPSIS THALIANA GENOMIC DNA, CHROMOSOME 5, P1 CLONE:MOK16-RELATED	1.685	0.752394	0.000824075	0.00793779	yes	up
716	Glyma.03G179300	(1 of 4) PTHR22937//PTHR22937:SF47 - RING FINGER CONTAINING PROTEIN // RING-FINGER DOMAIN-CONTAINING PROTEIN	0.505	-0.985964	1.00976e-12	1.24194e-10	yes	down
717	Glyma.03G179800	(1 of 2) K09523 - DnaJ homolog subfamily C member 3 (DNAJC3)	1.764	0.818794	3.72993e-05	0.00061008	yes	up
718	Glyma.03G180300	(1 of 4) PTHR33597//PTHR33597:SF4 - FAMILY NOT NAMED // CONSERVED PEPTIDE UPSTREAM OPEN READING FRAME 47	1.612	0.689266	0.00251923	0.0192498	yes	up
719	Glyma.03G181100	(1 of 4) PTHR33083//PTHR33083:SF10 - FAMILY NOT NAMED // ARABIDOPSIS THALIANA GENOMIC DNA, CHROMOSOME 5, P1 CLONE:MOK16	0.585	-0.772716	0.00292358	0.0216855	yes	down
720	Glyma.03G181200	(1 of 3) K01586 - diaminopimelate decarboxylase (lysA)	1.556	0.638226	4.42419e-05	0.000707044	yes	up
721	Glyma.03G181600	(1 of 8) 4.3.1.24 - Phenylalanine ammonia-lyase	0.255	-1.96911	0.00584497	0.0369344	yes	down
722	Glyma.03G184300	(1 of 42) PF01535//PF12854//PF13041 - PPR repeat (PPR) // PPR repeat (PPR_1) // PPR repeat family (PPR_2)	2.218	1.14909	0.00482004	0.0318339	yes	up
723	Glyma.03G184500	(1 of 4) PTHR31062:SF52 - XYLOGLUCAN ENDOTRANSGLUCOSYLASE/HYDROLASE PROTEIN 31-RELATED	4.597	2.20069	3.31239e-07	1.02859e-05	yes	up
724	Glyma.03G184800	(1 of 4) PTHR31096//PTHR31096:SF23 - FAMILY NOT NAMED // ACT DOMAIN-CONTAINING PROTEIN	0.663	-0.593646	0.00323505	0.0233649	yes	down
725	Glyma.03G187700	(1 of 12) K13496 - UDP-glucosyl transferase 73C [EC:2.4.1.-] Glc - brassinosteroid (UGT73C)	0.282	-1.82438	1.72505e-10	1.27552e-08	yes	down
726	Glyma.03G187800	-	1.78	0.831624	0.00121057	0.0107481	yes	up
727	Glyma.03G187900	(1 of 5) PTHR10209//PTHR10209:SF152 - OXIDOREDUCTASE, 2OG-FE II OXYGENASE FAMILY PROTEIN // 1-AMINOCYCLOPROPANE-1-CARBOXYLATE OXIDASE-RELATED	1.982	0.986764	0.00109567	0.00992027	yes	up
728	Glyma.03G189700	(1 of 10) PTHR11817//PTHR11817:SF33 - PYRUVATE KINASE // SUBFAMILY NOT NAMED	1.812	0.857837	0.000823779	0.00793747	yes	up
729	Glyma.03G190500	(1 of 3) PTHR11902//PTHR11902:SF18 - ENOLASE // SUBFAMILY NOT NAMED	1.522	0.605999	0.00304751	0.022371	yes	up
730	Glyma.03G191300	(1 of 1) PF00024//PF00954//PF01453 - PAN domain (PAN_1) // S-locus glycoprotein domain (S_locus_glycop) // D-mannose binding lectin (B_lectin)	0.534	-0.905412	2.84352e-07	9.03112e-06	yes	down
731	Glyma.03G192500		29.62	4.88852	3.29298e-05	0.000547173	yes	up
732	Glyma.03G193500	(1 of 129) KOG0157 - Cytochrome P450 CYP4/CYP19/CYP26 subfamilies	0.023	-5.41243	0.00270783	0.0203865	yes	down
733	Glyma.03G194000	(1 of 22) PTHR10634 - AN1-TYPE ZINC FINGER PROTEIN	0.534	-0.90544	1.39067e-08	6.22347e-07	yes	down
734	Glyma.03G194300	(1 of 4) PTHR33601:SF7 - PROTEIN LITTLE ZIPPER 3	0.187	-2.41556	0.00473479	0.0314172	yes	down
735	Glyma.03G196900	(1 of 1) KOG0780 - Signal recognition particle, subunit Srp54	0.646	-0.629418	0.000294027	0.00343772	yes	down
736	Glyma.03G197300	(1 of 2) PTHR24115:SF536 - 125 KDA KINESIN-RELATED PROTEIN-RELATED	3.241	1.69623	6.69459e-05	0.00100864	yes	up
737	Glyma.03G197500	(1 of 7) K02912 - large subunit ribosomal protein L32e (RP-L32e, RPL32)	4.153	2.05419	0.00174182	0.0144236	yes	up
738	Glyma.03G198600	(1 of 87) PF12937 - F-box-like (F-box-like)	0.117	-3.09321	1.71242e-18	7.32371e-16	yes	down
739	Glyma.03G198700	-	0.373	-1.42134	0.000193752	0.00243498	yes	down
740	Glyma.03G200800	(1 of 4) PTHR31223//PTHR31223:SF20 - FAMILY NOT NAMED // CYTOKININ RIBOSIDE 5'-MONOPHOSPHATE PHOSPHORIBOHYDROLASE LOG7	1.816	0.860988	1.32191e-06	3.44063e-05	yes	up
741	Glyma.03G201000	(1 of 16) PTHR31415:SF4 - HARPIN-INDUCED PROTEIN-LIKE-RELATED	0.614	-0.704802	0.00456223	0.0304981	yes	down
742	Glyma.03G202200	(1 of 2) PTHR31086//PTHR31086:SF3 - FAMILY NOT NAMED // ALUMINUM-ACTIVATED MALATE TRANSPORTER 8	0.02	-5.6411	0.00063714	0.0064652	yes	down
743	Glyma.03G202600	(1 of 6) PTHR22849:SF38 - E3 UBIQUITIN-PROTEIN LIGASE PUB22-RELATED	0.115	-3.11464	2.09738e-15	4.99602e-13	yes	down
744	Glyma.03G204100	(1 of 2) PTHR24349//PTHR24349:SF125 - SERINE/THREONINE-PROTEIN KINASE // SUBFAMILY NOT NAMED	0.125	-2.99877	4.09296e-07	1.23928e-05	yes	down
745	Glyma.03G204500	(1 of 10) PTHR33264//PTHR33264:SF5 - FAMILY NOT NAMED // EXPRESSED PROTEIN-RELATED	2.552	1.35152	1.69148e-05	0.000307243	yes	up
746	Glyma.03G205000	(1 of 3) PTHR12972//PTHR12972:SF0 - DOWNSTREAM NEIGHBOR OF SON // PROTEIN DOWNSTREAM NEIGHBOR OF SON	2.554	1.35269	0.00186486	0.0152247	yes	up
747	Glyma.03G205900	(1 of 4) K01301 - N-acetylated-alpha-linked acidic dipeptidase [EC:3.4.17.21] (NAALAD)	2.214	1.14698	4.25546e-10	2.90142e-08	yes	up
748	Glyma.03G208300	(1 of 12) PF00620//PF00786 - RhoGAP domain (RhoGAP) // P21-Rho-binding domain (PBD)	3.12	1.64139	0.000316757	0.0036513	yes	up
749	Glyma.03G213300	(1 of 1) PTHR10057//PTHR10057:SF0 - PERIPHERAL-TYPE BENZODIAZEPINE RECEPTOR // PROTEIN C41G7.9, ISOFORM B	0.147	-2.76286	0.00296592	0.0219174	yes	down
750	Glyma.03G213500	(1 of 2) K00949 - thiamine pyrophosphokinase (thiN, TPK1, THI80)	0.51	-0.971247	0.000416553	0.00457334	yes	down
751	Glyma.03G217300	(1 of 2) PTHR31875//PTHR31875:SF5 - FAMILY NOT NAMED // PROTEIN DEHYDRATION-INDUCED 19 HOMOLOG 2-RELATED	0.365	-1.45358	1.50968e-12	1.8095e-10	yes	down
752	Glyma.03G217500	(1 of 2) K00770 - 1,4-beta-D-xylan synthase (E2.4.2.24)	2.27	1.1827	0.00305508	0.0223882	yes	up
753	Glyma.03G218300	(1 of 3) K09517 - DnaJ homolog subfamily B member 11 (DNAJB11)	2.196	1.13506	5.33016e-15	1.1207e-12	yes	up
754	Glyma.03G218600	(1 of 4) PTHR22904//PTHR22904:SF7 - TPR REPEAT CONTAINING PROTEIN // T14P4.7 PROTEIN	1.771	0.824694	8.02139e-07	2.20682e-05	yes	up
755	Glyma.03G218700	(1 of 4) PTHR30620//PTHR30620:SF4 - PERIPLASMIC BETA-GLUCOSIDASE-RELATED // BETA-D-XYLOSIDASE 2-RELATED	4.558	2.18845	6.98131e-08	2.57344e-06	yes	up
756	Glyma.03G219200	(1 of 2) K02210 - DNA replication licensing factor MCM7 (MCM7, CDC47)	2.967	1.56912	0.00010409	0.00145905	yes	up
757	Glyma.03G220800	(1 of 4) PTHR31221//PTHR31221:SF23 - FAMILY NOT NAMED // WRKY TRANSCRIPTION FACTOR 23-RELATED	1.82	0.86401	6.69976e-05	0.00100901	yes	up
758	Glyma.03G222300	(1 of 5) PTHR11453:SF44 - BORON TRANSPORTER 1-RELATED	1.688	0.75495	0.00144992	0.0124134	yes	up
759	Glyma.03G222400	(1 of 4) PTHR33669:SF1 - PROTEIN NIM1-INTERACTING 1	0.383	-1.38381	0.000136695	0.00182759	yes	down
760	Glyma.03G223600	(1 of 7) PTHR24078:SF255 - DNAJ HOMOLOG DNJ-5	0.627	-0.672648	0.00453528	0.0303718	yes	down
761	Glyma.03G225200	(1 of 4) PTHR10641//PTHR10641:SF465 - MYB-LIKE DNA-BINDING PROTEIN MYB // MYB TRANSCRIPTION FACTOR	0.328	-1.61021	0.00496186	0.0325907	yes	down
762	Glyma.03G225300	-	0.518	-0.950179	0.000523069	0.00550048	yes	down
763	Glyma.03G226200	(1 of 4) PTHR23339//PTHR23339:SF54 - TYROSINE SPECIFIC PROTEIN PHOSPHATASE AND DUAL SPECIFICITY PROTEIN PHOSPHATASE // PALADIN	0.122	-3.03751	2.58929e-06	6.20704e-05	yes	down
764	Glyma.03G226900	-	0.182	-2.45597	1.74124e-08	7.61131e-07	yes	down
765	Glyma.03G228700	(1 of 2) K16315 - serine/threonine-protein kinase haspin [EC:2.7.11.1] (GSG2)	0.6	-0.736617	0.00301179	0.022152	yes	down
766	Glyma.03G228900	(1 of 10) K01648 - ATP citrate (pro-S)-lyase (ACLY)	0.56	-0.836926	0.000160991	0.00208909	yes	down
767	Glyma.03G230800	(1 of 4) PTHR33124:SF7 - TRANSCRIPTION FACTOR BHLH149	0.402	-1.31492	0.00427956	0.0290516	yes	down
768	Glyma.03G231600	(1 of 65) PF03479 - Domain of unknown function (DUF296) (DUF296)	0.358	-1.48156	0.00248362	0.0190142	yes	down
769	Glyma.03G232000	(1 of 6) K09584 - protein disulfide-isomerase A6 (PDIA6, TXNDC7)	2.097	1.06867	0.00759782	0.045174	yes	up
770	Glyma.03G232400	(1 of 19) PF07887 - Calmodulin binding protein-like (Calmodulin_bind)	0.499	-1.00254	0.0068661	0.0417873	yes	down
771	Glyma.03G236300	(1 of 4) PTHR11972:SF57 - RESPIRATORY BURST OXIDASE HOMOLOG PROTEIN B	0.289	-1.78924	3.64752e-13	5.03855e-11	yes	down
772	Glyma.03G236600	(1 of 5) PTHR10593//PTHR10593:SF34 - SERINE/THREONINE-PROTEIN KINASE RIO // SUBFAMILY NOT NAMED	0.46	-1.11916	1.12843e-05	0.000217681	yes	down
773	Glyma.03G239600	(1 of 4) K12948 - signal peptidase complex subunit 3 (SPCS3, SPC3)	1.927	0.946488	1.46575e-05	0.000271274	yes	up
774	Glyma.03G240500	-	39.339	5.29788	0.00660319	0.0404686	yes	up
775	Glyma.03G241500	(1 of 10) K08145 - MFS transporter, SP family, solute carrier family 2 (facilitated glucose transporter), member 8 (SLC2A8, GLUT8)	0.538	-0.894657	0.00276164	0.0206922	yes	down
776	Glyma.03G242400	(1 of 3) K13832 - 3-dehydroquinate dehydratase / shikimate dehydrogenase (aroDE, DHQ-SDH)	1.598	0.676626	0.00601986	0.0377897	yes	up
777	Glyma.03G243400	(1 of 3) K14289 - exportin-5 (XPO5)	1.542	0.624933	3.66027e-05	0.000601563	yes	up
778	Glyma.03G246200	(1 of 46) PF00612//PF13178 - IQ calmodulin-binding motif (IQ) // Protein of unknown function (DUF4005) (DUF4005)	1.556	0.637947	0.00051688	0.0054501	yes	up
779	Glyma.03G247100	(1 of 2) PTHR22952//PTHR22952:SF197 - CAMP-RESPONSE ELEMENT BINDING PROTEIN-RELATED // SUBFAMILY NOT NAMED	0.341	-1.55246	0.000168184	0.00216476	yes	down
780	Glyma.03G250600	(1 of 3) PTHR10641//PTHR10641:SF497 - MYB-LIKE DNA-BINDING PROTEIN MYB // SUBFAMILY NOT NAMED	0.199	-2.33175	1.92528e-07	6.39541e-06	yes	down
781	Glyma.03G250800	(1 of 3) 4.1.2.48 - Low-specificity L-threonine aldolase	0.623	-0.681539	0.00391468	0.0270336	yes	down
782	Glyma.03G251400	(1 of 1) 2.7.11.1//4.1.1.49 - Non-specific serine/threonine protein kinase / Threonine-specific protein kinase // Phosphoenolpyruvate carboxykinase (ATP) / Phosphopyruvate carboxylase	3.697	1.88624	0.000364868	0.0041102	yes	up
783	Glyma.03G253200	(1 of 8) PTHR33509:SF5 - LATE EMBRYOGENESIS ABUNDANT 3 (LEA3) FAMILY PROTEIN	0.245	-2.03189	5.06067e-13	6.70646e-11	yes	down
784	Glyma.03G253500	(1 of 2) K09839 - violaxanthin de-epoxidase (VDE, NPQ1)	0.219	-2.19266	8.48507e-06	0.000170383	yes	down
785	Glyma.03G255800	(1 of 2) K10389 - tubulin gamma (TUBG)	1.676	0.745199	0.00141128	0.0121489	yes	up
786	Glyma.03G256200	(1 of 6) K14506 - jasmonic acid-amino synthetase (JAR1)	0.456	-1.13208	2.49236e-13	3.59397e-11	yes	down
787	Glyma.03G256500	(1 of 6) PTHR11926//PTHR11926:SF197 - GLUCOSYL/GLUCURONOSYL TRANSFERASES // SUBFAMILY NOT NAMED	0.394	-1.34548	4.50048e-10	3.0574e-08	yes	down
788	Glyma.03G258100	(1 of 5) PTHR11514//PTHR11514:SF47 - MYC // TRANSCRIPTION FACTOR ABA-INDUCIBLE BHLH-TYPE-RELATED	0.549	-0.865288	0.00304381	0.0223526	yes	down
789	Glyma.03G259800	(1 of 5) PTHR23177:SF24 - RHO GTPASE-ACTIVATING PROTEIN 3-RELATED	1.586	0.664983	0.00419214	0.0285929	yes	up
790	Glyma.03G264300	(1 of 5) PTHR11771//PTHR11771:SF38 - LIPOXYGENASE // LIPOXYGENASE 3, CHLOROPLASTIC-RELATED	0.319	-1.64723	4.99127e-05	0.000783366	yes	down
791	Glyma.04G000600	(1 of 4) PTHR32002//PTHR32002:SF3 - FAMILY NOT NAMED // PROTEIN NLP1-RELATED	1.705	0.77002	2.61054e-08	1.09046e-06	yes	up
792	Glyma.04G003300	(1 of 3) 1.1.1.223 - Isopiperitenol dehydrogenase	0.349	-1.51859	1.04905e-05	0.000204833	yes	down
793	Glyma.04G004200	(1 of 3) PTHR10795//PTHR10795:SF442 - PROPROTEIN CONVERTASE SUBTILISIN/KEXIN // SUBFAMILY NOT NAMED	4.378	2.13024	0.00344165	0.0244905	yes	up
794	Glyma.04G005200	(1 of 18) KOG2922 - Uncharacterized conserved protein	0.462	-1.11356	1.49294e-05	0.000275351	yes	down
795	Glyma.04G008300	(1 of 4) PTHR11627:SF16 - FRUCTOSE-BISPHOSPHATE ALDOLASE 1, CHLOROPLASTIC-RELATED	0.594	-0.752532	0.00431864	0.029249	yes	down
796	Glyma.04G008400	(1 of 5) K01179 - endoglucanase (E3.2.1.4)	3.924	1.9725	1.81418e-09	1.05044e-07	yes	up
797	Glyma.04G008600		0.5	-1.00049	2.91268e-08	1.20199e-06	yes	down
798	Glyma.04G008900	(1 of 3) PTHR10071//PTHR10071:SF163 - TRANSCRIPTION FACTOR GATA GATA BINDING FACTOR // GATA TRANSCRIPTION FACTOR 14-RELATED	0.589	-0.76458	0.00299127	0.0220528	yes	down
799	Glyma.04G012900	(1 of 63) K04733 - interleukin-1 receptor-associated kinase 4 (IRAK4)	0.547	-0.870759	0.00601776	0.0377888	yes	down
800	Glyma.04G013800	(1 of 18) K13464 - jasmonate ZIM domain-containing protein (JAZ)	0.167	-2.58412	4.48142e-15	9.69326e-13	yes	down
801	Glyma.04G014800	(1 of 4) K16290 - xylem cysteine proteinase [EC:3.4.22.-] (XCP)	4.537	2.18179	0.000378734	0.00423471	yes	up
802	Glyma.04G018100	(1 of 2) K14799 - pre-rRNA-processing protein TSR1 (TSR1)	1.757	0.813401	3.31891e-08	1.34602e-06	yes	up
803	Glyma.04G020200	(1 of 2) 4.1.1.17 - Ornithine decarboxylase / L-ornithine carboxy-lyase	0.063	-3.98574	0.00016883	0.0021716	yes	down
804	Glyma.04G020700	-	0.162	-2.62775	4.32788e-13	5.85914e-11	yes	down
805	Glyma.04G020800	(1 of 7) PTHR10869:SF78 - 2-OXOGLUTARATE (2OG) AND FE(II)-DEPENDENT OXYGENASE SUPERFAMILY PROTEIN	0.535	-0.902696	0.000460502	0.00496888	yes	down
806	Glyma.04G021000	(1 of 2) PTHR13871//PTHR13871:SF48 - THIOREDOXIN // SUBFAMILY NOT NAMED	0.407	-1.29793	0.00047038	0.00505084	yes	down
807	Glyma.04G021200	(1 of 4) K19037 - E3 ubiquitin-protein ligase ATL23 [EC:6.3.2.19] (ATL23)	0.175	-2.51211	0.000110886	0.00153997	yes	down
808	Glyma.04G021300	(1 of 2) PF13462 - Thioredoxin (Thioredoxin_4)	0.245	-2.02982	8.86896e-09	4.21987e-07	yes	down
809	Glyma.04G023700	(1 of 56) PF00314 - Thaumatin family (Thaumatin)	2.648	1.4048	0.000151852	0.00198674	yes	up
810	Glyma.04G026000	(1 of 2) PTHR32295:SF16 - PROTEIN IQ-DOMAIN 32	1.578	0.65812	0.000634653	0.00644818	yes	up
811	Glyma.04G027000	(1 of 44) PF00643 - B-box zinc finger (zf-B_box)	0.476	-1.07068	3.796e-10	2.62622e-08	yes	down
812	Glyma.04G027300	(1 of 2) PTHR31269//PTHR31269:SF9 - FAMILY NOT NAMED // S-TYPE ANION CHANNEL SLAH1-RELATED	0.541	-0.886423	0.00135043	0.0117243	yes	down
813	Glyma.04G028600	(1 of 5) PTHR23421//PTHR23421:SF51 - BETA-GALACTOSIDASE RELATED // BETA-GALACTOSIDASE 5	1.794	0.84316	0.00802534	0.0470543	yes	up
814	Glyma.04G028900	(1 of 2) PTHR13878:SF60 - CYTOKININ DEHYDROGENASE 5	2.199	1.13682	1.36687e-05	0.000256066	yes	up
815	Glyma.04G029600	(1 of 8) PTHR22952//PTHR22952:SF182 - CAMP-RESPONSE ELEMENT BINDING PROTEIN-RELATED // SUBFAMILY NOT NAMED	0.397	-1.33333	3.60383e-07	1.11175e-05	yes	down
816	Glyma.04G029700	(1 of 2) PTHR24055//PTHR24055:SF205 - MITOGEN-ACTIVATED PROTEIN KINASE // MITOGEN-ACTIVATED PROTEIN KINASE 1-RELATED	0.486	-1.04154	3.28748e-09	1.77514e-07	yes	down
817	Glyma.04G033100	-	3.588	1.84303	1.88536e-05	0.000338168	yes	up
818	Glyma.04G034400	(1 of 4) PTHR11157:SF11 - F25A4.4	0.313	-1.67704	0.00627441	0.0389694	yes	down
819	Glyma.04G035500	(1 of 150) KOG0156 - Cytochrome P450 CYP2 subfamily	0.535	-0.902355	6.68905e-05	0.00100864	yes	down
820	Glyma.04G036000	(1 of 2) PTHR12383:SF15 - THYLAKOIDAL PROCESSING PEPTIDASE 1, CHLOROPLASTIC-RELATED	0.562	-0.831191	5.78211e-07	1.66246e-05	yes	down
821	Glyma.04G036300	(1 of 4) PTHR24361//PTHR24361:SF337 - MITOGEN-ACTIVATED KINASE KINASE KINASE // SUBFAMILY NOT NAMED	0.569	-0.814151	3.55257e-05	0.000586166	yes	down
822	Glyma.04G036700	(1 of 3) PTHR10641//PTHR10641:SF611 - MYB-LIKE DNA-BINDING PROTEIN MYB // SUBFAMILY NOT NAMED	0.555	-0.849693	0.00384439	0.0266361	yes	down
823	Glyma.04G036900	(1 of 5) PTHR23054:SF29 - EXPRESSED PROTEIN	0.554	-0.853341	0.00744296	0.0444852	yes	down
824	Glyma.04G037800	(1 of 124) PF02362 - B3 DNA binding domain (B3)	4.913	2.29658	0.000846818	0.00811736	yes	up
825	Glyma.04G040300	(1 of 137) PF02458 - Transferase family (Transferase)	0.387	-1.37146	3.58019e-08	1.4442e-06	yes	down
826	Glyma.04G040400	(1 of 137) PF02458 - Transferase family (Transferase)	0.242	-2.04834	5.49583e-13	7.10794e-11	yes	down
827	Glyma.04G040900	(1 of 4) PTHR24326//PTHR24326:SF263 - FAMILY NOT NAMED // WUSCHEL-RELATED HOMEOBOX 4	3.625	1.85799	7.66392e-05	0.00112848	yes	up
828	Glyma.04G041400	(1 of 10) PF00069//PF13855 - Protein kinase domain (Pkinase) // Leucine rich repeat (LRR_8)	2.223	1.15223	1.23401e-08	5.57542e-07	yes	up
829	Glyma.04G041500	(1 of 4) PTHR12411:SF344 - CYSTEINE PROTEASE COMPONENT OF PROTEASE-INHIBITOR COMPLEX-RELATED	0.456	-1.13305	3.15268e-08	1.28972e-06	yes	down
830	Glyma.04G042000	(1 of 4) PTHR10177//PTHR10177:SF242 - CYCLINE // SUBFAMILY NOT NAMED	2.305	1.20488	2.90836e-10	2.06138e-08	yes	up
831	Glyma.04G044600	(1 of 8) PTHR10795//PTHR10795:SF388 - PROPROTEIN CONVERTASE SUBTILISIN/KEXIN // SUBFAMILY NOT NAMED	0.479	-1.0633	1.05605e-13	1.63561e-11	yes	down
832	Glyma.04G044900	(1 of 86) PF13912 - C2H2-type zinc finger (zf-C2H2_6)	0.282	-1.82782	7.20279e-12	7.26767e-10	yes	down
833	Glyma.04G050100	-	2.173	1.11984	0.000542404	0.00567369	yes	up
834	Glyma.04G050400	(1 of 2) PTHR11108:SF4 - FERROCHELATASE-1, CHLOROPLASTIC/MITOCHONDRIAL	0.604	-0.727886	4.41294e-05	0.000705545	yes	down
835	Glyma.04G050800	(1 of 3) PTHR11850:SF92 - HOMEOBOX PROTEIN ATH1	1.694	0.760664	0.000123621	0.00168329	yes	up
836	Glyma.04G051000	(1 of 12) PTHR12374//PTHR12374:SF19 - TRANSCRIPTIONAL ADAPTOR 2 ADA2 -RELATED // SUBFAMILY NOT NAMED	3.766	1.91292	3.01365e-05	0.000506573	yes	up
837	Glyma.04G051200	(1 of 4) K00281 - glycine dehydrogenase (GLDC, gcvP)	1.652	0.724055	0.000230378	0.0028069	yes	up
838	Glyma.04G051900	(1 of 4) PTHR10168:SF56 - GLUTAREDOXIN-C10-RELATED	0.528	-0.920299	2.71813e-06	6.48286e-05	yes	down
839	Glyma.04G052000	(1 of 3) PTHR10015//PTHR10015:SF186 - HEAT SHOCK TRANSCRIPTION FACTOR // HEAT STRESS TRANSCRIPTION FACTOR A-2-RELATED	2.255	1.17281	0.00253305	0.0193336	yes	up
840	Glyma.04G052300	(1 of 3) K15084 - solute carrier family 25 (mitochondrial carrier protein), member 16 (SLC25A16, GDA, LEU5)	0.654	-0.613126	0.00341355	0.0243227	yes	down
841	Glyma.04G052800	(1 of 4) PTHR33193:SF8 - GENOMIC DNA, CHROMOSOME 3, P1 CLONE: MDC16	0.518	-0.948664	3.15978e-07	9.869e-06	yes	down
842	Glyma.04G054200	(1 of 176) PF03106 - WRKY DNA -binding domain (WRKY)	0.224	-2.15553	0.000520307	0.00547909	yes	down
843	Glyma.04G054400	(1 of 6) PTHR11527:SF93 - 17.6 KDA CLASS II HEAT SHOCK PROTEIN-RELATED	5.774	2.52952	1.88888e-22	1.4218e-19	yes	up
844	Glyma.04G056100		0.222	-2.1705	2.25288e-06	5.51296e-05	yes	down
845	Glyma.04G056900	(1 of 2227) 2.7.11.1 - Non-specific serine/threonine protein kinase / Threonine-specific protein kinase	0.489	-1.03116	0.00184734	0.0151046	yes	down
846	Glyma.04G058100	(1 of 137) PF02458 - Transferase family (Transferase)	0.562	-0.830093	1.10016e-05	0.000212882	yes	down
847	Glyma.04G060400	(1 of 7) PTHR13832//PTHR13832:SF356 - PROTEIN PHOSPHATASE 2C // SUBFAMILY NOT NAMED	0.583	-0.777447	0.000795561	0.00771098	yes	down
848	Glyma.04G061900	(1 of 2) PTHR10050//PTHR10050:SF33 - DOLICHYL-PHOSPHATE-MANNOSE--PROTEIN MANNOSYLTRANSFERASE // SUBFAMILY NOT NAMED	1.803	0.850639	1.08698e-08	4.99881e-07	yes	up
849	Glyma.04G062200	(1 of 2) PTHR11638:SF86 - CHAPERONE PROTEIN CLPB4, MITOCHONDRIAL	1.719	0.781629	8.33221e-06	0.000168145	yes	up
850	Glyma.04G063200	-	0.549	-0.864951	9.85207e-07	2.63909e-05	yes	down
851	Glyma.04G065800	(1 of 10) K00759 - adenine phosphoribosyltransferase (APRT, apt)	4.78	2.2569	9.69988e-09	4.53497e-07	yes	up
852	Glyma.04G066900	(1 of 6) K14515 - EIN3-binding F-box protein (EBF1_2)	0.542	-0.88391	3.45258e-11	3.01488e-09	yes	down
853	Glyma.04G067100	(1 of 7) PTHR18896:SF11 - PHOSPHOLIPASE D ALPHA 1-RELATED	1.927	0.946158	0.00351314	0.024905	yes	up
854	Glyma.04G069500	(1 of 3) PTHR11453//PTHR11453:SF45 - ANION EXCHANGE PROTEIN // SUBFAMILY NOT NAMED	0.118	-3.07813	4.78328e-05	0.000754183	yes	down
855	Glyma.04G073000	(1 of 7) PTHR31970:SF3 - MOLYBDATE TRANSPORTER 1	40.938	5.35538	0.00327388	0.0235638	yes	up
856	Glyma.04G073200	(1 of 38) PF04570 - zinc-finger of the FCS-type, C2-C2 (zf-FLZ)	1.597	0.675285	0.000634778	0.00644818	yes	up
857	Glyma.04G073800	(1 of 2) 2.7.2.8 - Acetylglutamate kinase	0.284	-1.81364	5.76149e-05	0.000887595	yes	down
858	Glyma.04G074200	(1 of 2) K02516 - protein arginine N-methyltransferase 5 (PRMT5, HSL7)	1.682	0.750211	0.000134038	0.00180037	yes	up
859	Glyma.04G075400	(1 of 4) PTHR22937//PTHR22937:SF53 - RING FINGER CONTAINING PROTEIN // SUBFAMILY NOT NAMED	0.54	-0.889555	1.00798e-05	0.000198205	yes	down
860	Glyma.04G076500	(1 of 11) 2.4.1.168//2.4.2.39 - Xyloglucan 4-glucosyltransferase // Xyloglucan 6-xylosyltransferase / Xyloglucan 6-alpha-D-xylosyltransferase	1.537	0.61974	0.000202168	0.00252364	yes	up
861	Glyma.04G078000	(1 of 155) K14488 - SAUR family protein (SAUR)	1.931	0.949374	0.000438757	0.004785	yes	up
862	Glyma.04G078600	(1 of 3) PTHR31744//PTHR31744:SF6 - FAMILY NOT NAMED // NAC DOMAIN CONTAINING PROTEIN 38	0.452	-1.14593	0.00197653	0.015929	yes	down
863	Glyma.04G080300	(1 of 4) PTHR14255//PTHR14255:SF1 - ATP-DEPENDENT PROTEASE CEREBLON // SUBFAMILY NOT NAMED	0.358	-1.48197	3.7631e-08	1.5003e-06	yes	down
864	Glyma.04G080600	(1 of 4) PTHR10641:SF599 - MYB TRANSCRIPTION FACTOR-RELATED	1.921	0.941713	0.00296224	0.0219054	yes	up
865	Glyma.04G081400	(1 of 2) 3.1.1.24 - 3-oxoadipate enol-lactonase / Carboxymethylbutenolide lactonase	0.463	-1.11245	0.0052769	0.0341385	yes	down
866	Glyma.04G082700	(1 of 1) PTHR11654//PTHR11654:SF161 - OLIGOPEPTIDE TRANSPORTER-RELATED // SUBFAMILY NOT NAMED	0.438	-1.19212	0.00387687	0.0268019	yes	down
867	Glyma.04G082800	-	0.319	-1.65036	1.02949e-06	2.74987e-05	yes	down
868	Glyma.04G082900	(1 of 4) KOG1163 - Casein kinase (serine/threonine/tyrosine protein kinase)	0.305	-1.7111	2.1858e-13	3.21347e-11	yes	down
869	Glyma.04G084100	(1 of 2) 1.13.11.69//1.13.11.70 - Carlactone synthase // All-trans-10'-apo-beta-carotenal 13,14-cleaving dioxygenase / Carotenoid cleavage dioxygenase 8	8.179	3.03195	3.02728e-09	1.65362e-07	yes	up
870	Glyma.04G086300	(1 of 2) PTHR23406//PTHR23406:SF31 - MALIC ENZYME-RELATED // NADP-DEPENDENT MALIC ENZYME 2-RELATED	0.251	-1.99251	0.00378837	0.0263255	yes	down
871	Glyma.04G088000	(1 of 2) PTHR14217:SF3 - INOSITOL-TETRAKISPHOSPHATE 1-KINASE 2-RELATED	0.399	-1.32499	1.43235e-07	4.90071e-06	yes	down
872	Glyma.04G090100	(1 of 4) PTHR31945:SF6 - TRANSCRIPTION FACTOR BHLH61-RELATED	2.345	1.22929	4.70264e-09	2.40147e-07	yes	up
873	Glyma.04G091600	(1 of 4) PTHR31100:SF1 - AT-HOOK MOTIF NUCLEAR LOCALIZED PROTEIN 17-RELATED	2.587	1.37147	5.91387e-05	0.000907357	yes	up
874	Glyma.04G091800	(1 of 4) PTHR13683//PTHR13683:SF259 - ASPARTYL PROTEASES // ASPARTYL PROTEASE-LIKE PROTEIN	2.103	1.07248	2.09186e-12	2.43744e-10	yes	up
875	Glyma.04G092900	-	0.17	-2.55534	1.49678e-05	0.000275838	yes	down
876	Glyma.04G093000	(1 of 7) PTHR35281:SF1 - CONSERVED PEPTIDE UPSTREAM OPEN READING FRAME 37-RELATED	0.145	-2.78532	7.93922e-21	4.59693e-18	yes	down
877	Glyma.04G094600	(1 of 2) 4.3.2.1 - Argininosuccinate lyase / Omega-N-(L-arginino)succinate arginine-lyase	2.374	1.24702	1.45959e-05	0.000270474	yes	up
878	Glyma.04G095900	(1 of 73) PF00515 - Tetratricopeptide repeat (TPR_1)	0.608	-0.717605	0.00050472	0.00534336	yes	down
879	Glyma.04G102600	(1 of 7) PTHR23500//PTHR23500:SF44 - FAMILY NOT NAMED // SUGAR TRANSPORT PROTEIN 5	0.559	-0.839122	0.00521945	0.033863	yes	down
880	Glyma.04G103400	(1 of 2) PF00085//PF13181//PF13371//PF13414 - Thioredoxin (Thioredoxin) // Tetratricopeptide repeat (TPR_8) // Tetratricopeptide repeat (TPR_9) // TPR repeat (TPR_11)	0.485	-1.04376	2.09896e-05	0.000369315	yes	down
881	Glyma.04G104600	(1 of 5) PTHR31614//PTHR31614:SF5 - FAMILY NOT NAMED // ALLERGEN-LIKE PROTEIN BRSN20-RELATED	1.545	0.627394	0.000149506	0.00196422	yes	up
882	Glyma.04G104900	(1 of 2) K11262 - acetyl-CoA carboxylase / biotin carboxylase (ACAC)	0.522	-0.938756	0.00314875	0.0228998	yes	down
883	Glyma.04G105500	(1 of 32) 1.13.11.58 - Linoleate 9S-lipoxygenase / Linoleate 9-lipoxygenase	0.182	-2.45951	0.00080309	0.00776595	yes	down
884	Glyma.04G107100	(1 of 34) KOG0978 - E3 ubiquitin ligase involved in syntaxin degradation	1.539	0.62161	0.00453008	0.0303424	yes	up
885	Glyma.04G107500		0.324	-1.626	3.95818e-09	2.07769e-07	yes	down
886	Glyma.04G108500		3.343	1.74135	0.000442464	0.0048101	yes	up
887	Glyma.04G109500		0.637	-0.650183	0.000127675	0.00172873	yes	down
888	Glyma.04G110400	(1 of 6) 1.14.13.120 - Costunolide synthase	0.4	-1.32221	0.00136002	0.0117912	yes	down
889	Glyma.04G112100	(1 of 3) PTHR31585:SF6 - FOLATE-BIOPTERIN TRANSPORTER 2-RELATED	0.486	-1.04041	0.000242064	0.00292088	yes	down
890	Glyma.04G113300	(1 of 9) PTHR32448//PTHR32448:SF25 - FAMILY NOT NAMED // FAD-BINDING BERBERINE FAMILY PROTEIN-RELATED	1.755	0.811549	0.00152898	0.0129663	yes	up
891	Glyma.04G115500	(1 of 2) PTHR31221//PTHR31221:SF10 - FAMILY NOT NAMED // WRKY TRANSCRIPTION FACTOR 2-RELATED	1.64	0.713605	0.000130369	0.00175799	yes	up
892	Glyma.04G119700	(1 of 5) PTHR10788:SF38 - TREHALOSE-PHOSPHATE PHOSPHATASE F-RELATED	0.386	-1.37342	0.00622733	0.0387455	yes	down
893	Glyma.04G123800	(1 of 1) PTHR31803//PTHR31803:SF4 - FAMILY NOT NAMED // UBIQUINOL OXIDASE 1A, MITOCHONDRIAL-RELATED	17.494	4.12879	1.96783e-36	1.48122e-32	yes	up
894	Glyma.04G127100	(1 of 10) PTHR27002//PTHR27002:SF95 - FAMILY NOT NAMED // G-TYPE LECTIN S-RECEPTOR-LIKE SERINE/THREONINE-PROTEIN KINASE B120	0.357	-1.48556	6.22022e-05	0.000945111	yes	down
895	Glyma.04G129900	(1 of 7) PTHR11527//PTHR11527:SF131 - SMALL HEAT-SHOCK PROTEIN HSP20 FAMILY // SUBFAMILY NOT NAMED	14.931	3.90024	0.00646338	0.0397867	yes	up
896	Glyma.04G132000	(1 of 3) 2.7.1.32 - Choline kinase	1.794	0.843542	0.00290252	0.0215675	yes	up
897	Glyma.04G133200	-	0.169	-2.5618	1.72812e-08	7.57155e-07	yes	down
898	Glyma.04G135200	-	0.466	-1.10117	0.0082624	0.0480921	yes	down
899	Glyma.04G135700	(1 of 3) PTHR23315//PTHR23315:SF57 - BETA CATENIN-RELATED ARMADILLO REPEAT-CONTAINING // ARMADILLO/BETA-CATENIN-LIKE REPEAT-CONTAINING PROTEIN	1.953	0.965539	0.000213594	0.00263482	yes	up
900	Glyma.04G136000	(1 of 4) PTHR13683//PTHR13683:SF258 - ASPARTYL PROTEASES // ASPARTYL PROTEASE FAMILY PROTEIN-RELATED	1.789	0.839331	9.59612e-07	2.57787e-05	yes	up
901	Glyma.04G136600	(1 of 3) PF00036//PF13202//PF13833 - EF hand (EF-hand_1) // EF hand (EF-hand_5) // EF-hand domain pair (EF-hand_8)	0.268	-1.90105	0.00155017	0.0130957	yes	down
902	Glyma.04G137100	-	0.226	-2.14842	0.00194169	0.0156987	yes	down
903	Glyma.04G137200	-	0.161	-2.63288	3.89594e-07	1.18631e-05	yes	down
904	Glyma.04G137600	(1 of 4) PTHR26402//PTHR26402:SF574 - RESPONSE REGULATOR OF TWO-COMPONENT SYSTEM // SUBFAMILY NOT NAMED	0.529	-0.91897	8.441e-06	0.000169794	yes	down
905	Glyma.04G140400	(1 of 4) 1.6.5.2//1.6.5.3 - NAD(P)H dehydrogenase (quinone) / Vitamin-K reductase // NADH:ubiquinone reductase (H(+)-translocating) / Ubiquinone reductase	0.634	-0.657432	0.00116657	0.0104511	yes	down
906	Glyma.04G142400	-	0.649	-0.624205	4.02675e-05	0.000651551	yes	down
907	Glyma.04G142700	(1 of 2) PTHR13301//PTHR13301:SF63 - X-BOX TRANSCRIPTION FACTOR-RELATED // CELLULOSE SYNTHASE A CATALYTIC SUBUNIT 4 [UDP-FORMING]	6.023	2.59042	6.27936e-06	0.000131807	yes	up
908	Glyma.04G145000	(1 of 4) PTHR11064//PTHR11064:SF35 - CCAAT-BINDING TRANSCRIPTION FACTOR-RELATED // PROTEIN DR1 HOMOLOG	0.526	-0.927331	5.77977e-08	2.16015e-06	yes	down
909	Glyma.04G145400	(1 of 7) K13179 - ATP-dependent RNA helicase DDX18/HAS1 [EC:3.6.4.13] (DDX18, HAS1)	1.598	0.675996	0.000191381	0.002413	yes	up
910	Glyma.04G145700	-	0.413	-1.27734	0.000691109	0.00691403	yes	down
911	Glyma.04G147800	-	1.723	0.784638	0.00300483	0.0221267	yes	up
912	Glyma.04G149300	(1 of 4) PTHR31561//PTHR31561:SF3 - FAMILY NOT NAMED // 3-KETOACYL-COA SYNTHASE 11	0.29	-1.78826	1.90173e-08	8.25531e-07	yes	down
913	Glyma.04G150400	(1 of 273) PF00646 - F-box domain (F-box)	2.322	1.21564	2.42197e-08	1.02284e-06	yes	up
914	Glyma.04G150500	(1 of 8) K14494 - DELLA protein (DELLA)	1.876	0.907808	0.00171546	0.0142492	yes	up
915	Glyma.04G151500	(1 of 3) K12193 - charged multivesicular body protein 3 (VPS24, CHMP3)	1.758	0.813707	0.000374414	0.00419763	yes	up
916	Glyma.04G155400	(1 of 5) PTHR31422//PTHR31422:SF1 - FAMILY NOT NAMED // EXPRESSED PROTEIN	0.498	-1.00676	0.000653796	0.00659686	yes	down
917	Glyma.04G158800	(1 of 79) PF02701 - Dof domain, zinc finger (zf-Dof)	1.918	0.939415	7.74907e-05	0.00113968	yes	up
918	Glyma.04G163000	(1 of 1) PTHR24089:SF370 - MITOCHONDRIAL SUBSTRATE CARRIER FAMILY PROTEIN	1.553	0.634647	0.00643198	0.0396388	yes	up
919	Glyma.04G164400	(1 of 5) K18211 - synaptosomal-associated protein 25 (SNAP25)	0.473	-1.0804	1.79752e-07	6.01883e-06	yes	down
920	Glyma.04G165000	(1 of 5) PTHR23023:SF86 - FLAVIN-CONTAINING MONOOXYGENASE FMO GS-OX-LIKE 8-RELATED	0.486	-1.04187	4.17387e-07	1.25771e-05	yes	down
921	Glyma.04G171600	-	5.016	2.32643	3.48539e-07	1.07964e-05	yes	up
922	Glyma.04G174600	(1 of 3) 1.1.1.223 - Isopiperitenol dehydrogenase	0.279	-1.84112	0.000182142	0.00230967	yes	down
923	Glyma.04G177900	(1 of 8) PTHR26402:SF526 - TWO-COMPONENT RESPONSE REGULATOR ARR15-RELATED	0.324	-1.62772	6.50291e-10	4.27127e-08	yes	down
924	Glyma.04G179500	(1 of 9) PTHR23201//PTHR23201:SF18 - EXTENSIN, PROLINE-RICH PROTEIN // SUBFAMILY NOT NAMED	7.515	2.90978	1.74912e-29	5.48581e-26	yes	up
925	Glyma.04G180400	(1 of 10) PTHR31236//PTHR31236:SF2 - FAMILY NOT NAMED // DEHYDRATION-RESPONSIVE PROTEIN RD22	0.513	-0.961744	4.12114e-06	9.31551e-05	yes	down
926	Glyma.04G182900	(1 of 1) K04728 - ataxia telangiectasia mutated family protein (ATM, TEL1)	1.513	0.597511	0.000753594	0.00738216	yes	up
927	Glyma.04G184400	(1 of 4) K06195 - ApaG protein (apaG)	0.62	-0.689028	0.00188556	0.0153305	yes	down
928	Glyma.04G185400	(1 of 26) PF00560//PF08263 - Leucine Rich Repeat (LRR_1) // Leucine rich repeat N-terminal domain (LRRNT_2)	0.122	-3.03553	8.82228e-06	0.000176146	yes	down
929	Glyma.04G186000	(1 of 12) K13525 - transitional endoplasmic reticulum ATPase (VCP, CDC48)	0.541	-0.88699	0.00431139	0.0292104	yes	down
930	Glyma.04G187600	(1 of 2) PTHR10629//PTHR10629:SF36 - CYTOSINE-SPECIFIC METHYLTRANSFERASE // SUBFAMILY NOT NAMED	3.023	1.59591	8.00758e-06	0.000162465	yes	up
931	Glyma.04G188100	(1 of 1) PTHR11926//PTHR11926:SF378 - GLUCOSYL/GLUCURONOSYL TRANSFERASES // SUBFAMILY NOT NAMED	1.549	0.631423	0.00204139	0.0163468	yes	up
932	Glyma.04G188700	(1 of 6) K02358 - elongation factor Tu (tuf, TUFM)	0.429	-1.22165	0.00552725	0.0353842	yes	down
933	Glyma.04G188900	(1 of 30) PF05910 - Plant protein of unknown function (DUF868) (DUF868)	1.878	0.909132	0.0018053	0.0148391	yes	up
934	Glyma.04G190900	(1 of 4) PTHR24413//PTHR24413:SF75 - FAMILY NOT NAMED // BTB/POZ AND TAZ DOMAIN-CONTAINING PROTEIN 2	2.764	1.46666	0.00361012	0.0254059	yes	up
935	Glyma.04G195700	(1 of 6) PTHR12298//PTHR12298:SF7 - PCDC2 PROGRAMMED CELL DEATH PROTEIN 2 -RELATED // SUBFAMILY NOT NAMED	0.612	-0.707223	0.000425773	0.00466911	yes	down
936	Glyma.04G196400	(1 of 4) PTHR21576//PTHR21576:SF44 - UNCHARACTERIZED NODULIN-LIKE PROTEIN // MAJOR FACILITATOR PROTEIN	0.558	-0.841082	0.00108927	0.00988089	yes	down
937	Glyma.04G197100	(1 of 6) PTHR31251//PTHR31251:SF20 - FAMILY NOT NAMED // SQUAMOSA PROMOTER-BINDING-LIKE PROTEIN 13A-RELATED	0.185	-2.43349	3.4787e-07	1.07846e-05	yes	down
938	Glyma.04G197600	(1 of 2) PTHR12300//PTHR12300:SF58 - HVA22-LIKE PROTEINS // SUBFAMILY NOT NAMED	20.065	4.3266	0.00703761	0.0426174	yes	up
939	Glyma.04G198200	(1 of 3) PTHR33184:SF2 - TPD1	3.839	1.94059	6.77e-05	0.00101715	yes	up
940	Glyma.04G200200	(1 of 6) PTHR11802//PTHR11802:SF82 - SERINE PROTEASE FAMILY S10 SERINE CARBOXYPEPTIDASE // SERINE CARBOXYPEPTIDASE-LIKE 45-RELATED	2.856	1.51414	7.0358e-07	1.98055e-05	yes	up
941	Glyma.04G200600	(1 of 4) PTHR31384//PTHR31384:SF8 - FAMILY NOT NAMED // AUXIN RESPONSE FACTOR 2	0.639	-0.645796	0.000207529	0.00257519	yes	down
942	Glyma.04G200700	(1 of 4) K14563 - rRNA 2'-O-methyltransferase fibrillarin (NOP1, FBL)	2.384	1.25318	6.54555e-06	0.000137165	yes	up
943	Glyma.04G200900	(1 of 7) K01191 - alpha-mannosidase (E3.2.1.24)	1.826	0.868543	0.000223521	0.0027374	yes	up
944	Glyma.04G202900	(1 of 4) K08054 - calnexin (CANX)	2.213	1.1462	2.79352e-12	3.15727e-10	yes	up
945	Glyma.04G203100	(1 of 4) PTHR35485//PTHR35485:SF1 - FAMILY NOT NAMED // EXPRESSED PROTEIN	0.297	-1.75353	3.32467e-10	2.33446e-08	yes	down
946	Glyma.04G204700	(1 of 155) K14488 - SAUR family protein (SAUR)	0.088	-3.51436	9.59001e-06	0.000189763	yes	down
947	Glyma.04G206100	(1 of 7) PTHR23086:SF33 - PHOSPHATIDYLINOSITOL 4-PHOSPHATE 5-KINASE 1-RELATED	2.272	1.18394	1.44426e-05	0.00026816	yes	up
948	Glyma.04G206500	(1 of 1) PF00892//PF05653 - EamA-like transporter family (EamA) // Magnesium transporter NIPA (Mg_trans_NIPA)	0.601	-0.734162	0.00721072	0.043449	yes	down
949	Glyma.04G207200	(1 of 10) PF03364 - Polyketide cyclase / dehydrase and lipid transport (Polyketide_cyc)	3.159	1.65934	0.00516738	0.0336063	yes	up
950	Glyma.04G208300	(1 of 4) PTHR31719//PTHR31719:SF3 - FAMILY NOT NAMED // GRAB1-LIKE PROTEIN	0.215	-2.21813	2.00663e-13	2.97329e-11	yes	down
951	Glyma.04G208500		2.429	1.28011	1.31399e-05	0.000247762	yes	up
952	Glyma.04G209200	(1 of 6) PTHR22950//PTHR22950:SF310 - AMINO ACID TRANSPORTER // SUBFAMILY NOT NAMED	0.231	-2.11484	3.9113e-06	8.89999e-05	yes	down
953	Glyma.04G211000	(1 of 5) PTHR10857//PTHR10857:SF18 - COPINE // SUBFAMILY NOT NAMED	0.633	-0.659628	0.000544586	0.0056886	yes	down
954	Glyma.04G211100	(1 of 2) PTHR10209//PTHR10209:SF129 - OXIDOREDUCTASE, 2OG-FE II OXYGENASE FAMILY PROTEIN // SUBFAMILY NOT NAMED	0.041	-4.59564	0.00660543	0.0404758	yes	down
955	Glyma.04G211800	(1 of 4) PTHR19241//PTHR19241:SF230 - ATP-BINDING CASSETTE TRANSPORTER // ABC TRANSPORTER G FAMILY MEMBER 5	4.593	2.19956	5.57374e-05	0.000862201	yes	up
956	Glyma.04G211900	(1 of 6) PTHR10496 - 40S RIBOSOMAL PROTEIN S24	1.898	0.924422	5.56216e-05	0.000860762	yes	up
957	Glyma.04G213100	(1 of 20) K11000 - callose synthase [EC:2.4.1.-] Glc b1-3 Glc (CALS)	4.6	2.2017	0.000558507	0.00580341	yes	up
958	Glyma.04G213800	(1 of 2) PTHR23076//PTHR23076:SF49 - METALLOPROTEASE M41 FTSH // AAA-TYPE ATPASE FAMILY PROTEIN	1.593	0.671988	0.00284203	0.0211765	yes	up
959	Glyma.04G214000	(1 of 2) PTHR31080//PTHR31080:SF1 - FAMILY NOT NAMED // CELL WALL / VACUOLAR INHIBITOR OF FRUCTOSIDASE 2-RELATED	2.297	1.19977	0.000556589	0.00578681	yes	up
960	Glyma.04G214700	(1 of 74) PF05678 - VQ motif (VQ)	0.378	-1.4027	0.00440393	0.0297249	yes	down
961	Glyma.04G215500	(1 of 2) PTHR24348:SF24 - PROTEIN KINASE FAMILY PROTEIN	0.42	-1.25082	2.67726e-07	8.64162e-06	yes	down
962	Glyma.04G220800	(1 of 5) K06901 - putative MFS transporter, AGZA family, xanthine/uracil permease (pbuG)	0.612	-0.708818	0.000975006	0.00908075	yes	down
963	Glyma.04G222000	(1 of 2) KOG2545 - Conserved membrane protein	1.928	0.946933	1.41623e-07	4.85882e-06	yes	up
964	Glyma.04G222100	(1 of 7) PTHR31867:SF22 - EXPANSIN-A8	1.679	0.74802	0.000872269	0.00831706	yes	up
965	Glyma.04G222800	(1 of 28) PF07714//PF08263//PF13855 - Protein tyrosine kinase (Pkinase_Tyr) // Leucine rich repeat N-terminal domain (LRRNT_2) // Leucine rich repeat (LRR_8)	1.644	0.717534	0.000481581	0.00514355	yes	up
966	Glyma.04G223800	(1 of 78) PF00069//PF08263//PF13855 - Protein kinase domain (Pkinase) // Leucine rich repeat N-terminal domain (LRRNT_2) // Leucine rich repeat (LRR_8)	2.038	1.02683	0.00345711	0.0245865	yes	up
967	Glyma.04G226100	(1 of 3) PTHR23294 - ET TRANSLATION PRODUCT-RELATED	3.075	1.62039	0.00146204	0.0124972	yes	up
968	Glyma.04G227200	(1 of 154) K00430 - peroxidase (E1.11.1.7)	1.598	0.675868	0.00249656	0.0191016	yes	up
969	Glyma.04G228300	(1 of 5) K12130 - pseudo-response regulator 5 (PRR5)	0.572	-0.804964	1.04108e-07	3.71394e-06	yes	down
970	Glyma.04G228400	(1 of 2) PTHR33231//PTHR33231:SF1 - FAMILY NOT NAMED // 30S RIBOSOMAL PROTEIN-RELATED	0.536	-0.899052	0.000272964	0.00323262	yes	down
971	Glyma.04G228700	(1 of 4) PTHR19308//PTHR19308:SF12 - PHOSPHATIDYLCHOLINE TRANSFER PROTEIN // SUBFAMILY NOT NAMED	0.418	-1.25851	8.27114e-07	2.26724e-05	yes	down
972	Glyma.04G229900	-	0.573	-0.804137	0.000513874	0.00542197	yes	down
973	Glyma.04G230400	-	0.079	-3.65372	0.00171856	0.0142661	yes	down
974	Glyma.04G232000	(1 of 3) PTHR15555//PTHR15555:SF0 - ZINC FINGER HIT DOMAIN CONTAINING PROTEIN 2 PROTEIN FON -RELATED // ZINC FINGER HIT DOMAIN-CONTAINING PROTEIN 2	1.568	0.6491	3.70846e-05	0.000606834	yes	up
975	Glyma.04G234000	(1 of 2) PTHR37257:SF1 - PLASTID TRANSCRIPTIONALLY ACTIVE7	1.522	0.606086	0.00104199	0.00953701	yes	up
976	Glyma.04G234800	(1 of 1) PTHR21596//PTHR21596:SF19 - RIBONUCLEASE P SUBUNIT P38 // EMB|CAB82814.1	1.599	0.677247	0.00039682	0.0043887	yes	up
977	Glyma.04G236600	(1 of 2) PTHR24056//PTHR24056:SF181 - CELL DIVISION PROTEIN KINASE // PLASTID-LIPID-ASSOCIATED PROTEIN 14, CHLOROPLASTIC-RELATED	0.444	-1.17144	0.00043898	0.00478605	yes	down
978	Glyma.04G238100	(1 of 5) PTHR10791:SF28 - BIDIRECTIONAL SUGAR TRANSPORTER SWEET3	0.262	-1.93382	0.00669554	0.0409413	yes	down
979	Glyma.04G240000	(1 of 131) PF00892 - EamA-like transporter family (EamA)	0.384	-1.38148	0.00696028	0.0422579	yes	down
980	Glyma.04G240600	(1 of 3) PTHR11802//PTHR11802:SF20 - SERINE PROTEASE FAMILY S10 SERINE CARBOXYPEPTIDASE // SUBFAMILY NOT NAMED	3.01	1.58995	4.38068e-07	1.30746e-05	yes	up
981	Glyma.04G242500	(1 of 2) PTHR23023//PTHR23023:SF121 - DIMETHYLANILINE MONOOXYGENASE // INDOLE-3-PYRUVATE MONOOXYGENASE YUCCA11-RELATED	7.495	2.90601	3.93223e-47	1.47993e-42	yes	up
982	Glyma.04G242700	(1 of 5) K03875 - F-box and leucine-rich repeat protein 1 (S-phase kinase-associated protein 2) (SKP2, FBXL1)	1.615	0.691294	0.00219695	0.017298	yes	up
983	Glyma.04G242800	(1 of 6) PTHR31096:SF5 - ACR3	0.651	-0.61989	8.41557e-06	0.000169464	yes	down
984	Glyma.04G243000	(1 of 3) K00166 - 2-oxoisovalerate dehydrogenase E1 component alpha subunit (BCKDHA, bkdA1)	0.608	-0.716844	0.00214457	0.0169726	yes	down
985	Glyma.04G244100	(1 of 11) PF00069//PF13947 - Protein kinase domain (Pkinase) // Wall-associated receptor kinase galacturonan-binding (GUB_WAK_bind)	1.641	0.714634	0.00164469	0.0137585	yes	up
986	Glyma.04G245300	(1 of 4) PTHR27001:SF44 - ADENINE NUCLEOTIDE ALPHA HYDROLASES-DOMAIN CONTAINING PROTEIN KINASE	0.102	-3.30031	2.25927e-06	5.52501e-05	yes	down
987	Glyma.04G246800	(1 of 2) PTHR11669//PTHR11669:SF17 - REPLICATION FACTOR C / DNA POLYMERASE III GAMMA-TAU SUBUNIT // REPLICATION FACTOR C SUBUNIT 4	1.52	0.603644	0.00221908	0.0174285	yes	up
988	Glyma.04G247600	(1 of 2) PTHR11014//PTHR11014:SF62 - PEPTIDASE M20 FAMILY MEMBER // IAA-AMINO ACID HYDROLASE ILR1-LIKE 6	0.104	-3.26861	2.2263e-23	2.20497e-20	yes	down
989	Glyma.04G247900	(1 of 2) PF00085//PF13098//PF13848 - Thioredoxin (Thioredoxin) // Thioredoxin-like domain (Thioredoxin_2) // Thioredoxin-like domain (Thioredoxin_6)	2.113	1.0794	7.5405e-17	2.36495e-14	yes	up
990	Glyma.04G248500	(1 of 5) PTHR11699:SF171 - ALDEHYDE DEHYDROGENASE FAMILY 3 MEMBER I1, CHLOROPLASTIC	0.622	-0.684435	0.000319607	0.00367738	yes	down
991	Glyma.04G248900	(1 of 3) PTHR11669:SF9 - REPLICATION FACTOR C SUBUNIT 5	1.579	0.658983	0.00318641	0.0230978	yes	up
992	Glyma.04G249000	(1 of 4) PTHR31719//PTHR31719:SF3 - FAMILY NOT NAMED // GRAB1-LIKE PROTEIN	0.337	-1.57015	1.70651e-12	2.02606e-10	yes	down
993	Glyma.04G249700	(1 of 3) K03542 - photosystem II 22kDa protein (psbS)	4.115	2.04093	0.00154218	0.0130505	yes	up
994	Glyma.04G249800	-	0.554	-0.851802	0.000690738	0.00691253	yes	down
995	Glyma.04G250100	(1 of 4) PTHR31964//PTHR31964:SF37 - FAMILY NOT NAMED // ADENINE NUCLEOTIDE ALPHA HYDROLASE-LIKE PROTEIN	8.463	3.08118	0.000254983	0.0030572	yes	up
996	Glyma.04G250300	(1 of 3) PTHR23354//PTHR23354:SF75 - NUCLEOLAR PROTEIN 7/ESTROGEN RECEPTOR COACTIVATOR-RELATED // LYSM DOMAIN-CONTAINING GPI-ANCHORED PROTEIN 1	2.238	1.16236	5.22985e-13	6.85822e-11	yes	up
997	Glyma.04G250900	(1 of 131) PF00892 - EamA-like transporter family (EamA)	0.352	-1.50693	9.21763e-18	3.4348e-15	yes	down
998	Glyma.04G252000	(1 of 4) PTHR28259//PTHR28259:SF1 - FAMILY NOT NAMED // UPF0695 MEMBRANE PROTEIN YOR390W-RELATED	0.605	-0.725402	0.0014684	0.0125402	yes	down
999	Glyma.04G252200	-	5.773	2.52928	1.64167e-11	1.52182e-09	yes	up
1000	Glyma.04G253900	-	0.222	-2.17266	1.96748e-08	8.51128e-07	yes	down
1001	Glyma.05G002000	(1 of 5) PTHR32054//PTHR32054:SF5 - FAMILY NOT NAMED // PROTEIN PLASTID MOVEMENT IMPAIRED 15-RELATED	2.52	1.33319	5.98836e-05	0.00091617	yes	up
1002	Glyma.05G005100	(1 of 4) PTHR27002//PTHR27002:SF128 - FAMILY NOT NAMED // CYSTEINE-RICH RECEPTOR-LIKE PROTEIN KINASE 42	0.265	-1.9145	0.000137672	0.00183925	yes	down
1003	Glyma.05G005800	(1 of 2) PTHR31375//PTHR31375:SF34 - FAMILY NOT NAMED // PECTIN LYASE-LIKE SUPERFAMILY PROTEIN	6.762	2.7574	0.00227524	0.0177658	yes	up
1004	Glyma.05G006200	(1 of 4) PTHR22981//PTHR22981:SF77 - 3-HYDROXYISOBUTYRATE DEHYDROGENASE-RELATED // SUBFAMILY NOT NAMED	2.172	1.11898	0.00505601	0.0330533	yes	up
1005	Glyma.05G007000	(1 of 25) PF07816 - Protein of unknown function (DUF1645) (DUF1645)	0.207	-2.27506	0.00295858	0.021889	yes	down
1006	Glyma.05G008500	-	0.587	-0.76875	0.00265672	0.0200764	yes	down
1007	Glyma.05G009200	(1 of 3) PTHR24351//PTHR24351:SF70 - RIBOSOMAL PROTEIN S6 KINASE // PROTEIN KINASE PINOID 2	2.649	1.40541	4.41555e-12	4.68976e-10	yes	up
1008	Glyma.05G010500	-	0.552	-0.85643	1.37429e-09	8.22303e-08	yes	down
1009	Glyma.05G010600	(1 of 2) PF00027//PF00520//PF07885//PF11834//PF12796//PF13857 - Cyclic nucleotide-binding domain (cNMP_binding) // Ion transport protein (Ion_trans) // Ion channel (Ion_trans_2) // KHA, dimerisation domain of potassium ion channel (KHA) // Ankyrin repeats (3 copies) (Ank_2) // Ankyrin repeats (many copies) (Ank_5)	1.629	0.703846	0.00271452	0.0204301	yes	up
1010	Glyma.05G011900	(1 of 2) PTHR19241:SF280 - ABC TRANSPORTER G FAMILY MEMBER 32	1.872	0.904551	0.00726662	0.0437019	yes	up
1011	Glyma.05G012300	(1 of 4) PTHR31727:SF2 - PALMITOYL-ACYL CARRIER PROTEIN THIOESTERASE, CHLOROPLASTIC	0.562	-0.831386	1.56578e-06	4.01156e-05	yes	down
1012	Glyma.05G012600	(1 of 1) PF00332//PF06075 - Glycosyl hydrolases family 17 (Glyco_hydro_17) // Plant protein of unknown function (DUF936) (DUF936)	2.562	1.35712	0.00637958	0.0394079	yes	up
1013	Glyma.05G012800		1.785	0.835598	0.00467075	0.031091	yes	up
1014	Glyma.05G013000	(1 of 13) PTHR24078//PTHR24078:SF261 - DNAJ HOMOLOG SUBFAMILY C MEMBER // DNAJ (HSP40) HOMOLOG, SUBFAMILY A, MEMBER 3A	8.618	3.10732	0.000172189	0.00220425	yes	up
1015	Glyma.05G013700	-	0.103	-3.27314	4.28653e-08	1.677e-06	yes	down
1016	Glyma.05G015400	(1 of 18) K01530 - phospholipid-translocating ATPase (E3.6.3.1)	0.629	-0.668146	0.00103717	0.00950452	yes	down
1017	Glyma.05G016700	(1 of 4) PTHR10285//PTHR10285:SF76 - URIDINE KINASE // URIDINE KINASE	0.599	-0.738174	0.000826117	0.00795388	yes	down
1018	Glyma.05G016800	(1 of 4) K11129 - H/ACA ribonucleoprotein complex subunit 2 (NHP2, NOLA2)	1.531	0.614537	0.00154784	0.013085	yes	up
1019	Glyma.05G017000	-	2.254	1.17226	7.33999e-09	3.54618e-07	yes	up
1020	Glyma.05G018700	(1 of 5) PTHR33538:SF2 - PROTEIN GAMETE EXPRESSED 1	2.964	1.56739	4.77678e-06	0.000104737	yes	up
1021	Glyma.05G020500	(1 of 2) K01126 - glycerophosphoryl diester phosphodiesterase (E3.1.4.46, glpQ, ugpQ)	1.525	0.608904	0.00305774	0.022398	yes	up
1022	Glyma.05G020600	(1 of 2) PTHR23273:SF4 - REPLICATION PROTEIN A 70 KDA DNA-BINDING SUBUNIT	4.205	2.07203	2.80891e-06	6.674e-05	yes	up
1023	Glyma.05G022100	(1 of 5) K05280 - flavonoid 3'-monooxygenase (E1.14.13.21)	0.179	-2.48157	0.00374148	0.0260913	yes	down
1024	Glyma.05G022200	(1 of 4) PTHR11638//PTHR11638:SF116 - ATP-DEPENDENT CLP PROTEASE // SUBFAMILY NOT NAMED	1.591	0.669741	0.00014657	0.00193555	yes	up
1025	Glyma.05G023100	(1 of 5) K18211 - synaptosomal-associated protein 25 (SNAP25)	0.597	-0.745348	0.00103153	0.00946896	yes	down
1026	Glyma.05G025900	(1 of 15) PTHR31089:SF4 - CYCLIC DOF FACTOR 2-RELATED	0.426	-1.23226	0.000224433	0.00274428	yes	down
1027	Glyma.05G026000	-	0.442	-1.1794	6.2357e-05	0.000947081	yes	down
1028	Glyma.05G026100	(1 of 4) PTHR22835//PTHR22835:SF267 - ZINC FINGER FYVE DOMAIN CONTAINING PROTEIN // SUBFAMILY NOT NAMED	1.574	0.654106	0.00629537	0.0390462	yes	up
1029	Glyma.05G026300	(1 of 2) PTHR11540//PTHR11540:SF14 - MALATE AND LACTATE DEHYDROGENASE // MALATE DEHYDROGENASE, CHLOROPLASTIC	1.537	0.620054	0.00022231	0.00272536	yes	up
1030	Glyma.05G030400	(1 of 6) PTHR11654:SF59 - PROTEIN NRT1/ PTR FAMILY 2.10-RELATED	0.354	-1.49683	0.000187958	0.00237542	yes	down
1031	Glyma.05G032100	-	0.142	-2.81128	0.00106158	0.00967165	yes	down
1032	Glyma.05G033000	(1 of 8) PTHR26402:SF526 - TWO-COMPONENT RESPONSE REGULATOR ARR15-RELATED	2.035	1.02519	1.44617e-05	0.000268284	yes	up
1033	Glyma.05G033700	(1 of 6) PTHR22844//PTHR22844:SF159 - F-BOX AND WD40 DOMAIN PROTEIN // F3I6.5 PROTEIN	0.312	-1.68175	6.42438e-08	2.37513e-06	yes	down
1034	Glyma.05G034600	(1 of 19) PF07887 - Calmodulin binding protein-like (Calmodulin_bind)	0.531	-0.9136	3.67596e-12	3.98635e-10	yes	down
1035	Glyma.05G035400		0.456	-1.13397	0.00771018	0.0456848	yes	down
1036	Glyma.05G035700	(1 of 4) PTHR24067//PTHR24067:SF129 - UBIQUITIN-CONJUGATING ENZYME E2 // SUBFAMILY NOT NAMED	1.984	0.988447	0.000210575	0.00260441	yes	up
1037	Glyma.05G037500	(1 of 3) K00099 - 1-deoxy-D-xylulose-5-phosphate reductoisomerase (dxr)	0.624	-0.681498	0.000754556	0.00738774	yes	down
1038	Glyma.05G038900	(1 of 1) PTHR13002//PTHR13002:SF1 - C3ORF1 PROTEIN-RELATED // COMPLEX I ASSEMBLY FACTOR TIMMDC1, MITOCHONDRIAL	0.655	-0.61064	0.00737999	0.044179	yes	down
1039	Glyma.05G039900	(1 of 5) PF00069//PF07714//PF08263//PF13855 - Protein kinase domain (Pkinase) // Protein tyrosine kinase (Pkinase_Tyr) // Leucine rich repeat N-terminal domain (LRRNT_2) // Leucine rich repeat (LRR_8)	2.155	1.1074	5.79334e-05	0.000892136	yes	up
1040	Glyma.05G040700	(1 of 4) PTHR10641//PTHR10641:SF466 - MYB-LIKE DNA-BINDING PROTEIN MYB // SUBFAMILY NOT NAMED	0.263	-1.92622	0.00249898	0.0191161	yes	down
1041	Glyma.05G042000	(1 of 30) PF05910 - Plant protein of unknown function (DUF868) (DUF868)	5.126	2.35792	3.2484e-05	0.00054072	yes	up
1042	Glyma.05G043800	-	0.456	-1.13151	0.00262809	0.0199016	yes	down
1043	Glyma.05G044100	(1 of 4) PTHR11669//PTHR11669:SF3 - REPLICATION FACTOR C / DNA POLYMERASE III GAMMA-TAU SUBUNIT // PROTEIN STICHEL-LIKE 2	1.973	0.980745	0.00346082	0.0246036	yes	up
1044	Glyma.05G045500	(1 of 8) PTHR14379//PTHR14379:SF6 - LIMKAIN B LKAP // EMB|CAB71880.1	1.583	0.662697	0.00614688	0.0383401	yes	up
1045	Glyma.05G045700	(1 of 8) PTHR22880:SF156 - TRANSCRIPTION FACTOR GTE10	0.619	-0.692947	0.00128046	0.0112308	yes	down
1046	Glyma.05G045800	(1 of 6) PTHR33595//PTHR33595:SF3 - FAMILY NOT NAMED // EMB|CAB62340.1-RELATED	0.196	-2.3513	0.0028129	0.0209928	yes	down
1047	Glyma.05G046000	(1 of 5) K08818 - cell division cycle 2-like [EC:2.7.11.22] (CDC2L)	0.646	-0.629896	6.59706e-09	3.22032e-07	yes	down
1048	Glyma.05G046300	(1 of 4) PTHR23359//PTHR23359:SF99 - NUCLEOTIDE KINASE // SUBFAMILY NOT NAMED	1.639	0.712931	7.21388e-05	0.00107433	yes	up
1049	Glyma.05G048700	(1 of 19) 2.8.1.9 - Molybdenum cofactor sulfurtransferase / Molybdenum cofactor sulfurase	1.949	0.962447	9.53768e-05	0.00135559	yes	up
1050	Glyma.05G049300	(1 of 2) PTHR31636:SF16 - SCARECROW-LIKE PROTEIN 28	3.07	1.6182	0.000493811	0.00525002	yes	up
1051	Glyma.05G051500	(1 of 5) PTHR10795//PTHR10795:SF369 - PROPROTEIN CONVERTASE SUBTILISIN/KEXIN // SUBFAMILY NOT NAMED	1.603	0.681024	3.34793e-07	1.03877e-05	yes	up
1052	Glyma.05G053300	(1 of 3) K14423 - 4,4-dimethyl-9beta,19-cyclopropylsterol-4alpha-methyl oxidase (SMO1)	2.432	1.28241	1.00376e-09	6.27533e-08	yes	up
1053	Glyma.05G053400	-	0.404	-1.3071	1.81464e-05	0.000327087	yes	down
1054	Glyma.05G055100	(1 of 100) PF14368 - Probable lipid transfer (LTP_2)	0.483	-1.051	4.85267e-08	1.85983e-06	yes	down
1055	Glyma.05G055700	(1 of 2) PTHR12000:SF3 - LEGUMAIN	0.565	-0.822591	0.000222611	0.00272816	yes	down
1056	Glyma.05G056100	(1 of 5) PTHR11709:SF82 - MONOCOPPER OXIDASE-LIKE PROTEIN SKU5	2.17	1.11763	4.24787e-13	5.77158e-11	yes	up
1057	Glyma.05G056400	(1 of 2) PTHR10683//PTHR10683:SF10 - TRANSALDOLASE // TRANSALDOLASE-LIKE PROTEIN	2.371	1.24534	3.14269e-05	0.000525681	yes	up
1058	Glyma.05G057000	(1 of 2) PTHR31731//PTHR31731:SF8 - FAMILY NOT NAMED // BIFUNCTIONAL INHIBITOR/LIPID-TRANSFER PROTEIN/SEED STORAGE 2S ALBUMIN SUPERFAMILY PROTEIN	1.756	0.812376	0.00367726	0.025734	yes	up
1059	Glyma.05G057200	(1 of 34) PF14547 - Hydrophobic seed protein (Hydrophob_seed)	6.347	2.66612	3.85641e-05	0.000628311	yes	up
1060	Glyma.05G058100	(1 of 3) 1.1.1.27 - L-lactate dehydrogenase / L-lactic dehydrogenase	0.451	-1.14849	1.83349e-06	4.61574e-05	yes	down
1061	Glyma.05G058900	(1 of 3) PTHR13683//PTHR13683:SF276 - ASPARTYL PROTEASES // SUBFAMILY NOT NAMED	0.331	-1.59322	0.00321279	0.0232398	yes	down
1062	Glyma.05G059600	(1 of 4) K02983 - small subunit ribosomal protein S30e (RP-S30e, RPS30)	1.822	0.865207	5.78016e-06	0.000122697	yes	up
1063	Glyma.05G062700	(1 of 4) PTHR24326//PTHR24326:SF140 - FAMILY NOT NAMED // HOMEOBOX-LEUCINE ZIPPER PROTEIN HAT1-RELATED	0.443	-1.17349	0.000148532	0.00195459	yes	down
1064	Glyma.05G063100	(1 of 5) PTHR13994//PTHR13994:SF9 - NUDIX HYDROLASE RELATED // NUDIX HYDROLASE 8	0.325	-1.62005	2.72878e-07	8.75535e-06	yes	down
1065	Glyma.05G063500	(1 of 70) K09286 - EREBP-like factor (EREBP)	0.484	-1.04739	0.000121346	0.00165952	yes	down
1066	Glyma.05G063600	(1 of 4) PTHR31190//PTHR31190:SF30 - FAMILY NOT NAMED // ETHYLENE-RESPONSIVE TRANSCRIPTION FACTOR 15-RELATED	0.402	-1.31387	1.57031e-05	0.000287872	yes	down
1067	Glyma.05G064200	(1 of 4) PTHR31403//PTHR31403:SF2 - FAMILY NOT NAMED // PHOSPHOLIPASE A1-IBETA2, CHLOROPLASTIC	0.06	-4.06736	4.83436e-13	6.42919e-11	yes	down
1068	Glyma.05G065700	(1 of 12) PTHR31692:SF10 - EXPANSIN-LIKE B1	0.027	-5.21041	2.86109e-22	2.07077e-19	yes	down
1069	Glyma.05G066700	(1 of 6) PTHR24343//PTHR24343:SF168 - SERINE/THREONINE KINASE // SUBFAMILY NOT NAMED	0.587	-0.768374	8.13197e-05	0.00118534	yes	down
1070	Glyma.05G067700	(1 of 2) PTHR21230//PTHR21230:SF27 - VESICLE TRANSPORT V-SNARE PROTEIN VTI1-RELATED // NOVEL PLANT SNARE 11	1.74	0.799029	4.42735e-06	9.86133e-05	yes	up
1071	Glyma.05G068000	(1 of 10) K01177 - beta-amylase (E3.2.1.2)	0.145	-2.78327	0.00489371	0.0322127	yes	down
1072	Glyma.05G068400	(1 of 4) PTHR10044//PTHR10044:SF131 - INHIBITOR OF APOPTOSIS // SUBFAMILY NOT NAMED	0.533	-0.907161	1.23088e-08	5.56794e-07	yes	down
1073	Glyma.05G068500	(1 of 38) PF04570 - zinc-finger of the FCS-type, C2-C2 (zf-FLZ)	4.137	2.04848	2.97881e-11	2.64096e-09	yes	up
1074	Glyma.05G070400	(1 of 5) PTHR11200:SF107 - TYPE I INOSITOL 1,4,5-TRISPHOSPHATE 5-PHOSPHATASE 2	3.077	1.62144	1.97142e-06	4.91041e-05	yes	up
1075	Glyma.05G072300	(1 of 3) PTHR31485//PTHR31485:SF7 - FAMILY NOT NAMED // PEPTIDYL SERINE ALPHA-GALACTOSYLTRANSFERASE	0.593	-0.754214	4.26571e-07	1.27822e-05	yes	down
1076	Glyma.05G075500		13.152	3.71726	0.00697418	0.0423192	yes	up
1077	Glyma.05G075600	(1 of 4) PTHR13068:SF9 - MITOCHONDRIAL TRANSCRIPTION TERMINATION FACTOR FAMILY PROTEIN	0.493	-1.01915	8.11032e-05	0.00118264	yes	down
1078	Glyma.05G075800	(1 of 10) PF00560//PF07714//PF13855 - Leucine Rich Repeat (LRR_1) // Protein tyrosine kinase (Pkinase_Tyr) // Leucine rich repeat (LRR_8)	10.176	3.34707	0.00849268	0.0491588	yes	up
1079	Glyma.05G076300	-	0.628	-0.671521	0.00251099	0.0192003	yes	down
1080	Glyma.05G077600	-	0.438	-1.19209	0.00335922	0.0240498	yes	down
1081	Glyma.05G079700	(1 of 6) PTHR23050:SF153 - CALMODULIN-1-RELATED	0.614	-0.704695	9.53814e-07	2.56632e-05	yes	down
1082	Glyma.05G080500	(1 of 2) PTHR23029//PTHR23029:SF51 - PHOSPHOGLYCERATE MUTASE // PHOSPHOGLYCERATE MUTASE	0.287	-1.80324	9.54633e-13	1.18186e-10	yes	down
1083	Glyma.05G081300	(1 of 3) K02897 - large subunit ribosomal protein L25 (RP-L25, rplY)	1.542	0.624864	0.000125916	0.00171021	yes	up
1084	Glyma.05G081900	(1 of 6) PTHR24343//PTHR24343:SF160 - SERINE/THREONINE KINASE // SUBFAMILY NOT NAMED	0.656	-0.608647	2.21735e-05	0.000387752	yes	down
1085	Glyma.05G082200	(1 of 1) KOG4579//KOG4658 - Leucine-rich repeat (LRR) protein associated with apoptosis in muscle tissue // Apoptotic ATPase	0.489	-1.03108	1.45918e-10	1.10728e-08	yes	down
1086	Glyma.05G082500	(1 of 20) PTHR23155//PTHR23155:SF543 - LEUCINE-RICH REPEAT-CONTAINING PROTEIN // SUBFAMILY NOT NAMED	0.344	-1.5401	4.21775e-14	7.05507e-12	yes	down
1087	Glyma.05G089100	(1 of 1) PTHR11669//PTHR11669:SF1 - REPLICATION FACTOR C / DNA POLYMERASE III GAMMA-TAU SUBUNIT // REPLICATION FACTOR C SUBUNIT 3	1.888	0.916594	9.76848e-05	0.00138265	yes	up
1088	Glyma.05G093900	(1 of 2227) 2.7.11.1 - Non-specific serine/threonine protein kinase / Threonine-specific protein kinase	0.195	-2.35668	0.000584161	0.00602012	yes	down
1089	Glyma.05G094400	(1 of 8) PTHR24361:SF334 - MITOGEN-ACTIVATED PROTEIN KINASE KINASE KINASE 19-RELATED	0.203	-2.30256	4.31728e-06	9.66598e-05	yes	down
1090	Glyma.05G095400	(1 of 5) PTHR11431//PTHR11431:SF44 - FERRITIN // SUBFAMILY NOT NAMED	1.905	0.92981	0.00489011	0.0322037	yes	up
1091	Glyma.05G095600	(1 of 3) PTHR21499:SF23 - GENOMIC DNA, CHROMOSOME 3, P1 CLONE: MVE11	0.147	-2.77073	4.76542e-08	1.83011e-06	yes	down
1092	Glyma.05G098600		0.174	-2.52176	0.00129637	0.0113465	yes	down
1093	Glyma.05G098800	(1 of 2) PTHR24093//PTHR24093:SF272 - FAMILY NOT NAMED // CADMIUM/ZINC-TRANSPORTING ATPASE HMA1, CHLOROPLASTIC-RELATED	1.689	0.756208	5.98265e-10	3.95023e-08	yes	up
1094	Glyma.05G100700		38.713	5.27474	1.50795e-06	3.88454e-05	yes	up
1095	Glyma.05G101300	(1 of 19) K14487 - auxin responsive GH3 gene family (GH3)	0.061	-4.03362	0.00123534	0.0109267	yes	down
1096	Glyma.05G102100	(1 of 4) PTHR37209//PTHR37209:SF2 - FAMILY NOT NAMED // LYSINE-RICH ARABINOGALACTAN PROTEIN 17-RELATED	1.584	0.663336	0.0011785	0.0105329	yes	up
1097	Glyma.05G103100	(1 of 2) PTHR33922:SF4 - EXPRESSED PROTEIN	0.23	-2.12208	0.00190295	0.0154419	yes	down
1098	Glyma.05G103200	(1 of 8) PTHR10795//PTHR10795:SF388 - PROPROTEIN CONVERTASE SUBTILISIN/KEXIN // SUBFAMILY NOT NAMED	1.535	0.618295	7.73929e-06	0.000158036	yes	up
1099	Glyma.05G103900	-	0.555	-0.848765	0.00101022	0.00932108	yes	down
1100	Glyma.05G106700	(1 of 80) PF14009 - Domain of unknown function (DUF4228) (DUF4228)	0.537	-0.89811	0.000469241	0.00504293	yes	down
1101	Glyma.05G107300	(1 of 7) PTHR22849:SF6 - U-BOX DOMAIN-CONTAINING PROTEIN 30-RELATED	3.218	1.68621	0.00333478	0.0239062	yes	up
1102	Glyma.05G107500	(1 of 74) PF05678 - VQ motif (VQ)	33.595	5.07015	0.00501848	0.0328708	yes	up
1103	Glyma.05G108000	-	0.48	-1.05814	0.00260725	0.0198026	yes	down
1104	Glyma.05G109500	(1 of 4) PTHR24326//PTHR24326:SF252 - FAMILY NOT NAMED // HOMEOBOX-LEUCINE ZIPPER PROTEIN HAT9	0.589	-0.764365	0.000102708	0.00144235	yes	down
1105	Glyma.05G110200	(1 of 8) PTHR11588//PTHR11588:SF101 - TUBULIN // TUBULIN ALPHA-2 CHAIN-RELATED	1.952	0.964619	4.39631e-09	2.26968e-07	yes	up
1106	Glyma.05G110600	(1 of 4) PTHR23042:SF25 - TRANSCRIPTION FACTOR NAI1	0.364	-1.45933	0.00278029	0.0207947	yes	down
1107	Glyma.05G110900	(1 of 21) PTHR23042//PTHR23042:SF57 - CIRCADIAN PROTEIN CLOCK/ARNT/BMAL/PAS // SUBFAMILY NOT NAMED	0.334	-1.58423	4.84743e-07	1.4253e-05	yes	down
1108	Glyma.05G112200	(1 of 3) PTHR31747//PTHR31747:SF1 - FAMILY NOT NAMED // PROTEIN LOL1	1.887	0.916114	0.000147933	0.00195013	yes	up
1109	Glyma.05G115200	(1 of 331) PF01535//PF13041 - PPR repeat (PPR) // PPR repeat family (PPR_2)	1.557	0.63902	0.000411908	0.00453292	yes	up
1110	Glyma.05G118300	(1 of 4) PTHR33334//PTHR33334:SF5 - FAMILY NOT NAMED // DENTIN SIALOPHOSPHOPROTEIN-LIKE PROTEIN	1.804	0.851418	0.00586036	0.0370006	yes	up
1111	Glyma.05G119200	(1 of 233) PTHR24078 - DNAJ HOMOLOG SUBFAMILY C MEMBER	0.2	-2.32338	1.2526e-09	7.57926e-08	yes	down
1112	Glyma.05G119500	(1 of 5) K13416 - brassinosteroid insensitive 1-associated receptor kinase 1 (BAK1)	0.391	-1.35298	8.45386e-06	0.000169962	yes	down
1113	Glyma.05G120000	-	0.36	-1.47544	0.000158862	0.00206455	yes	down
1114	Glyma.05G122400	(1 of 4) PTHR22952//PTHR22952:SF175 - CAMP-RESPONSE ELEMENT BINDING PROTEIN-RELATED // SUBFAMILY NOT NAMED	0.534	-0.903994	0.00509069	0.0332396	yes	down
1115	Glyma.05G124900	(1 of 10) PTHR32448//PTHR32448:SF30 - FAMILY NOT NAMED // BERBERINE BRIDGE ENZYME-LIKE PROTEIN-RELATED	0.218	-2.19938	0.00166982	0.0139285	yes	down
1116	Glyma.05G126100	(1 of 6) PTHR11588//PTHR11588:SF97 - TUBULIN // TUBULIN BETA-4 CHAIN-RELATED	1.752	0.809192	0.00843885	0.0489224	yes	up
1117	Glyma.05G126900	(1 of 28) PF07712 - Stress up-regulated Nod 19 (SURNod19)	1.723	0.785196	3.74337e-05	0.000611748	yes	up
1118	Glyma.05G128700	-	0.62	-0.68911	0.00260246	0.0197711	yes	down
1119	Glyma.05G128800	-	0.563	-0.830055	0.000100097	0.0014099	yes	down
1120	Glyma.05G129200	-	0.476	-1.07002	0.00694682	0.0421966	yes	down
1121	Glyma.05G129600	(1 of 3) PTHR11712//PTHR11712:SF226 - POLYKETIDE SYNTHASE-RELATED // 3-OXOACYL-[ACYL-CARRIER-PROTEIN] SYNTHASE I, CHLOROPLASTIC	1.886	0.91562	1.59205e-07	5.40293e-06	yes	up
1122	Glyma.05G129700	(1 of 2) K02541 - DNA replication licensing factor MCM3 (MCM3)	4.366	2.12636	4.16946e-06	9.3909e-05	yes	up
1123	Glyma.05G132300	(1 of 4) PTHR31065:SF14 - PLATZ TRANSCRIPTION FACTOR FAMILY PROTEIN	0.084	-3.57853	0.0084765	0.0491104	yes	down
1124	Glyma.05G132900	(1 of 2) PF00122//PF00403//PF00702//PF12710 - E1-E2 ATPase (E1-E2_ATPase) // Heavy-metal-associated domain (HMA) // haloacid dehalogenase-like hydrolase (Hydrolase) // haloacid dehalogenase-like hydrolase (HAD)	0.595	-0.749115	0.000502493	0.00532278	yes	down
1125	Glyma.05G133400	(1 of 7) PF13229 - Right handed beta helix region (Beta_helix)	2.354	1.23492	9.56789e-10	6.03178e-08	yes	up
1126	Glyma.05G137300	-	3.534	1.82121	1.27296e-05	0.000241768	yes	up
1127	Glyma.05G137800	(1 of 3) PTHR10209//PTHR10209:SF176 - OXIDOREDUCTASE, 2OG-FE II OXYGENASE FAMILY PROTEIN // SUBFAMILY NOT NAMED	0.017	-5.87419	3.75611e-06	8.60932e-05	yes	down
1128	Glyma.05G138800	(1 of 7) K08360 - cytochrome b-561 (CYB561)	3.214	1.68423	0.00755734	0.0449688	yes	up
1129	Glyma.05G139500	(1 of 2227) 2.7.11.1 - Non-specific serine/threonine protein kinase / Threonine-specific protein kinase	0.344	-1.54108	5.06992e-08	1.92739e-06	yes	down
1130	Glyma.05G139900	(1 of 4) KOG4467 - Uncharacterized conserved protein	1.577	0.656955	1.03378e-05	0.000202642	yes	up
1131	Glyma.05G140900	(1 of 2) PTHR10543:SF42 - 9-CIS-EPOXYCAROTENOID DIOXYGENASE NCED2, CHLOROPLASTIC-RELATED	0.36	-1.47561	0.00399451	0.0274839	yes	down
1132	Glyma.05G141200	(1 of 7) PTHR33077:SF17 - PROTEIN TIFY 5A-RELATED	0.008	-6.91915	1.92464e-08	8.34512e-07	yes	down
1133	Glyma.05G142000	(1 of 3) PTHR31072:SF2 - TRANSCRIPTION FACTOR TCP2-RELATED	1.931	0.949604	3.66064e-08	1.47035e-06	yes	up
1134	Glyma.05G142200	-	1.538	0.620978	0.00625628	0.0388871	yes	up
1135	Glyma.05G143200	(1 of 5) PTHR23172//PTHR23172:SF39 - AUXILIN/CYCLIN G-ASSOCIATED KINASE-RELATED // SUBFAMILY NOT NAMED	0.138	-2.85879	9.20954e-12	8.95634e-10	yes	down
1136	Glyma.05G143400	-	0.659	-0.601655	0.00224399	0.0175728	yes	down
1137	Glyma.05G145200	(1 of 4) PTHR24198//PTHR24198:SF77 - ANKYRIN REPEAT AND PROTEIN KINASE DOMAIN-CONTAINING PROTEIN // SUBFAMILY NOT NAMED	1.555	0.636641	2.38536e-06	5.76963e-05	yes	up
1138	Glyma.05G148100	(1 of 4) PTHR24423//PTHR24423:SF363 - TWO-COMPONENT SENSOR HISTIDINE KINASE // HISTIDINE KINASE 2	0.571	-0.808667	8.43913e-06	0.000169794	yes	down
1139	Glyma.05G148500	(1 of 24) PF11820 - Protein of unknown function (DUF3339) (DUF3339)	0.248	-2.00893	0.000112262	0.00155506	yes	down
1140	Glyma.05G149900	(1 of 4) PTHR10516//PTHR10516:SF324 - PEPTIDYL-PROLYL CIS-TRANS ISOMERASE // PEPTIDYL-PROLYL CIS-TRANS ISOMERASE FKBP62	1.965	0.974512	3.2811e-14	5.7606e-12	yes	up
1141	Glyma.05G150500	(1 of 2) PTHR34461//PTHR34461:SF2 - FAMILY NOT NAMED // GENOMIC DNA, CHROMOSOME 3, P1 CLONE: MYM9	3.426	1.77663	0.000428945	0.00469249	yes	up
1142	Glyma.05G151300	(1 of 4) K17285 - selenium-binding protein 1 (SELENBP1)	1.764	0.818863	6.95757e-05	0.00104159	yes	up
1143	Glyma.05G151400	(1 of 2) PTHR33136:SF3 - PROTEIN RALF-LIKE 32	0.406	-1.30038	6.9085e-06	0.000143492	yes	down
1144	Glyma.05G153200	(1 of 20) 2.3.1.74 - Naringenin-chalcone synthase / Flavonone synthase	0.526	-0.927336	0.000853275	0.00816523	yes	down
1145	Glyma.05G154900	(1 of 65) PF05553 - Cotton fibre expressed protein (DUF761)	0.129	-2.95329	3.27563e-05	0.000544771	yes	down
1146	Glyma.05G156000	(1 of 4) PTHR32227//PTHR32227:SF48 - FAMILY NOT NAMED // GLUCAN ENDO-1,3-BETA-GLUCOSIDASE 4	2.545	1.34771	3.90634e-11	3.36428e-09	yes	up
1147	Glyma.05G156100	(1 of 7) K02912 - large subunit ribosomal protein L32e (RP-L32e, RPL32)	1.577	0.657079	0.000854736	0.00817506	yes	up
1148	Glyma.05G157200	(1 of 2) PTHR24055//PTHR24055:SF196 - MITOGEN-ACTIVATED PROTEIN KINASE // MITOGEN-ACTIVATED PROTEIN KINASE 14-RELATED	0.642	-0.640295	0.000501119	0.0053142	yes	down
1149	Glyma.05G157800	(1 of 2) PTHR24089//PTHR24089:SF266 - FAMILY NOT NAMED // MITOCHONDRIAL DICARBOXYLATE/TRICARBOXYLATE TRANSPORTER DTC	1.691	0.758023	8.20166e-09	3.9272e-07	yes	up
1150	Glyma.05G158800	(1 of 9) PTHR27001:SF83 - LRR RECEPTOR-LIKE SERINE/THREONINE-PROTEIN KINASE MRH1-RELATED	5.468	2.45095	0.000151538	0.00198582	yes	up
1151	Glyma.05G159100	(1 of 5) 3.4.22.67 - Zingipain / Zingibain	0.199	-2.32757	3.89843e-06	8.87605e-05	yes	down
1152	Glyma.05G160500	(1 of 16) PF07939 - Protein of unknown function (DUF1685) (DUF1685)	0.31	-1.68964	1.99701e-08	8.62911e-07	yes	down
1153	Glyma.05G160800	(1 of 2) PTHR31282:SF9 - WRKY TRANSCRIPTION FACTOR 65-RELATED	0.658	-0.603327	0.000895759	0.00849831	yes	down
1154	Glyma.05G161000	(1 of 2) PTHR13194:SF19 - NAD(P)-BINDING ROSSMANN-FOLD SUPERFAMILY PROTEIN	0.59	-0.761447	0.00618399	0.0385332	yes	down
1155	Glyma.05G161600	(1 of 8) PTHR11260//PTHR11260:SF233 - GLUTATHIONE S-TRANSFERASE, GST, SUPERFAMILY, GST DOMAIN CONTAINING // SUBFAMILY NOT NAMED	0.363	-1.46127	8.77621e-06	0.000175597	yes	down
1156	Glyma.05G162100	(1 of 4) PTHR23315:SF76 - U-BOX DOMAIN-CONTAINING PROTEIN 17	0.562	-0.832076	2.03808e-06	5.04971e-05	yes	down
1157	Glyma.05G163200	(1 of 2) PTHR11945//PTHR11945:SF205 - MADS BOX PROTEIN // SUBFAMILY NOT NAMED	2.41	1.26882	0.00353524	0.0250239	yes	up
1158	Glyma.05G168600	(1 of 3) K11718 - UDP-glucose:glycoprotein glucosyltransferase (HUGT)	1.735	0.794998	0.000647802	0.00655009	yes	up
1159	Glyma.05G169100	(1 of 37) PF00190 - Cupin (Cupin_1)	0.469	-1.09372	0.000608438	0.00621922	yes	down
1160	Glyma.05G170700		4.207	2.0728	0.0035916	0.0253039	yes	up
1161	Glyma.05G170800		2.06	1.04246	0.000444195	0.00482613	yes	up
1162	Glyma.05G175800	-	0.264	-1.91961	1.32391e-14	2.56839e-12	yes	down
1163	Glyma.05G176100	(1 of 6) PTHR24343//PTHR24343:SF168 - SERINE/THREONINE KINASE // SUBFAMILY NOT NAMED	16.43	4.03827	0.00623348	0.0387774	yes	up
1164	Glyma.05G177700	(1 of 13) PTHR10593//PTHR10593:SF41 - SERINE/THREONINE-PROTEIN KINASE RIO // SUBFAMILY NOT NAMED	0.096	-3.38185	4.16564e-11	3.57125e-09	yes	down
1165	Glyma.05G178200	(1 of 2) PTHR23335//PTHR23335:SF0 - CALMODULIN-BINDING TRANSCRIPTION ACTIVATOR CAMTA // CALMODULIN-BINDING TRANSCRIPTION ACTIVATOR, ISOFORM F	0.371	-1.43111	2.16458e-23	2.20178e-20	yes	down
1166	Glyma.05G179100	-	0.665	-0.588497	0.00245763	0.0188725	yes	down
1167	Glyma.05G179800	(1 of 4) PTHR10788//PTHR10788:SF19 - TREHALOSE-6-PHOSPHATE SYNTHASE // TREHALOSE-PHOSPHATE PHOSPHATASE E-RELATED	0.227	-2.14217	9.02413e-05	0.00129613	yes	down
1168	Glyma.05G179900	(1 of 16) PTHR31657//PTHR31657:SF9 - FAMILY NOT NAMED // ETHYLENE-RESPONSIVE TRANSCRIPTION FACTOR CRF5-RELATED	2.008	1.00548	6.04989e-05	0.000924081	yes	up
1169	Glyma.05G180200	(1 of 31) PF04783 - Protein of unknown function (DUF630) (DUF630)	1.877	0.908511	0.003862	0.0267286	yes	up
1170	Glyma.05G180600	(1 of 4) 5.5.1.4 - Inositol-3-phosphate synthase / Myo-inositol-1-phosphate synthase	0.507	-0.980307	0.00469688	0.0312141	yes	down
1171	Glyma.05G180700	(1 of 5) PTHR10551//PTHR10551:SF13 - FASCIN // SUBFAMILY NOT NAMED	0.427	-1.2291	0.00224167	0.0175582	yes	down
1172	Glyma.05G181500	(1 of 5) PTHR22814//PTHR22814:SF84 - COPPER TRANSPORT PROTEIN ATOX1-RELATED // HEAVY-METAL-ASSOCIATED DOMAIN-CONTAINING PROTEIN	1.619	0.69511	0.00010758	0.00150237	yes	up
1173	Glyma.05G182500	(1 of 3) PTHR22952//PTHR22952:SF172 - CAMP-RESPONSE ELEMENT BINDING PROTEIN-RELATED // SUBFAMILY NOT NAMED	0.56	-0.835399	7.13825e-06	0.00014737	yes	down
1174	Glyma.05G183500	-	0.622	-0.685112	0.00034185	0.0038905	yes	down
1175	Glyma.05G184000	(1 of 6) K02934 - large subunit ribosomal protein L6e (RP-L6e, RPL6)	1.55	0.632728	1.23107e-05	0.000234714	yes	up
1176	Glyma.05G184800	(1 of 3) PF15704 - Mitochondrial ATP synthase subunit (Mt_ATP_synt)	1.545	0.62737	1.46153e-05	0.0002707	yes	up
1177	Glyma.05G185000	(1 of 3) 2.3.1.193 - tRNA(Met) cytidine acetyltransferase	1.588	0.667019	1.4442e-05	0.00026816	yes	up
1178	Glyma.05G185700	(1 of 7) PTHR11132//PTHR11132:SF73 - SOLUTE CARRIER FAMILY 35 // SUBFAMILY NOT NAMED	2.391	1.2579	1.33793e-07	4.64095e-06	yes	up
1179	Glyma.05G186700	(1 of 349) PF00847 - AP2 domain (AP2)	0.171	-2.55103	0.000385602	0.00430217	yes	down
1180	Glyma.05G186900	(1 of 3) K10807 - ribonucleoside-diphosphate reductase subunit M1 (RRM1)	2.477	1.30869	4.01669e-07	1.22101e-05	yes	up
1181	Glyma.05G188700	(1 of 22) K11253 - histone H3 (H3)	3.043	1.60536	0.000201207	0.00251498	yes	up
1182	Glyma.05G188800	(1 of 2) PTHR11937//PTHR11937:SF217 - ACTIN // SUBFAMILY NOT NAMED	2.075	1.05314	2.48001e-06	5.97552e-05	yes	up
1183	Glyma.05G189400	(1 of 2) PTHR10098//PTHR10098:SF111 - RAPSYN-RELATED // PROTEIN TONSOKU	1.917	0.939143	0.000212181	0.00261948	yes	up
1184	Glyma.05G190100	(1 of 24) PF04720 - PDDEXK-like family of unknown function (PDDEXK_6)	3.679	1.87941	6.94747e-06	0.000144143	yes	up
1185	Glyma.05G190300	(1 of 3) PTHR31707//PTHR31707:SF24 - FAMILY NOT NAMED // PECTINESTERASE/PECTINESTERASE INHIBITOR 51-RELATED	3.649	1.86731	5.9986e-09	2.96277e-07	yes	up
1186	Glyma.05G190700	(1 of 2) PTHR32285:SF34 - PROTEIN TRICHOME BEREFRINGENCE-LIKE 7	1.639	0.712984	0.000711279	0.00707599	yes	up
1187	Glyma.05G192700	(1 of 4) PTHR19241//PTHR19241:SF230 - ATP-BINDING CASSETTE TRANSPORTER // ABC TRANSPORTER G FAMILY MEMBER 5	2.619	1.38915	2.21817e-05	0.000387752	yes	up
1188	Glyma.05G193200	(1 of 4) PTHR10108//PTHR10108:SF926 - METHYLTRANSFERASE // SUBFAMILY NOT NAMED	2.121	1.08495	1.55792e-06	3.99413e-05	yes	up
1189	Glyma.05G194100		0.533	-0.90849	9.39818e-07	2.54102e-05	yes	down
1190	Glyma.05G194900		0.357	-1.48463	0.000910378	0.00861096	yes	down
1191	Glyma.05G195000	(1 of 3) PTHR31719//PTHR31719:SF16 - FAMILY NOT NAMED // NAC DOMAIN-CONTAINING PROTEIN 2	0.263	-1.92693	1.31945e-11	1.24458e-09	yes	down
1192	Glyma.05G195100	(1 of 4) PTHR13683//PTHR13683:SF227 - ASPARTYL PROTEASES // ASPARTYL PROTEASE FAMILY PROTEIN	0.277	-1.85415	9.75755e-11	7.81351e-09	yes	down
1193	Glyma.05G195600	(1 of 5) PTHR31580:SF5 - FILAMENT-LIKE PLANT PROTEIN 3	0.603	-0.728594	1.55046e-08	6.88126e-07	yes	down
1194	Glyma.05G196400	(1 of 82) 2.7.10.1//2.7.11.1 - Receptor protein-tyrosine kinase / Receptor protein tyrosine kinase // Non-specific serine/threonine protein kinase / Threonine-specific protein kinase	0.628	-0.671101	0.000888775	0.00844482	yes	down
1195	Glyma.05G196500	(1 of 4) PTHR11730//PTHR11730:SF38 - AMMONIUM TRANSPORTER // AMMONIUM TRANSPORTER 2	9.754	3.28595	4.32378e-05	0.000693648	yes	up
1196	Glyma.05G196700	(1 of 30) PF05003//PF11961 - Protein of unknown function (DUF668) (DUF668) // Domain of unknown function (DUF3475) (DUF3475)	0.592	-0.756362	0.00514358	0.0335036	yes	down
1197	Glyma.05G197000	(1 of 20) PF01823 - MAC/Perforin domain (MACPF)	0.452	-1.14426	0.000156347	0.00203428	yes	down
1198	Glyma.05G198300	(1 of 2) PF06293//PF13499 - Lipopolysaccharide kinase (Kdo/WaaP) family (Kdo) // EF-hand domain pair (EF-hand_7)	0.64	-0.643862	0.00272476	0.0204934	yes	down
1199	Glyma.05G198700	(1 of 4) PTHR11972//PTHR11972:SF64 - NADPH OXIDASE // RESPIRATORY BURST OXIDASE HOMOLOG PROTEIN A-RELATED	0.607	-0.71922	3.76127e-06	8.6159e-05	yes	down
1200	Glyma.05G198900	(1 of 4) PTHR35485//PTHR35485:SF1 - FAMILY NOT NAMED // EXPRESSED PROTEIN	0.348	-1.52245	2.63107e-06	6.30319e-05	yes	down
1201	Glyma.05G199200	(1 of 4) K08054 - calnexin (CANX)	1.74	0.799372	5.87322e-09	2.91602e-07	yes	up
1202	Glyma.05G202200	-	0.203	-2.30321	0.00198951	0.0160165	yes	down
1203	Glyma.05G203100	(1 of 4) PTHR13468//PTHR13468:SF6 - DEK PROTEIN // DEK DOMAIN-CONTAINING CHROMATIN ASSOCIATED PROTEIN	2.883	1.52742	0.000333336	0.00380972	yes	up
1204	Glyma.05G203500	-	0.363	-1.4612	7.17396e-06	0.000147864	yes	down
1205	Glyma.05G203700	(1 of 4) PTHR22814//PTHR22814:SF13 - COPPER TRANSPORT PROTEIN ATOX1-RELATED // FARNESYLATED PROTEIN 3-RELATED	2	1.00004	0.00235017	0.0182073	yes	up
1206	Glyma.05G204100	(1 of 6) PTHR31251//PTHR31251:SF20 - FAMILY NOT NAMED // SQUAMOSA PROMOTER-BINDING-LIKE PROTEIN 13A-RELATED	0.596	-0.747198	0.00132045	0.0115064	yes	down
1207	Glyma.05G204800	(1 of 56) PF00314 - Thaumatin family (Thaumatin)	2.469	1.30389	0.00274746	0.0206106	yes	up
1208	Glyma.05G206000	-	2.499	1.32161	0.000139103	0.00185254	yes	up
1209	Glyma.05G207900	(1 of 13) PF12043 - Domain of unknown function (DUF3527) (DUF3527)	1.953	0.965872	4.66849e-06	0.000102784	yes	up
1210	Glyma.05G208100	(1 of 4) PTHR24115:SF477 - KINESIN-LIKE PROTEIN-RELATED	1.588	0.667499	3.20748e-05	0.000534854	yes	up
1211	Glyma.05G208300	(1 of 2) PTHR11514:SF37 - TRANSCRIPTION FACTOR EGL1-RELATED	0.51	-0.971451	5.19669e-06	0.000112146	yes	down
1212	Glyma.05G208500	(1 of 5) PTHR21726//PTHR21726:SF38 - PHOSPHATIDYLINOSITOL N-ACETYLGLUCOSAMINYLTRANSFERASE SUBUNIT P DOWN SYNDROME CRITICAL REGION PROTEIN 5 -RELATED // PROTEIN TRM32	1.662	0.733143	0.0015483	0.0130859	yes	up
1213	Glyma.05G209000	(1 of 2) PTHR14499:SF11 - PROTEIN VM106R.1	0.217	-2.20509	2.38494e-14	4.33622e-12	yes	down
1214	Glyma.05G209100	-	0.599	-0.739112	0.00104887	0.00958604	yes	down
1215	Glyma.05G210900	(1 of 2) PTHR31339//PTHR31339:SF7 - FAMILY NOT NAMED // POLYGALACTURONASE-RELATED	2.644	1.40284	6.15283e-05	0.000936385	yes	up
1216	Glyma.05G211700	(1 of 3) PTHR11751//PTHR11751:SF380 - SUBGROUP I AMINOTRANSFERASE RELATED // 1-AMINOCYCLOPROPANE-1-CARBOXYLATE SYNTHASE 2-RELATED	0.512	-0.964681	0.00077643	0.00757235	yes	down
1217	Glyma.05G212300	(1 of 4) PTHR31087:SF14 - PROTEIN LURP-ONE-RELATED 17	0.5	-0.999289	2.1579e-06	5.30467e-05	yes	down
1218	Glyma.05G213100	(1 of 6) PTHR30540//PTHR30540:SF9 - OSMOTIC STRESS POTASSIUM TRANSPORTER // POTASSIUM TRANSPORTER 4	0.574	-0.801876	2.57699e-07	8.33943e-06	yes	down
1219	Glyma.05G215500	(1 of 3) K09273 - upstream-binding transcription factor (UBTF)	3.258	1.70384	0.00317181	0.0230185	yes	up
1220	Glyma.05G215600	(1 of 2) PTHR22950//PTHR22950:SF229 - AMINO ACID TRANSPORTER // GABA TRANSPORTER 2-RELATED	0.607	-0.720781	0.00142427	0.0122327	yes	down
1221	Glyma.05G215900	(1 of 176) PF03106 - WRKY DNA -binding domain (WRKY)	0.244	-2.03229	1.13332e-08	5.1764e-07	yes	down
1222	Glyma.05G218400	(1 of 1) PTHR10168:SF61 - F1N19.7	2.81	1.49053	2.53384e-08	1.06077e-06	yes	up
1223	Glyma.05G218500	(1 of 2) PTHR10857//PTHR10857:SF54 - COPINE // DCD (DEVELOPMENT AND CELL DEATH) DOMAIN PROTEIN	0.444	-1.17	8.26235e-08	3.00737e-06	yes	down
1224	Glyma.05G219400	(1 of 5) K09490 - heat shock 70kDa protein 5 (HSPA5, BIP)	2.502	1.32331	3.44772e-19	1.64251e-16	yes	up
1225	Glyma.05G219600	(1 of 5) K09490 - heat shock 70kDa protein 5 (HSPA5, BIP)	2.469	1.3041	3.30749e-09	1.78339e-07	yes	up
1226	Glyma.05G220500	(1 of 4) PTHR24286//PTHR24286:SF66 - FAMILY NOT NAMED // CYTOCHROME P450 FAMILY PROTEIN-RELATED	1.773	0.826298	0.000171866	0.00220087	yes	up
1227	Glyma.05G221100	(1 of 2) K01961 - acetyl-CoA carboxylase, biotin carboxylase subunit (accC)	1.653	0.724694	7.6595e-05	0.00112848	yes	up
1228	Glyma.05G222000	(1 of 1) K18677 - galacturonokinase (GALAK)	0.484	-1.04708	0.000579181	0.00598027	yes	down
1229	Glyma.05G222300	(1 of 3) 3.5.4.5 - Cytidine deaminase / Cytosine nucleoside deaminase	0.382	-1.38737	2.30711e-05	0.000400385	yes	down
1230	Glyma.05G222600	(1 of 12) PTHR12374//PTHR12374:SF19 - TRANSCRIPTIONAL ADAPTOR 2 ADA2 -RELATED // SUBFAMILY NOT NAMED	0.473	-1.07874	1.79051e-13	2.6955e-11	yes	down
1231	Glyma.05G225800	(1 of 2) PTHR32227:SF88 - GLUCAN ENDO-1,3-BETA-GLUCOSIDASE 12-RELATED	2.848	1.50976	0.00134154	0.0116714	yes	up
1232	Glyma.05G226100	(1 of 4) PTHR32295//PTHR32295:SF22 - FAMILY NOT NAMED // PROTEIN IQ-DOMAIN 25	4.841	2.27524	6.90377e-16	1.76755e-13	yes	up
1233	Glyma.05G226700	(1 of 3) 1.1.1.60 - 2-hydroxy-3-oxopropionate reductase / Tartronate semialdehyde reductase	0.585	-0.773632	3.49553e-06	8.08592e-05	yes	down
1234	Glyma.05G228400	(1 of 4) PTHR23500//PTHR23500:SF14 - FAMILY NOT NAMED // SUGAR TRANSPORT PROTEIN 14	2.236	1.16096	7.72165e-08	2.82422e-06	yes	up
1235	Glyma.05G230200	(1 of 5) PTHR10460//PTHR10460:SF11 - ABL INTERACTOR // SUBFAMILY NOT NAMED	3.258	1.70401	8.67698e-05	0.00125217	yes	up
1236	Glyma.05G231100	(1 of 4) PTHR23023//PTHR23023:SF108 - DIMETHYLANILINE MONOOXYGENASE // SUBFAMILY NOT NAMED	0.501	-0.997269	5.69395e-05	0.000878988	yes	down
1237	Glyma.05G232000	(1 of 560) PF08263 - Leucine rich repeat N-terminal domain (LRRNT_2)	4.016	2.0058	4.80707e-06	0.000105308	yes	up
1238	Glyma.05G232500	(1 of 5) PTHR10992//PTHR10992:SF841 - ALPHA/BETA HYDROLASE FOLD-CONTAINING PROTEIN // SUBFAMILY NOT NAMED	0.428	-1.22339	0.000121834	0.00166437	yes	down
1239	Glyma.05G234000	-	0.578	-0.790632	9.90759e-06	0.000195226	yes	down
1240	Glyma.05G234600	(1 of 2) PTHR10641//PTHR10641:SF510 - MYB-LIKE DNA-BINDING PROTEIN MYB // SUBFAMILY NOT NAMED	0.271	-1.88499	8.62727e-05	0.00124739	yes	down
1241	Glyma.05G235500	(1 of 3) PTHR33077//PTHR33077:SF7 - FAMILY NOT NAMED // PROTEIN TIFY 6A-RELATED	0.321	-1.63995	3.13188e-09	1.70334e-07	yes	down
1242	Glyma.05G236100	(1 of 3) PTHR10849:SF16 - NADH DEHYDROGENASE [UBIQUINONE] IRON-SULFUR PROTEIN 8-A, MITOCHONDRIAL-RELATED	0.644	-0.635244	0.00779391	0.0460272	yes	down
1243	Glyma.05G236300	(1 of 37) PF04749 - PLAC8 family (PLAC8)	0.376	-1.41233	2.72665e-12	3.1097e-10	yes	down
1244	Glyma.05G236400	(1 of 2) PTHR22298//PTHR22298:SF28 - ENDO-1,4-BETA-GLUCANASE // ENDOGLUCANASE 4-RELATED	3.685	1.88179	5.42241e-11	4.57574e-09	yes	up
1245	Glyma.05G236800	(1 of 3) PTHR31707//PTHR31707:SF27 - FAMILY NOT NAMED // PECTINESTERASE/PECTINESTERASE INHIBITOR 6-RELATED	0.374	-1.41916	1.53326e-08	6.82101e-07	yes	down
1246	Glyma.05G237100	(1 of 6) PF00069//PF14380 - Protein kinase domain (Pkinase) // Wall-associated receptor kinase C-terminal (WAK_assoc)	0.641	-0.640893	0.00369466	0.0258365	yes	down
1247	Glyma.05G238100	(1 of 4) PTHR12629:SF4 - NUDIX HYDROLASE 17, MITOCHONDRIAL-RELATED	0.213	-2.23164	0.00304988	0.0223764	yes	down
1248	Glyma.05G238200	-	0.443	-1.17623	0.000102801	0.00144313	yes	down
1249	Glyma.05G238400	(1 of 3) PTHR10891//PTHR10891:SF631 - EF-HAND CALCIUM-BINDING DOMAIN CONTAINING PROTEIN // SUBFAMILY NOT NAMED	0.054	-4.21238	0.000304054	0.00352755	yes	down
1250	Glyma.05G239000	(1 of 5) K02981 - small subunit ribosomal protein S2e (RP-S2e, RPS2)	1.547	0.629014	0.00151284	0.0128643	yes	up
1251	Glyma.05G240700	(1 of 2) K00133 - aspartate-semialdehyde dehydrogenase (asd)	1.573	0.653888	0.000769164	0.00751317	yes	up
1252	Glyma.05G241200	(1 of 4) K02960 - small subunit ribosomal protein S16e (RP-S16e, RPS16)	1.615	0.691948	5.12903e-08	1.94593e-06	yes	up
1253	Glyma.05G241600	(1 of 6) 2.7.13.3//3.1.3.16 - Histidine kinase / Protein kinase (histidine) // Protein-serine/threonine phosphatase / Serine/threonine specific protein phosphatase	1.626	0.700886	6.08695e-05	0.000928611	yes	up
1254	Glyma.05G245400	(1 of 5) PTHR22952:SF47 - BASIC LEUCINE ZIPPER 1-RELATED	0.334	-1.58168	0.000707926	0.00705041	yes	down
1255	Glyma.05G245800	(1 of 2) PTHR31048//PTHR31048:SF1 - FAMILY NOT NAMED // PATHOGENESIS-RELATED THAUMATIN-LIKE PROTEIN-RELATED	2.808	1.48963	0.000462312	0.00498413	yes	up
1256	Glyma.05G245900	(1 of 156) PF00046 - Homeobox domain (Homeobox)	2.74	1.4541	0.00462095	0.0308249	yes	up
1257	Glyma.05G246500	(1 of 2) K05929 - phosphoethanolamine N-methyltransferase (E2.1.1.103, NMT)	1.804	0.851013	0.000949164	0.00890545	yes	up
1258	Glyma.05G246700	(1 of 2) K14026 - SEL1 protein (SEL1, SEL1L)	1.591	0.669539	0.000650645	0.00657211	yes	up
1259	Glyma.05G247300	(1 of 4) PTHR27008//PTHR27008:SF19 - FAMILY NOT NAMED // INACTIVE RECEPTOR KINASE RLK902-RELATED	1.782	0.833606	1.95717e-06	4.88217e-05	yes	up
1260	Glyma.06G000700	(1 of 2) PTHR10183//PTHR10183:SF323 - CALPAIN // SUBFAMILY NOT NAMED	0.613	-0.706848	0.000114124	0.00157679	yes	down
1261	Glyma.06G001500	(1 of 1) PTHR15495//PTHR15495:SF17 - NEGATIVE REGULATOR OF VESICLE FORMATION-RELATED // SUBFAMILY NOT NAMED	0.438	-1.1895	1.51975e-06	3.90958e-05	yes	down
1262	Glyma.06G003100	(1 of 5) PF05278 - Arabidopsis phospholipase-like protein (PEARLI 4) (PEARLI-4)	0.29	-1.78522	0.00131319	0.0114589	yes	down
1263	Glyma.06G004400	(1 of 2) PTHR31490:SF3 - GLYCOSYL HYDROLASE FAMILY 10 PROTEIN	1.578	0.658026	0.00568472	0.0361341	yes	up
1264	Glyma.06G005900	(1 of 4) PTHR34574//PTHR34574:SF2 - FAMILY NOT NAMED // EF-HAND CONTAINING PROTEIN-LIKE	0.566	-0.821298	0.00193419	0.0156515	yes	down
1265	Glyma.06G008800	(1 of 3) PTHR10071//PTHR10071:SF163 - TRANSCRIPTION FACTOR GATA GATA BINDING FACTOR // GATA TRANSCRIPTION FACTOR 14-RELATED	0.595	-0.749738	0.000163656	0.00211881	yes	down
1266	Glyma.06G011500		0.108	-3.21365	1.28885e-05	0.000244246	yes	down
1267	Glyma.06G011600	(1 of 60) PF03087 - Arabidopsis protein of unknown function (DUF241)	0.253	-1.98274	6.62439e-07	1.87596e-05	yes	down
1268	Glyma.06G012900	(1 of 3) PTHR32227:SF16 - GLUCAN ENDO-1,3-BETA-GLUCOSIDASE 7-RELATED	1.758	0.814271	6.35969e-10	4.1845e-08	yes	up
1269	Glyma.06G013300	(1 of 9) PF10950 - Protein of unknown function (DUF2775) (DUF2775)	0.285	-1.81293	1.18236e-09	7.23565e-08	yes	down
1270	Glyma.06G015300	-	1.545	0.627917	0.00651991	0.0400299	yes	up
1271	Glyma.06G016000	(1 of 2) PTHR18966//PTHR18966:SF186 - IONOTROPIC GLUTAMATE RECEPTOR // SUBFAMILY NOT NAMED	0.57	-0.810351	1.44123e-05	0.000267995	yes	down
1272	Glyma.06G017800	(1 of 2) PTHR32002:SF6 - PROTEIN NLP4-RELATED	1.533	0.61639	0.000463943	0.00499598	yes	up
1273	Glyma.06G020800	-	0.161	-2.63885	1.15756e-11	1.10372e-09	yes	down
1274	Glyma.06G020900	(1 of 14) PF13041//PF13812 - PPR repeat family (PPR_2) // Pentatricopeptide repeat domain (PPR_3)	0.439	-1.18614	5.44985e-08	2.04906e-06	yes	down
1275	Glyma.06G022300	(1 of 4) PTHR22952//PTHR22952:SF95 - CAMP-RESPONSE ELEMENT BINDING PROTEIN-RELATED // ATBZIP TRANSCRIPTION FACTOR-RELATED	0.484	-1.04693	0.00235599	0.0182486	yes	down
1276	Glyma.06G023400	(1 of 10) PF15365 - Proline-rich nuclear receptor coactivator (PNRC)	0.307	-1.70313	6.89221e-13	8.79305e-11	yes	down
1277	Glyma.06G023900	(1 of 56) PF00314 - Thaumatin family (Thaumatin)	1.728	0.789109	0.00194823	0.0157414	yes	up
1278	Glyma.06G024000	(1 of 30) PF05003//PF11961 - Protein of unknown function (DUF668) (DUF668) // Domain of unknown function (DUF3475) (DUF3475)	0.398	-1.33071	4.82931e-07	1.42108e-05	yes	down
1279	Glyma.06G024600	-	2.071	1.05051	4.45531e-05	0.000710809	yes	up
1280	Glyma.06G025400	(1 of 6) PTHR31580//PTHR31580:SF4 - FAMILY NOT NAMED // FILAMENT-LIKE PLANT PROTEIN 4-RELATED	1.788	0.838172	0.0018158	0.0148972	yes	up
1281	Glyma.06G028800	(1 of 2) PTHR10606//PTHR10606:SF43 - 6-PHOSPHOFRUCTO-2-KINASE/FRUCTOSE-2,6-BISPHOSPHATASE // SUBFAMILY NOT NAMED	124.615	6.96134	2.26532e-07	7.43309e-06	yes	up
1282	Glyma.06G028900	(1 of 2) PTHR13878:SF60 - CYTOKININ DEHYDROGENASE 5	0.095	-3.39401	6.47114e-07	1.83394e-05	yes	down
1283	Glyma.06G029100	(1 of 8) PTHR11850//PTHR11850:SF111 - HOMEOBOX PROTEIN TRANSCRIPTION FACTORS // BEL1-LIKE HOMEODOMAIN PROTEIN 1-RELATED	0.603	-0.729861	5.11858e-05	0.000800344	yes	down
1284	Glyma.06G029200	(1 of 2) PTHR11850:SF132 - BEL1-LIKE HOMEODOMAIN PROTEIN 11	6.813	2.76834	0.0015174	0.0128914	yes	up
1285	Glyma.06G029600	(1 of 8) PTHR22952//PTHR22952:SF182 - CAMP-RESPONSE ELEMENT BINDING PROTEIN-RELATED // SUBFAMILY NOT NAMED	1.666	0.736382	0.00656013	0.0402506	yes	up
1286	Glyma.06G029700	(1 of 2) PTHR24055//PTHR24055:SF205 - MITOGEN-ACTIVATED PROTEIN KINASE // MITOGEN-ACTIVATED PROTEIN KINASE 1-RELATED	0.601	-0.735027	5.8995e-06	0.000124738	yes	down
1287	Glyma.06G029800	(1 of 4) PTHR10529:SF242 - PROTEIN M03E7.4	0.501	-0.996047	0.00273046	0.0205187	yes	down
1288	Glyma.06G031000	-	0.254	-1.97682	4.57542e-06	0.000101116	yes	down
1289	Glyma.06G033100	-	3.193	1.67513	0.000513657	0.0054212	yes	up
1290	Glyma.06G034500	(1 of 2) PTHR12313//PTHR12313:SF10 - RNF5 // SUBFAMILY NOT NAMED	0.563	-0.829605	0.000602497	0.0061675	yes	down
1291	Glyma.06G035300	(1 of 150) KOG0156 - Cytochrome P450 CYP2 subfamily	0.552	-0.856876	0.000598534	0.00613873	yes	down
1292	Glyma.06G036200	(1 of 2) PTHR11654//PTHR11654:SF113 - OLIGOPEPTIDE TRANSPORTER-RELATED // SUBFAMILY NOT NAMED	0.612	-0.708913	0.00187458	0.0152776	yes	down
1293	Glyma.06G036400	(1 of 4) PTHR24361//PTHR24361:SF337 - MITOGEN-ACTIVATED KINASE KINASE KINASE // SUBFAMILY NOT NAMED	0.479	-1.06175	5.63882e-10	3.73631e-08	yes	down
1294	Glyma.06G036800	(1 of 3) PTHR10641//PTHR10641:SF611 - MYB-LIKE DNA-BINDING PROTEIN MYB // SUBFAMILY NOT NAMED	0.352	-1.50618	7.19809e-06	0.00014828	yes	down
1295	Glyma.06G037000	(1 of 5) PTHR33095:SF7 - AR781	0.18	-2.47194	6.48506e-28	1.52545e-24	yes	down
1296	Glyma.06G037300	(1 of 2) 4.2.1.75 - Uroporphyrinogen-III synthase / Uroporphyrinogen-III cosynthetase	1.535	0.618523	0.00278145	0.0207993	yes	up
1297	Glyma.06G037700	(1 of 4) PTHR33348//PTHR33348:SF3 - FAMILY NOT NAMED // C-TERMINALLY ENCODED PEPTIDE 1	2.019	1.01336	0.00477958	0.0316086	yes	up
1298	Glyma.06G038000	(1 of 4) PTHR23024//PTHR23024:SF131 - MEMBER OF 'GDXG' FAMILY OF LIPOLYTIC ENZYMES // CARBOXYLESTERASE 2-RELATED	1.548	0.630659	0.00795337	0.0467488	yes	up
1299	Glyma.06G041900	-	3.4	1.76557	0.000441328	0.00480231	yes	up
1300	Glyma.06G042100	(1 of 8) PTHR31729:SF0 - ETHYLENE-RESPONSIVE TRANSCRIPTION FACTOR ERF008-RELATED	0.358	-1.48293	0.00578471	0.0366682	yes	down
1301	Glyma.06G042300	(1 of 4) PTHR12864//PTHR12864:SF23 - RAN BINDING PROTEIN 9-RELATED // SUBFAMILY NOT NAMED	0.454	-1.13765	2.08707e-06	5.15414e-05	yes	down
1302	Glyma.06G043500	-	2.044	1.03116	0.000517806	0.00545428	yes	up
1303	Glyma.06G044200	(1 of 8) K12347 - natural resistance-associated macrophage protein (SLC11A, NRAMP)	1.764	0.818709	2.01198e-08	8.68383e-07	yes	up
1304	Glyma.06G044800	(1 of 2) PTHR19359//PTHR19359:SF29 - CYTOCHROME B5 // SUBFAMILY NOT NAMED	24.796	4.63205	0.000263693	0.00314532	yes	up
1305	Glyma.06G045400	(1 of 86) PF13912 - C2H2-type zinc finger (zf-C2H2_6)	0.221	-2.17778	2.64042e-10	1.88926e-08	yes	down
1306	Glyma.06G046200	(1 of 4) K18811 - cyclin D5, plant (CYCD5)	0.644	-0.634857	0.00454678	0.0304272	yes	down
1307	Glyma.06G046600	(1 of 4) PTHR23083//PTHR23083:SF431 - TETRATRICOPEPTIDE REPEAT PROTEIN, TPR // SUBFAMILY NOT NAMED	1.894	0.921546	0.0006922	0.0069231	yes	up
1308	Glyma.06G047600	-	0.416	-1.26439	2.25139e-08	9.59608e-07	yes	down
1309	Glyma.06G047800	(1 of 7) PTHR22849:SF6 - U-BOX DOMAIN-CONTAINING PROTEIN 30-RELATED	0.494	-1.01724	0.000317198	0.00365525	yes	down
1310	Glyma.06G048700	-	0.225	-2.15324	0.00357529	0.0252409	yes	down
1311	Glyma.06G049500	(1 of 8) 1.14.13.132//1.14.99.7 - Squalene monooxygenase / Squalene epoxidase // Transferred entry: 1.14.13.132	1.573	0.653968	0.00173781	0.0143999	yes	up
1312	Glyma.06G050900	(1 of 3) PTHR13832//PTHR13832:SF315 - PROTEIN PHOSPHATASE 2C // PROTEIN PHOSPHATASE 2C 61-RELATED	5.784	2.532	1.47861e-09	8.80166e-08	yes	up
1313	Glyma.06G052800	-	4.086	2.03086	1.68132e-06	4.26978e-05	yes	up
1314	Glyma.06G054700	(1 of 2) PTHR11527//PTHR11527:SF149 - SMALL HEAT-SHOCK PROTEIN HSP20 FAMILY // SUBFAMILY NOT NAMED	2.624	1.39156	9.49699e-10	6.00721e-08	yes	up
1315	Glyma.06G055700	-	6.326	2.66121	0.00741357	0.0443306	yes	up
1316	Glyma.06G057100	(1 of 3) PTHR10992:SF731 - HYDROLASE, ALPHA/BETA FOLD FAMILY PROTEIN	0.335	-1.57962	4.22624e-06	9.48473e-05	yes	down
1317	Glyma.06G057200	(1 of 5) 3.7.1.14 - 2-hydroxy-6-oxonona-2,4-dienedioate hydrolase	0.437	-1.19456	5.68744e-07	1.63774e-05	yes	down
1318	Glyma.06G057300	(1 of 2227) 2.7.11.1 - Non-specific serine/threonine protein kinase / Threonine-specific protein kinase	0.137	-2.8665	1.44454e-13	2.19221e-11	yes	down
1319	Glyma.06G057400	(1 of 5) K14686 - solute carrier family 31 (copper transporter), member 1 (SLC31A1, CTR1)	0.536	-0.900323	3.97557e-06	9.02984e-05	yes	down
1320	Glyma.06G060200	(1 of 3) PTHR21266//PTHR21266:SF29 - IRON-SULFUR DOMAIN CONTAINING PROTEIN // PROTEIN TIC 55, CHLOROPLASTIC	0.503	-0.990619	0.00182644	0.0149695	yes	down
1321	Glyma.06G060600	(1 of 90) PF12776 - Myb/SANT-like DNA-binding domain (Myb_DNA-bind_3)	0.464	-1.10887	0.0049281	0.0324085	yes	down
1322	Glyma.06G060700	(1 of 4) PTHR12373 - ENHANCER OF RUDIMENTARY ERH	0.661	-0.598003	0.00222896	0.0174732	yes	down
1323	Glyma.06G061200	(1 of 6) PTHR33021//PTHR33021:SF8 - FAMILY NOT NAMED // EARLY NODULIN-LIKE PROTEIN 1-RELATED	1.924	0.943811	0.0043542	0.0294633	yes	up
1324	Glyma.06G061900	(1 of 8) PTHR31429:SF3 - WRKY TRANSCRIPTION FACTOR 40-RELATED	0.434	-1.20287	0.000263754	0.00314532	yes	down
1325	Glyma.06G062900	(1 of 2) PTHR10050//PTHR10050:SF33 - DOLICHYL-PHOSPHATE-MANNOSE--PROTEIN MANNOSYLTRANSFERASE // SUBFAMILY NOT NAMED	1.724	0.785717	1.18884e-07	4.17771e-06	yes	up
1326	Glyma.06G063900	(1 of 30) PF05910 - Plant protein of unknown function (DUF868) (DUF868)	0.506	-0.983216	2.74029e-07	8.7848e-06	yes	down
1327	Glyma.06G064400	(1 of 4) PTHR27001:SF62 - PROTEIN KINASE FAMILY PROTEIN-RELATED	0.33	-1.59771	0.000264007	0.00314634	yes	down
1328	Glyma.06G065800	-	1.72	0.782538	0.000114227	0.00157763	yes	up
1329	Glyma.06G066200	(1 of 4) PTHR22847:SF499 - TOPLESS-RELATED PROTEIN 4	1.577	0.657598	1.8562e-07	6.19326e-06	yes	up
1330	Glyma.06G068100	(1 of 6) PTHR27002//PTHR27002:SF31 - FAMILY NOT NAMED // G-TYPE LECTIN S-RECEPTOR-LIKE SERINE/THREONINE-PROTEIN KINASE SD2-5	0.612	-0.709536	0.000361477	0.00407933	yes	down
1331	Glyma.06G068400	(1 of 4) PF00646//PF13516 - F-box domain (F-box) // Leucine Rich repeat (LRR_6)	0.569	-0.814687	9.25781e-14	1.44575e-11	yes	down
1332	Glyma.06G073700	(1 of 5) PTHR34457:SF1 - EMBRYO DEFECTIVE 2410 PROTEIN	1.703	0.768396	0.00290575	0.0215787	yes	up
1333	Glyma.06G074300	(1 of 4) PTHR21319:SF15 - CHY AND CTCHY AND RING-TYPE ZINC FINGER PROTEIN	2.228	1.15605	0.000802912	0.00776595	yes	up
1334	Glyma.06G074400	(1 of 38) PF04570 - zinc-finger of the FCS-type, C2-C2 (zf-FLZ)	2.278	1.18767	1.7045e-09	9.93044e-08	yes	up
1335	Glyma.06G074900	(1 of 2) 2.7.2.8 - Acetylglutamate kinase	0.569	-0.812667	0.00323502	0.0233649	yes	down
1336	Glyma.06G075300	(1 of 2) K02516 - protein arginine N-methyltransferase 5 (PRMT5, HSL7)	1.534	0.617389	2.37026e-05	0.000409666	yes	up
1337	Glyma.06G077200	-	0.545	-0.875195	5.87592e-12	6.0588e-10	yes	down
1338	Glyma.06G077400	(1 of 6) PTHR31282:SF15 - WRKY TRANSCRIPTION FACTOR 11-RELATED	0.632	-0.661514	0.000121384	0.00165952	yes	down
1339	Glyma.06G077600	(1 of 2) PTHR10217:SF544 - CYCLIC NUCLEOTIDE-GATED ION CHANNEL 14-RELATED	0.369	-1.43716	0.000361352	0.00407914	yes	down
1340	Glyma.06G078100	(1 of 2) PTHR13871//PTHR13871:SF38 - THIOREDOXIN // PROTEIN C32D5.8, ISOFORM B-RELATED	0.504	-0.987872	0.000999607	0.00924354	yes	down
1341	Glyma.06G082100	(1 of 2) PTHR13049 - DUF814-RELATED	0.654	-0.61265	0.000226777	0.0027684	yes	down
1342	Glyma.06G082300	(1 of 1) K09420 - myb proto-oncogene protein (MYB)	2.555	1.35332	1.40291e-07	4.82631e-06	yes	up
1343	Glyma.06G083900	(1 of 16) PF07876 - Stress responsive A/B Barrel Domain (Dabb)	0.611	-0.710863	0.00607253	0.0380466	yes	down
1344	Glyma.06G084100	(1 of 2) K09834 - tocopherol cyclase (VTE1, SXD1)	0.659	-0.600951	0.000793466	0.00769846	yes	down
1345	Glyma.06G084800	(1 of 5) PTHR14155//PTHR14155:SF95 - RING FINGER DOMAIN-CONTAINING // E3 UBIQUITIN-PROTEIN LIGASE ATL42-RELATED	0.441	-1.18083	0.00859535	0.0496309	yes	down
1346	Glyma.06G085700	(1 of 4) PTHR31985:SF23 - DEHYDRATION-RESPONSIVE ELEMENT-BINDING PROTEIN 3-RELATED	0.442	-1.17932	0.000862265	0.00823869	yes	down
1347	Glyma.06G085800	(1 of 2) 1.13.11.69//1.13.11.70 - Carlactone synthase // All-trans-10'-apo-beta-carotenal 13,14-cleaving dioxygenase / Carotenoid cleavage dioxygenase 8	16.848	4.07452	4.24202e-06	9.5088e-05	yes	up
1348	Glyma.06G086300	-	1.867	0.900806	0.001263	0.011114	yes	up
1349	Glyma.06G086600	(1 of 3) KOG0483//KOG0484 - Transcription factor HEX, contains HOX and HALZ domains // Transcription factor PHOX2/ARIX, contains HOX domain	1.941	0.956743	0.0020192	0.0162139	yes	up
1350	Glyma.06G088200	(1 of 7) PTHR22950//PTHR22950:SF208 - AMINO ACID TRANSPORTER // SUBFAMILY NOT NAMED	1.507	0.591364	0.000134957	0.00180977	yes	up
1351	Glyma.06G088300	(1 of 7) PTHR22950//PTHR22950:SF208 - AMINO ACID TRANSPORTER // SUBFAMILY NOT NAMED	0.433	-1.20876	1.5866e-05	0.000290164	yes	down
1352	Glyma.06G088600	(1 of 15) K00850 - 6-phosphofructokinase 1 (pfkA, PFK)	1.538	0.620983	0.000599082	0.00614027	yes	up
1353	Glyma.06G090300	(1 of 6) PTHR12482//PTHR12482:SF5 - UNCHARACTERIZED // PROTEIN C09D4.4, ISOFORM C	2.695	1.43009	0.00585756	0.0369994	yes	up
1354	Glyma.06G090700	(1 of 2227) 2.7.11.1 - Non-specific serine/threonine protein kinase / Threonine-specific protein kinase	0.618	-0.694937	9.54685e-05	0.00135638	yes	down
1355	Glyma.06G092000	(1 of 4) PTHR31945:SF6 - TRANSCRIPTION FACTOR BHLH61-RELATED	2.303	1.20369	4.70592e-08	1.81281e-06	yes	up
1356	Glyma.06G092100	(1 of 7) PTHR23029//PTHR23029:SF40 - PHOSPHOGLYCERATE MUTASE // PHOSPHOGLYCERATE MUTASE-LIKE PROTEIN	0.486	-1.03965	0.000528081	0.0055471	yes	down
1357	Glyma.06G093400	(1 of 4) PTHR31100:SF1 - AT-HOOK MOTIF NUCLEAR LOCALIZED PROTEIN 17-RELATED	2.384	1.25308	0.000124091	0.00168908	yes	up
1358	Glyma.06G093600	(1 of 4) PTHR13683//PTHR13683:SF259 - ASPARTYL PROTEASES // ASPARTYL PROTEASE-LIKE PROTEIN	2.425	1.27773	4.2215e-06	9.47974e-05	yes	up
1359	Glyma.06G094600	(1 of 5) PTHR10177:SF213 - CYCLIN-D4-1-RELATED	1.854	0.890559	0.00322042	0.0232847	yes	up
1360	Glyma.06G094800	(1 of 7) PTHR35281:SF1 - CONSERVED PEPTIDE UPSTREAM OPEN READING FRAME 37-RELATED	0.575	-0.797238	2.63151e-09	1.45861e-07	yes	down
1361	Glyma.06G099400	(1 of 3) PTHR31376//PTHR31376:SF1 - FAMILY NOT NAMED // PURINE PERMEASE 1-RELATED	0.39	-1.35765	0.000359385	0.00405874	yes	down
1362	Glyma.06G100500	-	3.649	1.86742	0.00580607	0.036759	yes	up
1363	Glyma.06G101400	(1 of 5) PTHR33783:SF1 - F3F9.15	0.629	-0.669189	0.00101307	0.00934053	yes	down
1364	Glyma.06G102000	(1 of 7) PTHR31279//PTHR31279:SF3 - FAMILY NOT NAMED // (PHI-1) PROTEIN, PUTATIVE-RELATED	0.334	-1.58319	4.72004e-06	0.000103703	yes	down
1365	Glyma.06G102300	(1 of 8) PTHR11926//PTHR11926:SF286 - GLUCOSYL/GLUCURONOSYL TRANSFERASES // SUBFAMILY NOT NAMED	2.857	1.5145	0.00160164	0.0134827	yes	up
1366	Glyma.06G103000	(1 of 4) PTHR18929//PTHR18929:SF113 - PROTEIN DISULFIDE ISOMERASE // SUBFAMILY NOT NAMED	0.652	-0.616419	0.000205426	0.00255583	yes	down
1367	Glyma.06G103200	(1 of 4) K12118 - cryptochrome 1 (CRY1)	0.599	-0.738246	0.00079555	0.00771098	yes	down
1368	Glyma.06G104600	(1 of 5) PTHR22904//PTHR22904:SF360 - TPR REPEAT CONTAINING PROTEIN // SUBFAMILY NOT NAMED	0.451	-1.14986	1.41571e-09	8.45739e-08	yes	down
1369	Glyma.06G105900	(1 of 2) K11262 - acetyl-CoA carboxylase / biotin carboxylase (ACAC)	0.551	-0.859259	0.000964908	0.00901464	yes	down
1370	Glyma.06G108100	(1 of 4) PTHR11214//PTHR11214:SF74 - BETA-1,3-N-ACETYLGLUCOSAMINYLTRANSFERASE // BETA-1,3-GALACTOSYLTRANSFERASE 7-RELATED	0.497	-1.00735	6.37476e-08	2.36142e-06	yes	down
1371	Glyma.06G109100	-	0.422	-1.24355	0.000371638	0.00417024	yes	down
1372	Glyma.06G109500	(1 of 2) PTHR10972//PTHR10972:SF100 - OXYSTEROL-BINDING PROTEIN-RELATED // OXYSTEROL-BINDING PROTEIN HOMOLOG 3	0.633	-0.660696	0.00158227	0.0133341	yes	down
1373	Glyma.06G110400	(1 of 2) PTHR11544//PTHR11544:SF57 - COLD SHOCK DOMAIN CONTAINING PROTEINS // SUBFAMILY NOT NAMED	1.651	0.723132	0.00202569	0.0162591	yes	up
1374	Glyma.06G110500	(1 of 4) PTHR28259//PTHR28259:SF1 - FAMILY NOT NAMED // UPF0695 MEMBRANE PROTEIN YOR390W-RELATED	1.752	0.808856	0.00821142	0.0478472	yes	up
1375	Glyma.06G110700	(1 of 13) PF00069//PF01453 - Protein kinase domain (Pkinase) // D-mannose binding lectin (B_lectin)	0.556	-0.846141	4.20627e-05	0.00067566	yes	down
1376	Glyma.06G110800	(1 of 3) PTHR31636:SF25 - SCARECROW-LIKE PROTEIN 26	3.724	1.89674	0.00271472	0.0204301	yes	up
1377	Glyma.06G111900	(1 of 131) PF00892 - EamA-like transporter family (EamA)	0.579	-0.787657	0.00041174	0.00453292	yes	down
1378	Glyma.06G112500	(1 of 3) PTHR23354//PTHR23354:SF75 - NUCLEOLAR PROTEIN 7/ESTROGEN RECEPTOR COACTIVATOR-RELATED // LYSM DOMAIN-CONTAINING GPI-ANCHORED PROTEIN 1	2.563	1.35772	1.68628e-08	7.41639e-07	yes	up
1379	Glyma.06G112700	(1 of 4) PTHR31964//PTHR31964:SF37 - FAMILY NOT NAMED // ADENINE NUCLEOTIDE ALPHA HYDROLASE-LIKE PROTEIN	1.832	0.873149	0.00145444	0.0124408	yes	up
1380	Glyma.06G112800	(1 of 2) PTHR11132//PTHR11132:SF114 - SOLUTE CARRIER FAMILY 35 // SUBFAMILY NOT NAMED	0.64	-0.644757	1.59082e-06	4.06167e-05	yes	down
1381	Glyma.06G112900	(1 of 20) K01897 - long-chain acyl-CoA synthetase (ACSL, fadD)	1.978	0.984203	0.000414969	0.00456127	yes	up
1382	Glyma.06G113100	-	0.322	-1.63678	2.51748e-06	6.05031e-05	yes	down
1383	Glyma.06G114000	(1 of 4) PTHR31719//PTHR31719:SF3 - FAMILY NOT NAMED // GRAB1-LIKE PROTEIN	0.465	-1.10495	1.79459e-18	7.50457e-16	yes	down
1384	Glyma.06G114200	(1 of 5) PTHR13683:SF316 - ASPARTYL PROTEASE FAMILY PROTEIN-RELATED	0.561	-0.834341	0.000154585	0.00201802	yes	down
1385	Glyma.06G114300	(1 of 5) PTHR11699:SF171 - ALDEHYDE DEHYDROGENASE FAMILY 3 MEMBER I1, CHLOROPLASTIC	0.441	-1.18086	6.90577e-06	0.000143492	yes	down
1386	Glyma.06G114800	(1 of 2) PF00085//PF13098//PF13848 - Thioredoxin (Thioredoxin) // Thioredoxin-like domain (Thioredoxin_2) // Thioredoxin-like domain (Thioredoxin_6)	1.991	0.993395	1.30297e-08	5.85886e-07	yes	up
1387	Glyma.06G115100	(1 of 2) PTHR11014//PTHR11014:SF62 - PEPTIDASE M20 FAMILY MEMBER // IAA-AMINO ACID HYDROLASE ILR1-LIKE 6	0.215	-2.21971	2.73146e-08	1.13217e-06	yes	down
1388	Glyma.06G116200	(1 of 1) PTHR32161//PTHR32161:SF8 - FAMILY NOT NAMED // PROTEIN TAG-10, ISOFORM A	0.442	-1.17819	4.18444e-11	3.57922e-09	yes	down
1389	Glyma.06G119200	(1 of 11) PF00069//PF13947 - Protein kinase domain (Pkinase) // Wall-associated receptor kinase galacturonan-binding (GUB_WAK_bind)	4.6	2.20162	0.000162153	0.00210152	yes	up
1390	Glyma.06G119300	(1 of 3) PTHR27005:SF32 - F16F4.7 PROTEIN-RELATED	0.578	-0.790509	1.87098e-06	4.70068e-05	yes	down
1391	Glyma.06G119700	(1 of 3) PTHR13856//PTHR13856:SF95 - VHS DOMAIN CONTAINING PROTEIN FAMILY // F24J8.3 PROTEIN	0.66	-0.599515	7.60054e-05	0.00112134	yes	down
1392	Glyma.06G119800	-	0.602	-0.731015	0.000990602	0.00918962	yes	down
1393	Glyma.06G120300	(1 of 2) 1.2.1.25//1.2.4.4 - 2-oxoisovalerate dehydrogenase (acylating) // 3-methyl-2-oxobutanoate dehydrogenase (2-methylpropanoyl-transferring) / Dehydrogenase, branched chain alpha-keto acid	0.547	-0.869692	0.000716907	0.00711537	yes	down
1394	Glyma.06G120500	(1 of 6) PTHR31096:SF5 - ACR3	0.516	-0.95444	2.85017e-07	9.04462e-06	yes	down
1395	Glyma.06G122200	(1 of 4) PTHR10791//PTHR10791:SF44 - RAG1-ACTIVATING PROTEIN 1 // BIDIRECTIONAL SUGAR TRANSPORTER SWEET1	0.564	-0.826335	4.86094e-06	0.000106056	yes	down
1396	Glyma.06G122600	(1 of 3) PTHR11695//PTHR11695:SF432 - ALCOHOL DEHYDROGENASE RELATED // SUBFAMILY NOT NAMED	1.707	0.771485	1.50089e-06	3.869e-05	yes	up
1397	Glyma.06G124900	(1 of 21) K06689 - ubiquitin-conjugating enzyme E2 D/E (UBE2D_E, UBC4, UBC5)	0.64	-0.644052	4.62767e-08	1.78633e-06	yes	down
1398	Glyma.06G125800	(1 of 5) PTHR10791:SF28 - BIDIRECTIONAL SUGAR TRANSPORTER SWEET3	0.218	-2.19831	5.30887e-26	8.32519e-23	yes	down
1399	Glyma.06G126700	(1 of 2) 2.5.1.22 - Spermine synthase / Spermidine aminopropyltransferase	2.134	1.09369	3.00361e-05	0.000506243	yes	up
1400	Glyma.06G127700	(1 of 2) PTHR24056//PTHR24056:SF181 - CELL DIVISION PROTEIN KINASE // PLASTID-LIPID-ASSOCIATED PROTEIN 14, CHLOROPLASTIC-RELATED	0.559	-0.839705	0.00620473	0.0386369	yes	down
1401	Glyma.06G128000	(1 of 3) PTHR12356:SF3 - NUCLEAR MIGRATION PROTEIN NUDC	1.755	0.811501	2.226e-13	3.25983e-11	yes	up
1402	Glyma.06G128100	(1 of 8) PTHR10209//PTHR10209:SF167 - OXIDOREDUCTASE, 2OG-FE II OXYGENASE FAMILY PROTEIN // SUBFAMILY NOT NAMED	0.541	-0.885141	7.29818e-07	2.04523e-05	yes	down
1403	Glyma.06G128400	(1 of 4) PTHR31479:SF2 - ALPHA/BETA-HYDROLASES SUPERFAMILY PROTEIN	0.018	-5.76299	5.32529e-05	0.000828877	yes	down
1404	Glyma.06G131800	(1 of 2) PTHR22601:SF22 - OLIGOPEPTIDE TRANSPORTER 6-RELATED	0.609	-0.715179	0.00282822	0.0210945	yes	down
1405	Glyma.06G132200	-	0.614	-0.70457	0.00289698	0.0215348	yes	down
1406	Glyma.06G132700	(1 of 7) PTHR23070//PTHR23070:SF13 - BCS1 AAA-TYPE ATPASE // P-LOOP CONTAINING NUCLEOSIDE TRIPHOSPHATE HYDROLASES SUPERFAMILY PROTEIN	0.431	-1.21533	0.000131933	0.00177713	yes	down
1407	Glyma.06G133600	(1 of 4) K02927 - large subunit ribosomal protein L40e (RP-L40e, RPL40)	1.54	0.623374	0.000427242	0.00467977	yes	up
1408	Glyma.06G136200	(1 of 4) PTHR19308//PTHR19308:SF12 - PHOSPHATIDYLCHOLINE TRANSFER PROTEIN // SUBFAMILY NOT NAMED	0.245	-2.02896	4.2138e-16	1.13279e-13	yes	down
1409	Glyma.06G136300		0.196	-2.35022	7.21872e-09	3.50108e-07	yes	down
1410	Glyma.06G136400	-	0.651	-0.619457	0.00361356	0.0254158	yes	down
1411	Glyma.06G136900	(1 of 2) PTHR19919//PTHR19919:SF2 - WD REPEAT CONTAINING PROTEIN // PROTEIN TRANSPARENT TESTA GLABRA 1	0.478	-1.06438	6.69281e-05	0.00100864	yes	down
1412	Glyma.06G138500	(1 of 2) PTHR10264//PTHR10264:SF27 - BAND 7 PROTEIN-RELATED // STOMATIN-LIKE PROTEIN 2, MITOCHONDRIAL	1.644	0.717384	0.000237678	0.00287722	yes	up
1413	Glyma.06G139300	-	6.824	2.77063	0.00157387	0.0132723	yes	up
1414	Glyma.06G140000	(1 of 6) PTHR24282:SF36 - CYTOCHROME P450 714A1-RELATED	0.574	-0.800844	0.000542873	0.00567543	yes	down
1415	Glyma.06G140200	(1 of 2) PTHR10992:SF743 - ALPHA/BETA-HYDROLASE DOMAIN-CONTAINING PROTEIN	0.645	-0.632953	0.00139503	0.0120503	yes	down
1416	Glyma.06G140900	(1 of 6) K02866 - large subunit ribosomal protein L10e (RP-L10e, RPL10)	1.633	0.707701	1.05542e-05	0.000205386	yes	up
1417	Glyma.06G141100	(1 of 78) PF00069//PF08263//PF13855 - Protein kinase domain (Pkinase) // Leucine rich repeat N-terminal domain (LRRNT_2) // Leucine rich repeat (LRR_8)	1.82	0.863607	0.00439274	0.0296654	yes	up
1418	Glyma.06G142000	(1 of 176) PF03106 - WRKY DNA -binding domain (WRKY)	0.425	-1.23563	4.89184e-06	0.000106426	yes	down
1419	Glyma.06G142300	(1 of 2) PTHR26402//PTHR26402:SF521 - RESPONSE REGULATOR OF TWO-COMPONENT SYSTEM // TWO-COMPONENT RESPONSE REGULATOR ARR16-RELATED	4.513	2.17407	1.83925e-05	0.000331205	yes	up
1420	Glyma.06G142500	(1 of 24) PF00560//PF07714//PF08263//PF13855 - Leucine Rich Repeat (LRR_1) // Protein tyrosine kinase (Pkinase_Tyr) // Leucine rich repeat N-terminal domain (LRRNT_2) // Leucine rich repeat (LRR_8)	2.107	1.0755	2.34388e-05	0.000406142	yes	up
1421	Glyma.06G143000	(1 of 2) PTHR28039//PTHR28039:SF4 - FAMILY NOT NAMED // CHALCONE--FLAVONONE ISOMERASE 3-RELATED	0.515	-0.958412	0.00195633	0.0157967	yes	down
1422	Glyma.06G143400	(1 of 1) PTHR13489:SF0 - MINI-CHROMOSOME MAINTENANCE COMPLEX-BINDING PROTEIN	2.93	1.55094	2.23398e-05	0.000390154	yes	up
1423	Glyma.06G143800	(1 of 2) PTHR30540//PTHR30540:SF6 - OSMOTIC STRESS POTASSIUM TRANSPORTER // POTASSIUM TRANSPORTER 2	0.546	-0.874095	0.00345331	0.0245688	yes	down
1424	Glyma.06G144000	(1 of 2) PTHR33599//PTHR33599:SF4 - FAMILY NOT NAMED // GB|AAF01528.1	0.31	-1.69121	2.26956e-13	3.31075e-11	yes	down
1425	Glyma.06G146700	(1 of 4) PTHR11702//PTHR11702:SF26 - DEVELOPMENTALLY REGULATED GTP-BINDING PROTEIN-RELATED // DEVELOPMENTALLY-REGULATED GTP-BINDING PROTEIN 2	1.508	0.592582	7.39153e-05	0.00109609	yes	up
1426	Glyma.06G147100	(1 of 176) PF03106 - WRKY DNA -binding domain (WRKY)	0.482	-1.0515	0.000275219	0.0032542	yes	down
1427	Glyma.06G148500	(1 of 3) K10807 - ribonucleoside-diphosphate reductase subunit M1 (RRM1)	1.712	0.775468	0.00864004	0.0498096	yes	up
1428	Glyma.06G149100		25.617	4.67902	0.000574931	0.00594454	yes	up
1429	Glyma.06G149500	(1 of 131) PF00892 - EamA-like transporter family (EamA)	0.193	-2.36997	4.86932e-22	3.45777e-19	yes	down
1430	Glyma.06G149600	(1 of 131) PF00892 - EamA-like transporter family (EamA)	0.297	-1.75128	2.18452e-21	1.37028e-18	yes	down
1431	Glyma.06G150300	(1 of 2) K02701 - photosystem I subunit PsaN (psaN)	0.366	-1.45093	1.29623e-05	0.000245114	yes	down
1432	Glyma.06G150400	(1 of 6) K19040 - E3 ubiquitin-protein ligase ATL10/75/76/77/78 [EC:6.3.2.19] (ATL76S)	0.465	-1.1036	9.67434e-09	4.52865e-07	yes	down
1433	Glyma.06G150500	-	0.305	-1.71099	9.24164e-07	2.50882e-05	yes	down
1434	Glyma.06G151300	(1 of 4) PTHR14221//PTHR14221:SF8 - WD REPEAT DOMAIN 44 // SUBFAMILY NOT NAMED	2.317	1.21245	5.9751e-07	1.70751e-05	yes	up
1435	Glyma.06G151400	(1 of 74) PF05678 - VQ motif (VQ)	0.345	-1.53668	0.00339682	0.0242555	yes	down
1436	Glyma.06G153200	(1 of 6) PTHR24361//PTHR24361:SF310 - MITOGEN-ACTIVATED KINASE KINASE KINASE // MITOGEN-ACTIVATED PROTEIN KINASE KINASE KINASE 3	0.468	-1.09572	1.75597e-10	1.2933e-08	yes	down
1437	Glyma.06G153600	(1 of 4) K15356 - GDP-mannose transporter (VRG4, GONST1)	0.47	-1.08914	0.000322163	0.0037034	yes	down
1438	Glyma.06G154400	(1 of 171) PF02365 - No apical meristem (NAM) protein (NAM)	0.126	-2.99299	0.000192127	0.0024216	yes	down
1439	Glyma.06G154500	(1 of 4) PTHR19241//PTHR19241:SF230 - ATP-BINDING CASSETTE TRANSPORTER // ABC TRANSPORTER G FAMILY MEMBER 5	2.614	1.38621	2.92654e-08	1.20639e-06	yes	up
1440	Glyma.06G154700	-	0.286	-1.80652	9.64529e-05	0.00136791	yes	down
1441	Glyma.06G155100		0.286	-1.80469	0.000134977	0.00180977	yes	down
1442	Glyma.06G155300	(1 of 2) K02327 - DNA polymerase delta subunit 1 (POLD1)	1.855	0.89158	0.00171864	0.0142661	yes	up
1443	Glyma.06G157200	(1 of 1) PTHR23421//PTHR23421:SF67 - BETA-GALACTOSIDASE RELATED // BETA-GALACTOSIDASE 10	2.032	1.023	0.000488985	0.00520753	yes	up
1444	Glyma.06G157300	(1 of 1) PF02449//PF13364 - Beta-galactosidase (Glyco_hydro_42) // Beta-galactosidase jelly roll domain (BetaGal_dom4_5)	8.722	3.12468	0.00370881	0.0258922	yes	up
1445	Glyma.06G157400	(1 of 4) PTHR31719//PTHR31719:SF3 - FAMILY NOT NAMED // GRAB1-LIKE PROTEIN	0.207	-2.27116	6.57374e-10	4.30277e-08	yes	down
1446	Glyma.06G157800	(1 of 6) KOG3591 - Alpha crystallins	1.613	0.689363	0.00327846	0.0235879	yes	up
1447	Glyma.06G160600	(1 of 26) 2.7.11.17 - Calcium/calmodulin-dependent protein kinase / Microtubule-associated protein 2 kinase	1.677	0.74626	5.6333e-08	2.1096e-06	yes	up
1448	Glyma.06G162300	(1 of 4) PTHR11972//PTHR11972:SF64 - NADPH OXIDASE // RESPIRATORY BURST OXIDASE HOMOLOG PROTEIN A-RELATED	0.415	-1.27049	0.000161028	0.00208909	yes	down
1449	Glyma.06G162400	(1 of 4) PTHR35485//PTHR35485:SF1 - FAMILY NOT NAMED // EXPRESSED PROTEIN	0.6	-0.735952	0.00172902	0.0143397	yes	down
1450	Glyma.06G162600	(1 of 4) K08054 - calnexin (CANX)	2.178	1.12319	1.18208e-09	7.23565e-08	yes	up
1451	Glyma.06G162700	(1 of 1) PTHR24089:SF57 - CALCIUM-BINDING MITOCHONDRIAL CARRIER F17E5.2-RELATED	0.509	-0.973392	8.94149e-06	0.000178243	yes	down
1452	Glyma.06G164800	(1 of 4) K14563 - rRNA 2'-O-methyltransferase fibrillarin (NOP1, FBL)	1.673	0.742835	0.000987952	0.0091673	yes	up
1453	Glyma.06G165700	(1 of 4) PTHR12565//PTHR12565:SF90 - STEROL REGULATORY ELEMENT-BINDING PROTEIN // TRANSCRIPTION FACTOR BHLH137	2.79	1.48033	0.000227399	0.00277501	yes	up
1454	Glyma.06G167300	(1 of 3) PTHR33184:SF2 - TPD1	2.125	1.08754	0.000340905	0.00388209	yes	up
1455	Glyma.06G169100	(1 of 2) PTHR31956//PTHR31956:SF2 - FAMILY NOT NAMED // NON-SPECIFIC PHOSPHOLIPASE C6	3.053	1.61044	1.18715e-08	5.4026e-07	yes	up
1456	Glyma.06G170300	(1 of 3) PTHR22953//PTHR22953:SF33 - ACID PHOSPHATASE RELATED // SUBFAMILY NOT NAMED	0.262	-1.93429	3.32698e-09	1.78878e-07	yes	down
1457	Glyma.06G173400		1.728	0.789293	0.000796396	0.0077151	yes	up
1458	Glyma.06G175800	(1 of 1) PTHR12231//PTHR12231:SF150 - CTX-RELATED TYPE I TRANSMEMBRANE PROTEIN // RHODANESE-LIKE DOMAIN-CONTAINING PROTEIN 11, CHLOROPLASTIC	0.612	-0.708443	3.72825e-06	8.55067e-05	yes	down
1459	Glyma.06G176200	(1 of 6) 1.14.13.120 - Costunolide synthase	0.567	-0.819487	4.71678e-05	0.000744633	yes	down
1460	Glyma.06G177300	-	4.89	2.28997	2.52182e-10	1.81128e-08	yes	up
1461	Glyma.06G178200	(1 of 2) PTHR10629//PTHR10629:SF36 - CYTOSINE-SPECIFIC METHYLTRANSFERASE // SUBFAMILY NOT NAMED	1.531	0.614061	0.00396954	0.0273622	yes	up
1462	Glyma.06G179800	(1 of 9) PTHR24320//PTHR24320:SF81 - FAMILY NOT NAMED // NAD(P)-BINDING ROSSMANN-FOLD SUPERFAMILY PROTEIN	0.441	-1.18171	0.00093281	0.00878285	yes	down
1463	Glyma.06G181600	(1 of 3) PTHR11132//PTHR11132:SF120 - SOLUTE CARRIER FAMILY 35 // SUBFAMILY NOT NAMED	1.57	0.650695	0.000196281	0.00246324	yes	up
1464	Glyma.06G182100	(1 of 3) PTHR12280//PTHR12280:SF20 - PANTOTHENATE KINASE // PANTOTHENATE KINASE 4	0.624	-0.681393	8.7388e-08	3.1594e-06	yes	down
1465	Glyma.06G183000	(1 of 82) PF04535 - Domain of unknown function (DUF588) (DUF588)	0.553	-0.855215	9.51249e-06	0.000188725	yes	down
1466	Glyma.06G184900	(1 of 80) PF14009 - Domain of unknown function (DUF4228) (DUF4228)	0.292	-1.77531	3.36342e-12	3.70134e-10	yes	down
1467	Glyma.06G186000	(1 of 2) 3.2.1.50 - Alpha-N-acetylglucosaminidase / NAG	1.794	0.842974	0.000765629	0.00748253	yes	up
1468	Glyma.06G187000	(1 of 8) PTHR26402:SF526 - TWO-COMPONENT RESPONSE REGULATOR ARR15-RELATED	0.441	-1.18068	0.00028456	0.00334574	yes	down
1469	Glyma.06G187200	(1 of 4) K18875 - enhanced disease susceptibility 1 protein (EDS1)	0.562	-0.831094	0.000593098	0.00609553	yes	down
1470	Glyma.06G187400	(1 of 4) K18875 - enhanced disease susceptibility 1 protein (EDS1)	0.493	-1.0192	6.17675e-07	1.75846e-05	yes	down
1471	Glyma.06G188300	(1 of 2) PF15991 - G-protein pathway suppressor (G_path_suppress)	0.623	-0.682764	0.00131495	0.0114665	yes	down
1472	Glyma.06G188900	(1 of 2) 1.1.5.2 - Quinoprotein glucose dehydrogenase (PQQ, quinone) / Quinoprotein D-glucose dehydrogenase	0.663	-0.593275	8.89407e-05	0.00128056	yes	down
1473	Glyma.06G190100	(1 of 3) 1.1.1.223 - Isopiperitenol dehydrogenase	0.067	-3.8961	0.00381285	0.0264615	yes	down
1474	Glyma.06G190200	(1 of 2) KOG0490//KOG2251 - Transcription factor, contains HOX domain // Homeobox transcription factor	0.535	-0.902928	8.19251e-09	3.9272e-07	yes	down
1475	Glyma.06G190600	(1 of 3) PTHR11527//PTHR11527:SF121 - SMALL HEAT-SHOCK PROTEIN HSP20 FAMILY // SUBFAMILY NOT NAMED	9.764	3.28749	0.00260242	0.0197711	yes	up
1476	Glyma.06G190900	(1 of 8) K10573 - ubiquitin-conjugating enzyme E2 A (UBE2A, UBC2, RAD6A)	0.63	-0.666806	8.36702e-05	0.00121396	yes	down
1477	Glyma.06G192300	-	3.261	1.70544	2.24712e-07	7.39919e-06	yes	up
1478	Glyma.06G192600	(1 of 5) K10436 - microtubule-associated protein, RP/EB family (MAPRE)	1.939	0.955285	0.000378044	0.00422951	yes	up
1479	Glyma.06G194500	(1 of 4) PTHR22835//PTHR22835:SF267 - ZINC FINGER FYVE DOMAIN CONTAINING PROTEIN // SUBFAMILY NOT NAMED	1.837	0.87706	0.0086909	0.049991	yes	up
1480	Glyma.06G195600	(1 of 2) PTHR10641//PTHR10641:SF648 - MYB-LIKE DNA-BINDING PROTEIN MYB // SUBFAMILY NOT NAMED	0.349	-1.51868	1.74535e-07	5.86165e-06	yes	down
1481	Glyma.06G196800	(1 of 4) PTHR23213//PTHR23213:SF210 - FORMIN-RELATED // FORMIN-LIKE PROTEIN 15A-RELATED	2.262	1.17789	4.79635e-07	1.41581e-05	yes	up
1482	Glyma.06G201900	-	0.648	-0.626111	0.001701	0.0141509	yes	down
1483	Glyma.06G202200	(1 of 1) PF00004//PF02861//PF07724//PF07728 - ATPase family associated with various cellular activities (AAA) (AAA) // Clp amino terminal domain, pathogenicity island component (Clp_N) // AAA domain (Cdc48 subfamily) (AAA_2) // AAA domain (dynein-related subfamily) (AAA_5)	2.754	1.46179	6.3369e-11	5.2648e-09	yes	up
1484	Glyma.06G205600	(1 of 2) PTHR31682//PTHR31682:SF5 - FAMILY NOT NAMED // UDP-ARABINOPYRANOSE MUTASE 3	0.312	-1.68066	3.19269e-08	1.30467e-06	yes	down
1485	Glyma.06G206800	(1 of 2) K11274 - chromosome transmission fidelity protein 4 (WDHD1, CTF4)	5.372	2.42542	6.21912e-05	0.000945111	yes	up
1486	Glyma.06G208900	(1 of 18) K01530 - phospholipid-translocating ATPase (E3.6.3.1)	0.629	-0.668345	0.000653238	0.00659299	yes	down
1487	Glyma.06G209000	(1 of 4) PTHR11064//PTHR11064:SF35 - CCAAT-BINDING TRANSCRIPTION FACTOR-RELATED // PROTEIN DR1 HOMOLOG	0.62	-0.690232	2.8341e-06	6.72112e-05	yes	down
1488	Glyma.06G212000	-	50.291	5.65223	0.00448815	0.0301582	yes	up
1489	Glyma.06G213100	(1 of 8) K14494 - DELLA protein (DELLA)	1.599	0.677179	0.00582656	0.0368614	yes	up
1490	Glyma.06G214800	(1 of 4) PTHR31561//PTHR31561:SF3 - FAMILY NOT NAMED // 3-KETOACYL-COA SYNTHASE 11	0.331	-1.59337	2.48491e-06	5.98349e-05	yes	down
1491	Glyma.06G221100	(1 of 1) PTHR32278//PTHR32278:SF8 - FAMILY NOT NAMED // PHLOEM PROTEIN 2-A10-RELATED	2.012	1.00831	1.64903e-08	7.27584e-07	yes	up
1492	Glyma.06G221700	(1 of 2) PTHR31235//PTHR31235:SF51 - FAMILY NOT NAMED // PEROXIDASE 25	0.288	-1.79591	6.27257e-20	3.23389e-17	yes	down
1493	Glyma.06G223300	(1 of 1) PTHR22884//PTHR22884:SF285 - SET DOMAIN PROTEINS // HISTONE-LYSINE N-METHYLTRANSFERASE ASHR3	1.997	0.997619	0.00211834	0.0168299	yes	up
1494	Glyma.06G227200	(1 of 5) K10956 - protein transport protein SEC61 subunit alpha (SEC61A)	1.723	0.78508	2.53994e-09	1.40993e-07	yes	up
1495	Glyma.06G230400	(1 of 2) PF00085//PF13181//PF13414 - Thioredoxin (Thioredoxin) // Tetratricopeptide repeat (TPR_8) // TPR repeat (TPR_11)	1.67	0.740087	0.000463299	0.00499182	yes	up
1496	Glyma.06G231500	(1 of 2) KOG1494 - NAD-dependent malate dehydrogenase	1.889	0.917611	2.28249e-08	9.70666e-07	yes	up
1497	Glyma.06G235900	(1 of 5) K00815 - tyrosine aminotransferase (TAT)	0.539	-0.892871	3.4288e-08	1.38806e-06	yes	down
1498	Glyma.06G238900		0.015	-6.06707	4.18314e-05	0.000672806	yes	down
1499	Glyma.06G239900	(1 of 7) PTHR33021:SF45 - EARLY NODULIN-LIKE PROTEIN 3-RELATED	0.543	-0.880675	6.99213e-05	0.00104551	yes	down
1500	Glyma.06G244900	-	2.703	1.43443	0.00174692	0.0144626	yes	up
1501	Glyma.06G246000		0.665	-0.589641	0.00501359	0.0328445	yes	down
1502	Glyma.06G246600	(1 of 4) K15377 - solute carrier family 44 (choline transporter-like protein), member 2/4/5 (SLC44A2_4_5)	1.833	0.874052	2.3042e-09	1.29241e-07	yes	up
1503	Glyma.06G253700	(1 of 2) PTHR23423//PTHR23423:SF31 - ORGANIC SOLUTE TRANSPORTER-RELATED // SUBFAMILY NOT NAMED	0.541	-0.885602	8.02854e-05	0.00117253	yes	down
1504	Glyma.06G254800	-	0.495	-1.01459	0.000127694	0.00172873	yes	down
1505	Glyma.06G257700		0.268	-1.89939	0.000285493	0.00335148	yes	down
1506	Glyma.06G258000	(1 of 6) PTHR23050//PTHR23050:SF170 - CALCIUM BINDING PROTEIN // SUBFAMILY NOT NAMED	0.269	-1.89394	1.25433e-08	5.66044e-07	yes	down
1507	Glyma.06G258100		0.458	-1.12718	0.00137273	0.0118905	yes	down
1508	Glyma.06G260100	(1 of 25) PF00931//PF07725//PF13676 - NB-ARC domain (NB-ARC) // Leucine Rich Repeat (LRR_3) // TIR domain (TIR_2)	0.419	-1.25588	2.22509e-07	7.33305e-06	yes	down
1509	Glyma.06G261400	(1 of 1) PF00931//PF00954//PF07725//PF08276//PF13676 - NB-ARC domain (NB-ARC) // S-locus glycoprotein domain (S_locus_glycop) // Leucine Rich Repeat (LRR_3) // PAN-like domain (PAN_2) // TIR domain (TIR_2)	0.655	-0.61037	0.008679	0.0499531	yes	down
1510	Glyma.06G261500	(1 of 25) PF00931//PF07725//PF13676 - NB-ARC domain (NB-ARC) // Leucine Rich Repeat (LRR_3) // TIR domain (TIR_2)	0.449	-1.15394	2.87315e-15	6.55358e-13	yes	down
1511	Glyma.06G262700	(1 of 57) PF00954//PF01453//PF07714//PF08276 - S-locus glycoprotein domain (S_locus_glycop) // D-mannose binding lectin (B_lectin) // Protein tyrosine kinase (Pkinase_Tyr) // PAN-like domain (PAN_2)	0.662	-0.595115	0.00435257	0.0294575	yes	down
1512	Glyma.06G263900	(1 of 55) PTHR11017//PTHR11017:SF155 - LEUCINE-RICH REPEAT-CONTAINING PROTEIN // SUBFAMILY NOT NAMED	0.525	-0.929033	0.00142178	0.0122147	yes	down
1513	Glyma.06G265000	(1 of 55) PTHR11017//PTHR11017:SF155 - LEUCINE-RICH REPEAT-CONTAINING PROTEIN // SUBFAMILY NOT NAMED	0.632	-0.663094	0.000639443	0.00648332	yes	down
1514	Glyma.06G265100	-	0.567	-0.81817	0.000206567	0.00256547	yes	down
1515	Glyma.06G265400	(1 of 25) PF00931//PF07725//PF13676 - NB-ARC domain (NB-ARC) // Leucine Rich Repeat (LRR_3) // TIR domain (TIR_2)	0.319	-1.6472	0.00543861	0.0349893	yes	down
1516	Glyma.06G265500	(1 of 111) PF03514 - GRAS domain family (GRAS)	0.489	-1.03069	0.000545807	0.0056982	yes	down
1517	Glyma.06G266000	(1 of 6) PTHR23213//PTHR23213:SF195 - FORMIN-RELATED // FORMIN-LIKE PROTEIN 12-RELATED	0.539	-0.890489	3.75753e-08	1.49966e-06	yes	down
1518	Glyma.06G267300	(1 of 1) PF13191//PF13676 - AAA ATPase domain (AAA_16) // TIR domain (TIR_2)	0.137	-2.87273	2.18998e-10	1.59116e-08	yes	down
1519	Glyma.06G267400	(1 of 50) PTHR11017//PTHR11017:SF171 - LEUCINE-RICH REPEAT-CONTAINING PROTEIN // SUBFAMILY NOT NAMED	0.613	-0.705269	0.000616225	0.00629198	yes	down
1520	Glyma.06G268800	(1 of 331) PF01535//PF13041 - PPR repeat (PPR) // PPR repeat family (PPR_2)	1.554	0.636054	0.00428638	0.0290828	yes	up
1521	Glyma.06G269700	(1 of 4) K03146 - thiamine thiazole synthase (THI4, THI1)	2.353	1.23469	9.87619e-08	3.54e-06	yes	up
1522	Glyma.06G272400	(1 of 3) PTHR22763:SF3 - E3 UBIQUITIN-PROTEIN LIGASE RNF115	0.373	-1.42189	0.00203258	0.0163011	yes	down
1523	Glyma.06G275000	(1 of 55) PTHR11017//PTHR11017:SF155 - LEUCINE-RICH REPEAT-CONTAINING PROTEIN // SUBFAMILY NOT NAMED	0.646	-0.630303	0.000934223	0.0087901	yes	down
1524	Glyma.06G275700	(1 of 1) PTHR11879//PTHR11879:SF18 - ASPARTATE AMINOTRANSFERASE // SUBFAMILY NOT NAMED	0.447	-1.16222	0.000477822	0.00511325	yes	down
1525	Glyma.06G283300	(1 of 4) PTHR12565//PTHR12565:SF82 - STEROL REGULATORY ELEMENT-BINDING PROTEIN // SUBFAMILY NOT NAMED	3.028	1.5982	8.46759e-16	2.12458e-13	yes	up
1526	Glyma.06G283400	(1 of 9) 2.1.1.163 - Demethylmenaquinone methyltransferase / Demethylmenaquinone C-methylase	2.804	1.48738	1.54175e-09	9.12347e-08	yes	up
1527	Glyma.06G284100	-	4.475	2.16173	2.9298e-05	0.000496023	yes	up
1528	Glyma.06G286200	(1 of 10) PTHR11746//PTHR11746:SF83 - O-METHYLTRANSFERASE // SUBFAMILY NOT NAMED	0.175	-2.51369	4.80837e-08	1.84473e-06	yes	down
1529	Glyma.06G286400	(1 of 1) PTHR13244:SF7 - ZINC FINGER MYND DOMAIN-CONTAINING PROTEIN 10	0.273	-1.87433	0.00346868	0.0246437	yes	down
1530	Glyma.06G286600	(1 of 10) PTHR11746//PTHR11746:SF83 - O-METHYLTRANSFERASE // SUBFAMILY NOT NAMED	0.035	-4.82068	4.95358e-09	2.50582e-07	yes	down
1531	Glyma.06G286700	(1 of 10) PTHR11746//PTHR11746:SF83 - O-METHYLTRANSFERASE // SUBFAMILY NOT NAMED	1.852	0.889129	5.82258e-06	0.000123404	yes	up
1532	Glyma.06G286900	(1 of 2227) 2.7.11.1 - Non-specific serine/threonine protein kinase / Threonine-specific protein kinase	0.41	-1.287	0.000435046	0.00474866	yes	down
1533	Glyma.06G289900	(1 of 28) KOG1792 - Reticulon	2.479	1.30984	5.55923e-06	0.000118812	yes	up
1534	Glyma.06G290200		0.263	-1.92596	2.38774e-08	1.01085e-06	yes	down
1535	Glyma.06G290300	(1 of 2) K16812 - targeting protein for Xklp2 (TPX2)	2.287	1.19339	0.00200978	0.0161486	yes	up
1536	Glyma.06G292200	(1 of 2) PTHR24056//PTHR24056:SF202 - CELL DIVISION PROTEIN KINASE // F21B7.34	0.417	-1.26139	7.12012e-10	4.60435e-08	yes	down
1537	Glyma.06G294500	(1 of 4) PTHR31692//PTHR31692:SF5 - FAMILY NOT NAMED // EXPANSIN-B1-RELATED	1.531	0.614181	4.05065e-05	0.000654573	yes	up
1538	Glyma.06G295400	-	0.298	-1.74742	5.99487e-11	5.00272e-09	yes	down
1539	Glyma.06G296100		0.489	-1.03322	2.26059e-05	0.000393705	yes	down
1540	Glyma.06G297000	(1 of 4) PF04410 - Gar1/Naf1 RNA binding region (Gar1)	1.648	0.720517	0.000561874	0.00582875	yes	up
1541	Glyma.06G300100	(1 of 10) PTHR10641//PTHR10641:SF584 - MYB-LIKE DNA-BINDING PROTEIN MYB // SUBFAMILY NOT NAMED	0.198	-2.33418	3.67459e-12	3.98635e-10	yes	down
1542	Glyma.06G300200	(1 of 10) PTHR10641//PTHR10641:SF584 - MYB-LIKE DNA-BINDING PROTEIN MYB // SUBFAMILY NOT NAMED	0.115	-3.12374	9.31401e-18	3.43669e-15	yes	down
1543	Glyma.06G300400	(1 of 10) PTHR10641//PTHR10641:SF584 - MYB-LIKE DNA-BINDING PROTEIN MYB // SUBFAMILY NOT NAMED	0.494	-1.01636	0.000822116	0.0079255	yes	down
1544	Glyma.06G300500	-	0.072	-3.79908	0.000295188	0.00344451	yes	down
1545	Glyma.06G302200	(1 of 2) 4.2.3.106 - (E)-beta-ocimene synthase / Beta-ocimene synthase	0.009	-6.71833	1.19573e-14	2.34387e-12	yes	down
1546	Glyma.06G302300		0.646	-0.631367	0.000197554	0.00247673	yes	down
1547	Glyma.06G302600		2.374	1.24747	1.43771e-10	1.09534e-08	yes	up
1548	Glyma.06G302700		418.501	8.70909	2.46933e-05	0.00042592	yes	up
1549	Glyma.06G302800		0.451	-1.14911	0.00799641	0.0469341	yes	down
1550	Glyma.06G303100	(1 of 2) PTHR10641//PTHR10641:SF657 - MYB-LIKE DNA-BINDING PROTEIN MYB // SUBFAMILY NOT NAMED	0.305	-1.71261	0.00771364	0.0456966	yes	down
1551	Glyma.06G303500		2.66	1.41151	0.000136444	0.00182553	yes	up
1552	Glyma.06G305000	(1 of 5) PTHR18966//PTHR18966:SF190 - IONOTROPIC GLUTAMATE RECEPTOR // GLUTAMATE RECEPTOR 3.4-RELATED	0.235	-2.09076	3.2613e-11	2.86781e-09	yes	down
1553	Glyma.06G307100	(1 of 3) PTHR11709//PTHR11709:SF106 - MULTI-COPPER OXIDASE // SUBFAMILY NOT NAMED	0.579	-0.788538	0.00532782	0.0344236	yes	down
1554	Glyma.06G308100	(1 of 3) K06676 - condensin complex subunit 2 (BRRN1, BRN1, CAPH)	2.411	1.26988	0.00768761	0.0455998	yes	up
1555	Glyma.06G310500	(1 of 1) K10742 - DNA replication ATP-dependent helicase Dna2 (DNA2)	2.432	1.28194	8.50918e-07	2.32741e-05	yes	up
1556	Glyma.06G311000	(1 of 39) PTHR23155//PTHR23155:SF592 - LEUCINE-RICH REPEAT-CONTAINING PROTEIN // SUBFAMILY NOT NAMED	2.803	1.48678	0.00365204	0.0256098	yes	up
1557	Glyma.06G311200	(1 of 33) K13457 - disease resistance protein RPM1 (RPM1, RPS3)	3.439	1.78205	2.13324e-05	0.000374297	yes	up
1558	Glyma.06G312700	(1 of 63) K04733 - interleukin-1 receptor-associated kinase 4 (IRAK4)	2.698	1.43167	2.12632e-05	0.000373256	yes	up
1559	Glyma.06G317500	(1 of 3) K17080 - prohibitin 1 (PHB1)	1.933	0.950697	1.69648e-06	4.29957e-05	yes	up
1560	Glyma.06G317700	(1 of 2) PTHR27003:SF29 - U-BOX DOMAIN-CONTAINING PROTEIN 35-RELATED	0.653	-0.614438	0.00113159	0.0101789	yes	down
1561	Glyma.06G318200	(1 of 2) PTHR31585//PTHR31585:SF12 - FAMILY NOT NAMED // FOLATE-BIOPTERIN TRANSPORTER 8, CHLOROPLASTIC-RELATED	5.172	2.37077	0.00444335	0.0299414	yes	up
1562	Glyma.06G319900	(1 of 3) PTHR21096:SF0 - PROTEIN FAM136A	1.616	0.692624	0.00215628	0.0170383	yes	up
1563	Glyma.06G321600	(1 of 9) PTHR32448//PTHR32448:SF25 - FAMILY NOT NAMED // FAD-BINDING BERBERINE FAMILY PROTEIN-RELATED	0.329	-1.60314	0.00402034	0.0276439	yes	down
1564	Glyma.06G324300	(1 of 3) PTHR13301//PTHR13301:SF62 - X-BOX TRANSCRIPTION FACTOR-RELATED // SUBFAMILY NOT NAMED	0.628	-0.671103	0.000301151	0.00349927	yes	down
1565	Glyma.06G324600	(1 of 2) 3.1.1.82 - Pheophorbidase / PPD	0.645	-0.633357	0.00290788	0.0215903	yes	down
1566	Glyma.07G003300	(1 of 1) K08248 - mandelonitrile lyase (E4.1.2.10)	2.168	1.11657	0.00834048	0.0484941	yes	up
1567	Glyma.07G003600	(1 of 4) PF08700//PF16528 - Vps51/Vps67 (Vps51) // Exocyst component 84 C-terminal (Exo84_C)	1.558	0.63932	0.00119323	0.0106393	yes	up
1568	Glyma.07G004300	(1 of 5) PF00122//PF00689//PF00690//PF00702 - E1-E2 ATPase (E1-E2_ATPase) // Cation transporting ATPase, C-terminus (Cation_ATPase_C) // Cation transporter/ATPase, N-terminus (Cation_ATPase_N) // haloacid dehalogenase-like hydrolase (Hydrolase)	0.554	-0.852817	4.96499e-05	0.000780219	yes	down
1569	Glyma.07G005200	(1 of 9) K10393 - kinesin family member 2/24 (KIF2_24, MCAK)	1.899	0.925546	0.00131064	0.0114448	yes	up
1570	Glyma.07G005800		5.852	2.54891	5.55168e-09	2.77113e-07	yes	up
1571	Glyma.07G005900		6.247	2.64307	2.72986e-05	0.000466157	yes	up
1572	Glyma.07G006000	-	2.803	1.487	0.00296385	0.0219064	yes	up
1573	Glyma.07G006100	-	2.279	1.18841	0.000997424	0.0092347	yes	up
1574	Glyma.07G006500	(1 of 4) PTHR11814//PTHR11814:SF85 - SULFATE TRANSPORTER // SULFATE TRANSPORTER 3.4-RELATED	9.556	3.25637	0.00468509	0.0311622	yes	up
1575	Glyma.07G006800		0.103	-3.27731	0.0074916	0.0447049	yes	down
1576	Glyma.07G006900	(1 of 20) K15718 - linoleate 9S-lipoxygenase (LOX1_5)	0.408	-1.29229	8.1276e-07	2.23115e-05	yes	down
1577	Glyma.07G007000	(1 of 20) K15718 - linoleate 9S-lipoxygenase (LOX1_5)	0.568	-0.816783	0.00772609	0.0457416	yes	down
1578	Glyma.07G009100	(1 of 3) PTHR10593:SF24 - INDETERMINATE(ID)-DOMAIN 7 PROTEIN	1.602	0.6797	3.02652e-05	0.000508056	yes	up
1579	Glyma.07G009600	(1 of 2) PTHR11353//PTHR11353:SF85 - CHAPERONIN // CHAPERONIN CPN60-LIKE 2, MITOCHONDRIAL	1.869	0.902596	2.41959e-07	7.89113e-06	yes	up
1580	Glyma.07G009900	(1 of 4) K15403 - fatty acid omega-hydroxy dehydrogenase (ACE, HTH)	0.246	-2.02332	1.87354e-09	1.08079e-07	yes	down
1581	Glyma.07G010000		0.206	-2.28249	0.00117558	0.0105143	yes	down
1582	Glyma.07G010700	(1 of 2) K12638 - 3-epi-6-deoxocathasterone 23-monooxygenase (CYP90D1)	1.674	0.743088	0.000332589	0.0038035	yes	up
1583	Glyma.07G011800	(1 of 8) 3.1.3.75//3.6.1.1 - Phosphoethanolamine/phosphocholine phosphatase / PHOSPHO1 // Inorganic diphosphatase / Pyrophosphate phosphohydrolase	5.085	2.34633	1.70377e-06	4.31225e-05	yes	up
1584	Glyma.07G014400	(1 of 6) K01412 - mitochondrial-processing peptidase subunit alpha [EC:3.4.24.64] (PMPCA, MAS2)	1.668	0.738004	9.69226e-06	0.000191585	yes	up
1585	Glyma.07G015800	(1 of 4) PTHR19241//PTHR19241:SF246 - ATP-BINDING CASSETTE TRANSPORTER // ABC TRANSPORTER G FAMILY MEMBER 29	0.369	-1.43767	3.24684e-10	2.28407e-08	yes	down
1586	Glyma.07G016300	(1 of 65) PF05553 - Cotton fibre expressed protein (DUF761)	0.161	-2.63054	2.25794e-11	2.05265e-09	yes	down
1587	Glyma.07G018000	(1 of 5) PTHR19139//PTHR19139:SF99 - AQUAPORIN TRANSPORTER // AQUAPORIN TIP2-1	5.13	2.35901	0.00837014	0.0486215	yes	up
1588	Glyma.07G018200	(1 of 2) PTHR34041//PTHR34041:SF3 - FAMILY NOT NAMED // PHOTOSYSTEM II D1 PRECURSOR PROCESSING PROTEIN PSB27-H2, CHLOROPLASTIC	0.585	-0.772814	0.000365566	0.0041156	yes	down
1589	Glyma.07G018500	-	0.522	-0.936661	5.17702e-06	0.000111786	yes	down
1590	Glyma.07G020900	-	0.42	-1.25047	1.41216e-05	0.000263631	yes	down
1591	Glyma.07G021300	-	0.643	-0.63793	0.00632395	0.0391589	yes	down
1592	Glyma.07G021600	(1 of 3) PTHR31642:SF11 - SHIKIMATE O-HYDROXYCINNAMOYLTRANSFERASE	0.613	-0.706382	0.00438996	0.0296519	yes	down
1593	Glyma.07G022000	(1 of 85) PF02298 - Plastocyanin-like domain (Cu_bind_like)	1.614	0.690623	0.00220438	0.0173314	yes	up
1594	Glyma.07G022300	(1 of 7) K13681 - xyloglucan fucosyltransferase [EC:2.4.1.-] Fuc a1-2 Gal (FUT)	0.484	-1.04817	2.83164e-06	6.71952e-05	yes	down
1595	Glyma.07G023300	(1 of 8) PTHR31429:SF3 - WRKY TRANSCRIPTION FACTOR 40-RELATED	0.154	-2.70002	4.94474e-26	8.09131e-23	yes	down
1596	Glyma.07G023700	(1 of 2) PTHR10366//PTHR10366:SF404 - NAD DEPENDENT EPIMERASE/DEHYDRATASE // SUBFAMILY NOT NAMED	0.339	-1.56117	8.69171e-08	3.14604e-06	yes	down
1597	Glyma.07G024100	(1 of 6) PTHR21596//PTHR21596:SF3 - RIBONUCLEASE P SUBUNIT P38 // F16A14.2-RELATED	3.015	1.59233	0.000193771	0.00243498	yes	up
1598	Glyma.07G027400	(1 of 21) PTHR23042//PTHR23042:SF57 - CIRCADIAN PROTEIN CLOCK/ARNT/BMAL/PAS // SUBFAMILY NOT NAMED	0.485	-1.04393	1.73191e-07	5.83025e-06	yes	down
1599	Glyma.07G027500	(1 of 65) PF03140 - Plant protein of unknown function (DUF247)	0.353	-1.50208	2.96523e-11	2.6401e-09	yes	down
1600	Glyma.07G029600	(1 of 5) PTHR27001//PTHR27001:SF88 - FAMILY NOT NAMED // PROTEIN KINASE SUPERFAMILY PROTEIN	1.786	0.836636	0.00288238	0.0214517	yes	up
1601	Glyma.07G031000	-	0.409	-1.28862	0.000390077	0.00433705	yes	down
1602	Glyma.07G032300	(1 of 2) PTHR23111//PTHR23111:SF34 - ZINC FINGER PROTEIN // SUBFAMILY NOT NAMED	4.113	2.04007	0.00245836	0.0188725	yes	up
1603	Glyma.07G032500	(1 of 5) K14546 - U3 small nucleolar RNA-associated protein 5 (UTP5, WDR43)	2.684	1.42461	4.26615e-08	1.67077e-06	yes	up
1604	Glyma.07G033000	(1 of 6) 3.8.1.5 - Haloalkane dehalogenase / 1-chlorohexane halidohydrolase	1.777	0.829248	0.00734989	0.0440647	yes	up
1605	Glyma.07G034800	(1 of 3) 1.13.11.12//1.13.11.58 - Linoleate 13S-lipoxygenase / Lipoxidase // Linoleate 9S-lipoxygenase / Linoleate 9-lipoxygenase	0.336	-1.57522	2.03634e-05	0.000360149	yes	down
1606	Glyma.07G035200	(1 of 5) PTHR23213//PTHR23213:SF177 - FORMIN-RELATED // FORMIN-LIKE PROTEIN 11	0.475	-1.07297	1.61697e-05	0.000295276	yes	down
1607	Glyma.07G035300	(1 of 16) PTHR10052 - 60S RIBOSOMAL PROTEIN L18A	0.56	-0.835711	0.00189742	0.0154037	yes	down
1608	Glyma.07G037000	(1 of 49) PTHR11017//PTHR11017:SF163 - LEUCINE-RICH REPEAT-CONTAINING PROTEIN // SUBFAMILY NOT NAMED	0.436	-1.19911	2.31201e-08	9.79895e-07	yes	down
1609	Glyma.07G038700	(1 of 57) PF07883 - Cupin domain (Cupin_2)	22.986	4.52266	4.65472e-06	0.000102627	yes	up
1610	Glyma.07G039400	(1 of 2) PTHR31636//PTHR31636:SF40 - FAMILY NOT NAMED // SCARECROW-LIKE PROTEIN 29	0.367	-1.44554	0.000588815	0.00605978	yes	down
1611	Glyma.07G039700	(1 of 63) K04733 - interleukin-1 receptor-associated kinase 4 (IRAK4)	0.22	-2.18334	1.15839e-11	1.10372e-09	yes	down
1612	Glyma.07G039900	(1 of 5) PTHR11771//PTHR11771:SF38 - LIPOXYGENASE // LIPOXYGENASE 3, CHLOROPLASTIC-RELATED	0.535	-0.902288	2.38039e-06	5.76501e-05	yes	down
1613	Glyma.07G040600	(1 of 5) PTHR10338//PTHR10338:SF114 - VON WILLEBRAND FACTOR, TYPE A DOMAIN CONTAINING // SUBFAMILY NOT NAMED	0.58	-0.787104	0.000171819	0.00220087	yes	down
1614	Glyma.07G041100	(1 of 3) PTHR12542:SF27 - EXOCYST SUBUNIT EXO70 FAMILY PROTEIN D3-RELATED	0.659	-0.601601	0.00226808	0.0177205	yes	down
1615	Glyma.07G041300	(1 of 37) PF04749 - PLAC8 family (PLAC8)	0.227	-2.14177	0.000446622	0.0048497	yes	down
1616	Glyma.07G041400	(1 of 8) PTHR33077:SF13 - PROTEIN TIFY 10A-RELATED	0.137	-2.86641	6.1804e-18	2.37352e-15	yes	down
1617	Glyma.07G043900	(1 of 2) PTHR11200//PTHR11200:SF122 - INOSITOL 5-PHOSPHATASE // PHOSPHOINOSITIDE PHOSPHATASE SAC3-RELATED	0.514	-0.95925	7.81187e-07	2.165e-05	yes	down
1618	Glyma.07G044000		0.474	-1.07618	0.00712761	0.0430447	yes	down
1619	Glyma.07G044900	(1 of 38) PF04570 - zinc-finger of the FCS-type, C2-C2 (zf-FLZ)	0.143	-2.80866	6.69676e-11	5.55152e-09	yes	down
1620	Glyma.07G045800	(1 of 40) PF03763 - Remorin, C-terminal region (Remorin_C)	5.597	2.48475	3.91917e-08	1.55429e-06	yes	up
1621	Glyma.07G045900	(1 of 2) K00814 - alanine transaminase (GPT, ALT)	1.857	0.892883	3.7248e-07	1.14345e-05	yes	up
1622	Glyma.07G047900	(1 of 10) PTHR31989//PTHR31989:SF5 - FAMILY NOT NAMED // F11O4.3-RELATED	0.493	-1.01996	2.04733e-06	5.0693e-05	yes	down
1623	Glyma.07G048200	(1 of 4) PTHR31140//PTHR31140:SF4 - FAMILY NOT NAMED // B3 DOMAIN-CONTAINING TRANSCRIPTION FACTOR NGA1-RELATED	0.576	-0.795316	1.29456e-06	3.38113e-05	yes	down
1624	Glyma.07G048300	(1 of 7) PTHR10286//PTHR10286:SF10 - INORGANIC PYROPHOSPHATASE // F11O4.12	0.611	-0.710483	0.000440114	0.0047952	yes	down
1625	Glyma.07G048900	(1 of 1) 2.1.1.111 - Anthranilate N-methyltransferase	0.481	-1.05488	6.51603e-10	4.27243e-08	yes	down
1626	Glyma.07G050100	(1 of 80) PF14009 - Domain of unknown function (DUF4228) (DUF4228)	0.528	-0.922708	0.00520351	0.0337887	yes	down
1627	Glyma.07G050300	(1 of 8) 3.1.30.1 - Aspergillus nuclease S(1) / Single-stranded-nucleate endonuclease	0.399	-1.32604	3.86361e-17	1.28682e-14	yes	down
1628	Glyma.07G050600	(1 of 3) PTHR31989//PTHR31989:SF45 - FAMILY NOT NAMED // NAC DOMAIN-CONTAINING PROTEIN 43-RELATED	0.43	-1.21808	2.78914e-05	0.000475202	yes	down
1629	Glyma.07G051000	(1 of 3) PTHR24343//PTHR24343:SF199 - SERINE/THREONINE KINASE // SUBFAMILY NOT NAMED	0.348	-1.52147	3.35779e-12	3.70134e-10	yes	down
1630	Glyma.07G051500	(1 of 3) PTHR11514:SF40 - TRANSCRIPTION FACTOR BHLH14	0.13	-2.94361	1.2963e-20	7.17465e-18	yes	down
1631	Glyma.07G052100	(1 of 4) PTHR24326//PTHR24326:SF122 - FAMILY NOT NAMED // HOMEOBOX-LEUCINE ZIPPER PROTEIN ATHB-12-RELATED	0.291	-1.7826	0.00046544	0.00500638	yes	down
1632	Glyma.07G052900	(1 of 1) PF04564//PF04826 - U-box domain (U-box) // Armadillo-like (Arm_2)	0.519	-0.945446	6.97434e-06	0.000144483	yes	down
1633	Glyma.07G053300	(1 of 4) PTHR10891//PTHR10891:SF624 - EF-HAND CALCIUM-BINDING DOMAIN CONTAINING PROTEIN // CALCIUM-BINDING PROTEIN KIC	0.262	-1.93456	2.66156e-12	3.05398e-10	yes	down
1634	Glyma.07G054000	(1 of 4) PTHR10641//PTHR10641:SF613 - MYB-LIKE DNA-BINDING PROTEIN MYB // SUBFAMILY NOT NAMED	0.578	-0.790604	0.00180541	0.0148391	yes	down
1635	Glyma.07G055900	(1 of 2) PTHR12601//PTHR12601:SF17 - EUKARYOTIC TRANSLATION INITIATION FACTOR 3 SUBUNIT EIF-3 // TETRATRICOPEPTIDE REPEAT-CONTAINING PROTEIN	0.53	-0.916562	9.67927e-10	6.07149e-08	yes	down
1636	Glyma.07G058000	-	0.383	-1.38332	1.16355e-05	0.000223883	yes	down
1637	Glyma.07G059900	(1 of 5) K02932 - large subunit ribosomal protein L5e (RP-L5e, RPL5)	1.748	0.80578	1.15277e-05	0.000221921	yes	up
1638	Glyma.07G060000	(1 of 5) K02932 - large subunit ribosomal protein L5e (RP-L5e, RPL5)	1.55	0.631885	0.000115726	0.00159483	yes	up
1639	Glyma.07G060300	(1 of 2) K00215 - 4-hydroxy-tetrahydrodipicolinate reductase (dapB)	1.646	0.719341	0.00167925	0.0140041	yes	up
1640	Glyma.07G061500	(1 of 5) PTHR33322:SF4 - BAG FAMILY MOLECULAR CHAPERONE REGULATOR 6	2.94	1.55565	0.000716716	0.00711535	yes	up
1641	Glyma.07G064900	(1 of 19) PTHR33103//PTHR33103:SF4 - FAMILY NOT NAMED // EMB|CAB69840.1	0.546	-0.872244	9.04467e-05	0.00129827	yes	down
1642	Glyma.07G066800	(1 of 2) PTHR24055:SF227 - MITOGEN-ACTIVATED PROTEIN KINASE 11-RELATED	0.552	-0.85807	2.72049e-06	6.48438e-05	yes	down
1643	Glyma.07G066900	(1 of 5) PTHR31339:SF12 - POLYGALACTURONASE-LIKE PROTEIN	1.826	0.868755	8.92107e-10	5.67151e-08	yes	up
1644	Glyma.07G067900	(1 of 10) PTHR11017//PTHR11017:SF174 - LEUCINE-RICH REPEAT-CONTAINING PROTEIN // SUBFAMILY NOT NAMED	0.498	-1.00608	7.9058e-06	0.00016066	yes	down
1645	Glyma.07G068300	(1 of 4) 4.1.2.25 - Dihydroneopterin aldolase / dihydropteridine glycolaldehyde-lyase	2.014	1.00975	5.50603e-10	3.66122e-08	yes	up
1646	Glyma.07G069000	(1 of 2) PTHR27002:SF17 - G-TYPE LECTIN S-RECEPTOR-LIKE SERINE/THREONINE-PROTEIN KINASE SD2-2	1.53	0.613358	0.000623809	0.00636079	yes	up
1647	Glyma.07G073500	(1 of 1) PTHR13943//PTHR13943:SF48 - HRAS-LIKE SUPPRESSOR - RELATED // SUBFAMILY NOT NAMED	0.615	-0.701032	0.000397785	0.00439807	yes	down
1648	Glyma.07G073900	(1 of 11) K15095 - (+)-neomenthol dehydrogenase (E1.1.1.208)	0.493	-1.02149	0.00170757	0.0142021	yes	down
1649	Glyma.07G074100	(1 of 11) K15095 - (+)-neomenthol dehydrogenase (E1.1.1.208)	0.44	-1.18306	1.08634e-08	4.99881e-07	yes	down
1650	Glyma.07G074900	(1 of 235) PF02519 - Auxin responsive protein (Auxin_inducible)	3.405	1.76786	0.00478054	0.0316094	yes	up
1651	Glyma.07G078000		42.876	5.4221	0.000552024	0.00575034	yes	up
1652	Glyma.07G078200	(1 of 4) PTHR23315//PTHR23315:SF97 - BETA CATENIN-RELATED ARMADILLO REPEAT-CONTAINING // ARMADILLO/BETA-CATENIN REPEAT-CONTAINING PROTEIN-RELATED	2.053	1.03758	0.00215309	0.0170241	yes	up
1653	Glyma.07G079100	-	0.551	-0.861045	0.00849039	0.0491531	yes	down
1654	Glyma.07G080400	(1 of 5) PTHR18896//PTHR18896:SF65 - PHOSPHOLIPASE D // PHOSPHOLIPASE D BETA 1-RELATED	0.654	-0.613021	2.76723e-05	0.000471897	yes	down
1655	Glyma.07G080700	(1 of 25) PF00069//PF00954//PF01453 - Protein kinase domain (Pkinase) // S-locus glycoprotein domain (S_locus_glycop) // D-mannose binding lectin (B_lectin)	0.383	-1.38294	2.68482e-07	8.65862e-06	yes	down
1656	Glyma.07G080900	(1 of 4) PTHR11945:SF208 - MADS-BOX PROTEIN SOC1	9.214	3.20386	6.87323e-22	4.6193e-19	yes	up
1657	Glyma.07G081600	(1 of 4) PTHR32116//PTHR32116:SF4 - FAMILY NOT NAMED // POLYGALACTURONATE 4-ALPHA-GALACTURONOSYLTRANSFERASE-RELATED	1.561	0.642675	0.000270788	0.00321425	yes	up
1658	Glyma.07G083000	(1 of 14) 1.14.13.152 - Geraniol 8-hydroxylase / G10H	0.235	-2.0899	9.81549e-09	4.57198e-07	yes	down
1659	Glyma.07G083700	(1 of 2) PTHR21234//PTHR21234:SF19 - PURINE NUCLEOSIDE PHOSPHORYLASE // PHOSPHORYLASE SUPERFAMILY PROTEIN	0.43	-1.2162	0.00170996	0.0142129	yes	down
1660	Glyma.07G086000	(1 of 67) PF00083 - Sugar (and other) transporter (Sugar_tr)	0.354	-1.49809	2.2256e-09	1.25581e-07	yes	down
1661	Glyma.07G086500	(1 of 9) K10393 - kinesin family member 2/24 (KIF2_24, MCAK)	0.628	-0.670316	0.000544867	0.00568996	yes	down
1662	Glyma.07G087200	(1 of 5) PTHR33374//PTHR33374:SF6 - FAMILY NOT NAMED // ARABINOGALACTAN PEPTIDE 16-RELATED	0.193	-2.37076	5.23228e-14	8.48802e-12	yes	down
1663	Glyma.07G087700	(1 of 3) K08737 - DNA mismatch repair protein MSH6 (MSH6)	3.067	1.61666	0.00656388	0.0402539	yes	up
1664	Glyma.07G088300		2.266	1.18011	4.91034e-08	1.87811e-06	yes	up
1665	Glyma.07G090000	(1 of 2) PTHR13683//PTHR13683:SF334 - ASPARTYL PROTEASES // ASPARTYL PROTEASE	0.633	-0.659866	2.26177e-05	0.000393728	yes	down
1666	Glyma.07G090400	(1 of 8) PF00257 - Dehydrin (Dehydrin)	0.032	-4.9785	0.000595207	0.0061122	yes	down
1667	Glyma.07G093900	(1 of 4) PTHR31713//PTHR31713:SF15 - FAMILY NOT NAMED // PROTEIN SAR DEFICIENT 1	0.621	-0.687861	0.00725771	0.0436692	yes	down
1668	Glyma.07G094000	-	0.609	-0.71473	0.000548896	0.00572568	yes	down
1669	Glyma.07G094500	(1 of 4) PF07714//PF13947//PF14380 - Protein tyrosine kinase (Pkinase_Tyr) // Wall-associated receptor kinase galacturonan-binding (GUB_WAK_bind) // Wall-associated receptor kinase C-terminal (WAK_assoc)	0.522	-0.937592	0.00079347	0.00769846	yes	down
1670	Glyma.07G095000	(1 of 4) PF07714//PF13947//PF14380 - Protein tyrosine kinase (Pkinase_Tyr) // Wall-associated receptor kinase galacturonan-binding (GUB_WAK_bind) // Wall-associated receptor kinase C-terminal (WAK_assoc)	0.58	-0.785611	0.000332723	0.00380387	yes	down
1671	Glyma.07G095900	(1 of 6) PF00069//PF13947//PF14380 - Protein kinase domain (Pkinase) // Wall-associated receptor kinase galacturonan-binding (GUB_WAK_bind) // Wall-associated receptor kinase C-terminal (WAK_assoc)	0.597	-0.743305	1.82198e-09	1.05333e-07	yes	down
1672	Glyma.07G096100	(1 of 2227) 2.7.11.1 - Non-specific serine/threonine protein kinase / Threonine-specific protein kinase	0.345	-1.53639	1.80744e-05	0.000325968	yes	down
1673	Glyma.07G096400		0.477	-1.06783	3.93647e-06	8.95185e-05	yes	down
1674	Glyma.07G096700	(1 of 100) PF14368 - Probable lipid transfer (LTP_2)	1.846	0.884537	0.00525665	0.0340457	yes	up
1675	Glyma.07G096800	(1 of 6) 3.1.1.14 - Chlorophyllase	26.989	4.75427	0.00687776	0.0418447	yes	up
1676	Glyma.07G097500	(1 of 3) PTHR10994//PTHR10994:SF81 - RETICULON // RETICULON-LIKE PROTEIN B15	6.685	2.741	0.00313071	0.0228171	yes	up
1677	Glyma.07G102400	(1 of 5) PTHR23180//PTHR23180:SF290 - CENTAURIN/ARF // C2 DOMAIN-CONTAINING PROTEIN-RELATED	1.886	0.915596	5.75169e-06	0.000122162	yes	up
1678	Glyma.07G103600	(1 of 1) PTHR24078//PTHR24078:SF258 - DNAJ HOMOLOG SUBFAMILY C MEMBER // SUBFAMILY NOT NAMED	1.553	0.634923	0.000322939	0.00370779	yes	up
1679	Glyma.07G105300		0.489	-1.03101	7.76746e-06	0.000158362	yes	down
1680	Glyma.07G105700	(1 of 2) PTHR24361:SF344 - MITOGEN-ACTIVATED PROTEIN KINASE KINASE 7-RELATED	0.308	-1.6972	3.44731e-12	3.76067e-10	yes	down
1681	Glyma.07G107400	(1 of 6) PTHR31421:SF0 - PROTEIN BASIC PENTACYSTEINE1-RELATED	0.652	-0.61712	0.00619035	0.0385665	yes	down
1682	Glyma.07G107800	(1 of 3) PTHR10366:SF242 - STEROL-4-ALPHA-CARBOXYLATE 3-DEHYDROGENASE, DECARBOXYLATING	1.511	0.595048	0.00492141	0.0323702	yes	up
1683	Glyma.07G109000	(1 of 753) PF13041 - PPR repeat family (PPR_2)	1.521	0.604894	0.00154325	0.0130521	yes	up
1684	Glyma.07G109600	(1 of 3) PTHR31251:SF4 - SQUAMOSA PROMOTER-BINDING-LIKE PROTEIN 8	0.338	-1.56284	0.000791939	0.0076937	yes	down
1685	Glyma.07G110000	(1 of 3) PTHR31985//PTHR31985:SF42 - FAMILY NOT NAMED // ETHYLENE-RESPONSIVE TRANSCRIPTION FACTOR ERF034	0.136	-2.87636	0.000292072	0.00342187	yes	down
1686	Glyma.07G110900	(1 of 2) 1.14.13.70 - Sterol 14-alpha-demethylase / Obtusufoliol 14-demethylase	2.677	1.42047	6.39549e-23	5.47047e-20	yes	up
1687	Glyma.07G111300	(1 of 65) PF03140 - Plant protein of unknown function (DUF247)	0.1	-3.32707	0.00553195	0.0353962	yes	down
1688	Glyma.07G111900	(1 of 65) PF03140 - Plant protein of unknown function (DUF247)	6.085	2.60525	5.20015e-05	0.00081175	yes	up
1689	Glyma.07G113100	(1 of 17) KOG2722 - Predicted membrane protein	2.159	1.11052	1.8281e-17	6.43012e-15	yes	up
1690	Glyma.07G113500	(1 of 2) PTHR24093//PTHR24093:SF327 - FAMILY NOT NAMED // ATPASE 11, PLASMA MEMBRANE-TYPE	0.385	-1.37582	1.96822e-06	4.90568e-05	yes	down
1691	Glyma.07G113800	(1 of 14) PTHR31190//PTHR31190:SF21 - FAMILY NOT NAMED // ETHYLENE-RESPONSIVE TRANSCRIPTION FACTOR 13	0.056	-4.1552	3.27656e-08	1.33171e-06	yes	down
1692	Glyma.07G114000	(1 of 14) PTHR31190//PTHR31190:SF21 - FAMILY NOT NAMED // ETHYLENE-RESPONSIVE TRANSCRIPTION FACTOR 13	0.287	-1.8011	2.15953e-07	7.14828e-06	yes	down
1693	Glyma.07G114300	(1 of 14) PTHR31190//PTHR31190:SF21 - FAMILY NOT NAMED // ETHYLENE-RESPONSIVE TRANSCRIPTION FACTOR 13	0.077	-3.6901	0.000227466	0.00277501	yes	down
1694	Glyma.07G115000	(1 of 85) PF02298 - Plastocyanin-like domain (Cu_bind_like)	0.436	-1.19834	1.01755e-06	2.72186e-05	yes	down
1695	Glyma.07G115800	(1 of 2) K02214 - cell division control protein 7 (CDC7)	3.559	1.83145	0.000488346	0.00520501	yes	up
1696	Glyma.07G115900	(1 of 7) K00940 - nucleoside-diphosphate kinase (ndk, NME)	1.563	0.64446	0.000106177	0.00148443	yes	up
1697	Glyma.07G117300	(1 of 38) PF04570 - zinc-finger of the FCS-type, C2-C2 (zf-FLZ)	2.148	1.10282	0.000211047	0.00260797	yes	up
1698	Glyma.07G117400	(1 of 2227) 2.7.11.1 - Non-specific serine/threonine protein kinase / Threonine-specific protein kinase	0.661	-0.596689	0.00515424	0.033544	yes	down
1699	Glyma.07G118500		0.582	-0.782139	0.00266162	0.0200898	yes	down
1700	Glyma.07G118600	(1 of 6) K02921 - large subunit ribosomal protein L37Ae (RP-L37Ae, RPL37A)	1.547	0.629852	0.000242832	0.00292736	yes	up
1701	Glyma.07G119700	(1 of 2) PTHR10209//PTHR10209:SF210 - OXIDOREDUCTASE, 2OG-FE II OXYGENASE FAMILY PROTEIN // SUBFAMILY NOT NAMED	0.615	-0.700246	0.00101019	0.00932108	yes	down
1702	Glyma.07G124300	(1 of 2) K17888 - ubiquitin-like-conjugating enzyme ATG10, animal type (ATG10L, ATG10)	0.434	-1.20262	1.10928e-07	3.93115e-06	yes	down
1703	Glyma.07G125600	(1 of 4) PTHR33172:SF2 - EMB|CAB83157.1	0.294	-1.764	0.00109849	0.00994293	yes	down
1704	Glyma.07G126000	(1 of 4) PTHR27000//PTHR27000:SF4 - FAMILY NOT NAMED // EXTENSIN-LIKE PROTEIN-RELATED	2.331	1.22087	4.47336e-06	9.93856e-05	yes	up
1705	Glyma.07G126200	(1 of 1) K00681 - gamma-glutamyltranspeptidase / glutathione hydrolase (ggt)	0.449	-1.1549	1.67826e-07	5.67502e-06	yes	down
1706	Glyma.07G126600	(1 of 5) 1.13.99.1 - Inositol oxygenase / Myo-inositol oxygenase	2.444	1.28932	0.000513348	0.00541946	yes	up
1707	Glyma.07G127800	(1 of 3) PTHR12161:SF13 - REGULATOR OF VPS4 ACTIVITY PROTEIN-RELATED	0.478	-1.06504	5.66498e-07	1.63377e-05	yes	down
1708	Glyma.07G128200	-	2.732	1.44988	8.10927e-12	8.03159e-10	yes	up
1709	Glyma.07G128300	-	2.021	1.01525	9.08688e-06	0.000180949	yes	up
1710	Glyma.07G128800	(1 of 1) K00677 - UDP-N-acetylglucosamine acyltransferase (lpxA)	1.781	0.833081	2.56036e-07	8.29276e-06	yes	up
1711	Glyma.07G129100	(1 of 2) PTHR32191//PTHR32191:SF0 - FAMILY NOT NAMED // TETRASPANIN-2	2.542	1.34625	0.00423772	0.0288215	yes	up
1712	Glyma.07G130800	(1 of 1) PTHR11972:SF54 - RESPIRATORY BURST OXIDASE HOMOLOG PROTEIN H-RELATED	0.54	-0.889803	0.000109331	0.00152117	yes	down
1713	Glyma.07G132000	(1 of 5) PF01439 - Metallothionein (Metallothio_2)	0.639	-0.647005	0.00346287	0.0246135	yes	down
1714	Glyma.07G132900	(1 of 9) KOG2209 - Oxysterol-binding protein	0.383	-1.38635	8.63857e-12	8.46669e-10	yes	down
1715	Glyma.07G135800	-	2.921	1.54656	2.04344e-25	2.95796e-22	yes	up
1716	Glyma.07G136800	(1 of 4) PTHR34670:SF3 - EXPRESSED PROTEIN	0.41	-1.28746	3.68086e-06	8.45228e-05	yes	down
1717	Glyma.07G137100	(1 of 2) PTHR10826//PTHR10826:SF12 - COMPLEMENT COMPONENT 1 // SUBFAMILY NOT NAMED	3.191	1.67402	4.99412e-06	0.000108271	yes	up
1718	Glyma.07G138000	-	0.133	-2.90948	2.71629e-07	8.72272e-06	yes	down
1719	Glyma.07G139200	-	0.428	-1.22449	1.86723e-15	4.50481e-13	yes	down
1720	Glyma.07G139300	-	0.426	-1.23105	8.15225e-05	0.00118784	yes	down
1721	Glyma.07G140000	(1 of 11) PTHR11260//PTHR11260:SF314 - GLUTATHIONE S-TRANSFERASE, GST, SUPERFAMILY, GST DOMAIN CONTAINING // SUBFAMILY NOT NAMED	0.348	-1.5223	0.00296246	0.0219054	yes	down
1722	Glyma.07G140200	(1 of 11) PTHR11260//PTHR11260:SF314 - GLUTATHIONE S-TRANSFERASE, GST, SUPERFAMILY, GST DOMAIN CONTAINING // SUBFAMILY NOT NAMED	0.585	-0.772909	0.000179191	0.00227839	yes	down
1723	Glyma.07G140400	(1 of 7) PTHR11260//PTHR11260:SF303 - GLUTATHIONE S-TRANSFERASE, GST, SUPERFAMILY, GST DOMAIN CONTAINING // GLUTATHIONE S-TRANSFERASE U1-RELATED	0.655	-0.609506	1.42841e-05	0.000265873	yes	down
1724	Glyma.07G141500	(1 of 5) PTHR33122:SF4 - BIFUNCTIONAL INHIBITOR/LIPID-TRANSFER PROTEIN/SEED STORAGE 2S ALBUMIN-LIKE PROTEIN	1.59	0.66867	2.14894e-05	0.000376524	yes	up
1725	Glyma.07G142000	(1 of 4) PTHR21290//PTHR21290:SF29 - SPHINGOMYELIN SYNTHETASE // SUBFAMILY NOT NAMED	0.55	-0.8614	1.05303e-05	0.000205293	yes	down
1726	Glyma.07G142300	(1 of 7) PTHR23012//PTHR23012:SF87 - MEMBRANE ASSOCIATED RING FINGER // RING/FYVE/PHD ZINC FINGER-CONTAINING PROTEIN	1.974	0.98113	0.0047181	0.0313228	yes	up
1727	Glyma.07G144700	(1 of 1) PTHR11662//PTHR11662:SF235 - SODIUM-DEPENDENT PHOSPHATE TRANSPORTERS // ANION TRANSPORTER 3, CHLOROPLASTIC-RELATED	1.905	0.930104	0.000607555	0.00621188	yes	up
1728	Glyma.07G147100	-	0.468	-1.09572	0.00025616	0.00306732	yes	down
1729	Glyma.07G150200	(1 of 11) PTHR14209//PTHR14209:SF10 - ISOAMYL ACETATE-HYDROLYZING ESTERASE 1 // SUBFAMILY NOT NAMED	35.755	5.16006	0.00303627	0.0223016	yes	up
1730	Glyma.07G150900	(1 of 8) 1.14.11.23 - Flavonol synthase / FLS	0.041	-4.59786	5.33455e-05	0.000829699	yes	down
1731	Glyma.07G151300	(1 of 5) 1.14.99.33 - Delta(12)-fatty acid dehydrogenase / Linoleate Delta-12-fatty acid acetylenase (desaturase)	0.277	-1.85462	4.20997e-08	1.6522e-06	yes	down
1732	Glyma.07G152900	(1 of 2) PTHR24078//PTHR24078:SF229 - DNAJ HOMOLOG SUBFAMILY C MEMBER // DNAJ DOMAIN-CONTAINING PROTEIN	1.992	0.994174	7.28176e-07	2.04215e-05	yes	up
1733	Glyma.07G154300	(1 of 111) PF03514 - GRAS domain family (GRAS)	0.611	-0.710171	0.00360577	0.0253895	yes	down
1734	Glyma.07G155600	(1 of 4) PTHR32285:SF11 - PROTEIN TRICHOME BIREFRINGENCE-LIKE 34	1.724	0.785433	0.00496446	0.0326021	yes	up
1735	Glyma.07G158700	(1 of 13) PTHR24015//PTHR24015:SF419 - FAMILY NOT NAMED // NUCLEOTIDE-DIPHOSPHO-SUGAR TRANSFERASE DOMAIN-CONTAINING PROTEIN-RELATED	0.305	-1.71216	0.000517757	0.00545428	yes	down
1736	Glyma.07G159300	(1 of 2) PTHR31251//PTHR31251:SF3 - FAMILY NOT NAMED // SQUAMOSA PROMOTER-BINDING-LIKE PROTEIN 14-RELATED	0.655	-0.610878	2.49816e-05	0.000430301	yes	down
1737	Glyma.07G160700	(1 of 399) PF00067 - Cytochrome P450 (p450)	1.584	0.663727	5.41336e-06	0.000115958	yes	up
1738	Glyma.07G162900	(1 of 4) K01723 - hydroperoxide dehydratase (AOS)	0.34	-1.55795	2.30301e-08	9.78287e-07	yes	down
1739	Glyma.07G163200	(1 of 4) PTHR10218//PTHR10218:SF226 - GTP-BINDING PROTEIN ALPHA SUBUNIT // EXTRA-LARGE GUANINE NUCLEOTIDE-BINDING PROTEIN 2	0.551	-0.860227	0.00109539	0.00992027	yes	down
1740	Glyma.07G165300	-	0.51	-0.970739	6.84606e-08	2.52854e-06	yes	down
1741	Glyma.07G165700	(1 of 80) PF14009 - Domain of unknown function (DUF4228) (DUF4228)	0.626	-0.674773	0.000904682	0.00856784	yes	down
1742	Glyma.07G166700	(1 of 2227) 2.7.11.1 - Non-specific serine/threonine protein kinase / Threonine-specific protein kinase	0.458	-1.12755	7.50474e-07	2.09066e-05	yes	down
1743	Glyma.07G169400	-	0.333	-1.58498	4.48361e-13	6.02661e-11	yes	down
1744	Glyma.07G171600	(1 of 1) PTHR23042//PTHR23042:SF70 - CIRCADIAN PROTEIN CLOCK/ARNT/BMAL/PAS // TRANSCRIPTION FACTOR BHLH121	0.316	-1.6634	2.72749e-06	6.49695e-05	yes	down
1745	Glyma.07G173000	(1 of 1) PF00069//PF00954 - Protein kinase domain (Pkinase) // S-locus glycoprotein domain (S_locus_glycop)	0.48	-1.05853	6.65024e-05	0.00100437	yes	down
1746	Glyma.07G174600	(1 of 7) K08360 - cytochrome b-561 (CYB561)	11.745	3.55392	0.00296313	0.0219054	yes	up
1747	Glyma.07G180100	(1 of 4) 2.3.1.16 - Acetyl-CoA C-acyltransferase / Beta-ketothiolase	0.553	-0.855688	1.18748e-07	4.17681e-06	yes	down
1748	Glyma.07G180900	(1 of 5) PTHR32370:SF6 - ROOT PHOTOTROPISM PROTEIN 3	0.339	-1.56164	0.00177603	0.0146456	yes	down
1749	Glyma.07G183100	(1 of 4) PTHR11922:SF42 - CLASS I GLUTAMINE AMIDOTRANSFERASE DOMAIN-CONTAINING PROTEIN-RELATED	0.17	-2.55606	2.54744e-15	5.97901e-13	yes	down
1750	Glyma.07G184300	(1 of 4) K04043 - molecular chaperone DnaK (dnaK)	1.934	0.951684	3.75572e-09	1.98805e-07	yes	up
1751	Glyma.07G184700	(1 of 6) 1.2.1.70 - Glutamyl-tRNA reductase	0.441	-1.17987	2.47394e-07	8.05445e-06	yes	down
1752	Glyma.07G185500	(1 of 8) 1.14.13.132//1.14.99.7 - Squalene monooxygenase / Squalene epoxidase // Transferred entry: 1.14.13.132	0.419	-1.25327	2.41167e-06	5.82577e-05	yes	down
1753	Glyma.07G185800	(1 of 8) PTHR12064//PTHR12064:SF30 - ANCIENT CONSERVED DOMAIN PROTEIN-RELATED // SUBFAMILY NOT NAMED	0.624	-0.681209	0.00046991	0.00504724	yes	down
1754	Glyma.07G186700	(1 of 4) PTHR24115:SF464 - KINESIN-1-RELATED	2.471	1.30527	0.00426401	0.0289675	yes	up
1755	Glyma.07G187700	(1 of 5) 4.2.3.48 - (3S,6E)-nerolidol synthase / Nerolidol synthase	0.021	-5.59722	0.000591562	0.00608306	yes	down
1756	Glyma.07G188400	(1 of 4) PTHR23315//PTHR23315:SF112 - BETA CATENIN-RELATED ARMADILLO REPEAT-CONTAINING // U-BOX DOMAIN-CONTAINING PROTEIN 8	0.412	-1.27814	5.00959e-06	0.000108544	yes	down
1757	Glyma.07G188800	(1 of 57) PF00954//PF01453//PF07714//PF08276 - S-locus glycoprotein domain (S_locus_glycop) // D-mannose binding lectin (B_lectin) // Protein tyrosine kinase (Pkinase_Tyr) // PAN-like domain (PAN_2)	0.145	-2.78255	3.674e-17	1.23459e-14	yes	down
1758	Glyma.07G189100	(1 of 5) PTHR12549//PTHR12549:SF13 - JMJC DOMAIN-CONTAINING HISTONE DEMETHYLATION PROTEIN // PROTEIN BINDING / TRANSCRIPTION FACTOR/ ZINC ION BINDING PROTEIN	1.735	0.794567	7.46881e-05	0.00110624	yes	up
1759	Glyma.07G189500	(1 of 2) PTHR23500:SF55 - SUGAR TRANSPORT PROTEIN 1-RELATED	0.637	-0.651136	0.00347756	0.0246853	yes	down
1760	Glyma.07G189900	(1 of 12) K17871 - NADH:ubiquinone reductase (non-electrogenic) (ndh1)	0.593	-0.75476	4.14391e-06	9.34452e-05	yes	down
1761	Glyma.07G190100	-	0.204	-2.29294	5.11284e-12	5.34519e-10	yes	down
1762	Glyma.07G190700	(1 of 19) PF07887 - Calmodulin binding protein-like (Calmodulin_bind)	0.611	-0.710499	0.000345471	0.00392576	yes	down
1763	Glyma.07G191100	(1 of 8) 3.1.30.1 - Aspergillus nuclease S(1) / Single-stranded-nucleate endonuclease	0.574	-0.80162	0.00297411	0.0219521	yes	down
1764	Glyma.07G191400	-	0.247	-2.01745	3.15924e-11	2.79111e-09	yes	down
1765	Glyma.07G191500	(1 of 4) PTHR20854//PTHR20854:SF33 - INOSITOL MONOPHOSPHATASE // SUBFAMILY NOT NAMED	0.5	-0.999596	4.93118e-06	0.000107105	yes	down
1766	Glyma.07G191900	(1 of 5) PF05346 - Eukaryotic membrane protein family (DUF747)	0.576	-0.79486	0.000615402	0.00628683	yes	down
1767	Glyma.07G193400	(1 of 9) 1.14.18.1 - Tyrosinase / Tyrosine-dopa oxidase	0	-11.9549	9.69033e-08	3.47669e-06	yes	down
1768	Glyma.07G193500	(1 of 9) 1.14.18.1 - Tyrosinase / Tyrosine-dopa oxidase	0.09	-3.47591	4.73587e-08	1.82062e-06	yes	down
1769	Glyma.07G196500	(1 of 6) PTHR24067:SF97 - UBIQUITIN-CONJUGATING ENZYME E2 24-RELATED	0.513	-0.963952	2.70896e-09	1.49933e-07	yes	down
1770	Glyma.07G196800	(1 of 4) PTHR11771//PTHR11771:SF56 - LIPOXYGENASE // SUBFAMILY NOT NAMED	0.267	-1.90638	1.43321e-14	2.73808e-12	yes	down
1771	Glyma.07G198600	(1 of 7) K02991 - small subunit ribosomal protein S6e (RP-S6e, RPS6)	1.517	0.601316	0.00160833	0.0135235	yes	up
1772	Glyma.07G198700	(1 of 2) PF08576 - Eukaryotic protein of unknown function (DUF1764) (DUF1764)	0.631	-0.664907	0.000299228	0.00348122	yes	down
1773	Glyma.07G199800	(1 of 2) PTHR33199//PTHR33199:SF8 - FAMILY NOT NAMED // MACPF DOMAIN-CONTAINING PROTEIN NSL1	0.375	-1.4145	4.89205e-06	0.000106426	yes	down
1774	Glyma.07G200200	(1 of 20) PTHR11527:SF158 - 17.6 KDA CLASS I HEAT SHOCK PROTEIN 1-RELATED	3.809	1.92949	2.0256e-25	2.95796e-22	yes	up
1775	Glyma.07G200800	(1 of 13) PF05605 - Drought induced 19 protein (Di19), zinc-binding (zf-Di19)	0.59	-0.761501	1.36327e-05	0.000255518	yes	down
1776	Glyma.07G205100	-	1.643	0.716429	0.00041632	0.00457211	yes	up
1777	Glyma.07G205800	(1 of 6) PTHR12565//PTHR12565:SF181 - STEROL REGULATORY ELEMENT-BINDING PROTEIN // SUBFAMILY NOT NAMED	0.521	-0.939836	2.6923e-05	0.000460161	yes	down
1778	Glyma.07G206000	(1 of 6) PTHR23213//PTHR23213:SF220 - FORMIN-RELATED // SUBFAMILY NOT NAMED	1.688	0.755532	0.000431566	0.00471705	yes	up
1779	Glyma.07G208700		0.631	-0.663578	0.00115594	0.0103756	yes	down
1780	Glyma.07G209000		2.012	1.0089	0.00666095	0.0407562	yes	up
1781	Glyma.07G209100	(1 of 9) PTHR10209//PTHR10209:SF98 - OXIDOREDUCTASE, 2OG-FE II OXYGENASE FAMILY PROTEIN // SUBFAMILY NOT NAMED	1.997	0.998166	2.05948e-08	8.86848e-07	yes	up
1782	Glyma.07G210200	(1 of 4) K05864 - peptidyl-prolyl isomerase D [EC:5.2.1.8] (PPID, CYPD)	0.504	-0.987701	0.00131365	0.0114589	yes	down
1783	Glyma.07G211000	(1 of 4) PTHR23024//PTHR23024:SF131 - MEMBER OF 'GDXG' FAMILY OF LIPOLYTIC ENZYMES // CARBOXYLESTERASE 2-RELATED	0.581	-0.782496	0.00620015	0.0386148	yes	down
1784	Glyma.07G211100	(1 of 6) PTHR23024:SF157 - CARBOXYLESTERASE 12-RELATED	0.292	-1.77612	0.000203692	0.0025393	yes	down
1785	Glyma.07G212400	(1 of 349) PF00847 - AP2 domain (AP2)	0.061	-4.0345	6.32676e-16	1.63092e-13	yes	down
1786	Glyma.07G213900	(1 of 2227) 2.7.11.1 - Non-specific serine/threonine protein kinase / Threonine-specific protein kinase	1.969	0.977174	0.00380965	0.0264446	yes	up
1787	Glyma.07G214000	(1 of 10) PF02721//PF08646 - Domain of unknown function DUF223 (DUF223) // Replication factor-A C terminal domain (Rep_fac-A_C)	4.909	2.29553	5.02437e-05	0.000787905	yes	up
1788	Glyma.07G214300	(1 of 2) PTHR22849//PTHR22849:SF52 - WDSAM1 PROTEIN // E3 UBIQUITIN-PROTEIN LIGASE PUB24-RELATED	0.632	-0.662225	0.00118459	0.0105776	yes	down
1789	Glyma.07G215000	(1 of 20) PF05911 - Filament-like plant protein, long coiled-coil (FPP)	2.325	1.21753	0.00493139	0.0324188	yes	up
1790	Glyma.07G215500	(1 of 3) 2.4.1.263 - Abscisate beta-glucosyltransferase / ABA-GTase	0.19	-2.39263	6.81999e-10	4.4562e-08	yes	down
1791	Glyma.07G216400	(1 of 80) PF14009 - Domain of unknown function (DUF4228) (DUF4228)	0.609	-0.715712	0.00011196	0.00155202	yes	down
1792	Glyma.07G218400	(1 of 3) K09645 - vitellogenic carboxypeptidase-like protein [EC:3.4.16.-] (CPVL)	1.993	0.995229	2.67951e-06	6.40698e-05	yes	up
1793	Glyma.07G219000	(1 of 2) PTHR10772//PTHR10772:SF9 - 10 KDA HEAT SHOCK PROTEIN // GROES-LIKE PROTEIN	1.822	0.865306	5.84019e-05	0.000898248	yes	up
1794	Glyma.07G220200	(1 of 2) K04507 - calcyclin binding protein (CACYBP, SIP)	2.291	1.19621	5.45445e-09	2.73682e-07	yes	up
1795	Glyma.07G220500	(1 of 7) PTHR24298:SF45 - CYTOCHROME P450 89A2-RELATED	0.194	-2.3628	1.11631e-24	1.44874e-21	yes	down
1796	Glyma.07G222700	(1 of 2) PTHR24064//PTHR24064:SF210 - FAMILY NOT NAMED // INORGANIC PHOSPHATE TRANSPORTER 1-8-RELATED	0.453	-1.14327	0.00157482	0.0132773	yes	down
1797	Glyma.07G226100	(1 of 4) PTHR10108:SF817 - METHYLTRANSFERASE PMT4-RELATED	1.547	0.629232	2.14773e-05	0.000376489	yes	up
1798	Glyma.07G228100	(1 of 3) PTHR22811//PTHR22811:SF47 - TRANSMEMBRANE EMP24 DOMAIN-CONTAINING PROTEIN // EMP24/GP25L/P24 FAMILY/GOLD DOMAIN-CONTAINING PROTEIN-RELATED	1.694	0.760793	4.366e-06	9.74607e-05	yes	up
1799	Glyma.07G229000	(1 of 2) PTHR31867//PTHR31867:SF11 - FAMILY NOT NAMED // EXPANSIN-A14	2.17	1.11755	0.000393946	0.0043646	yes	up
1800	Glyma.07G229800	(1 of 4) PTHR31499:SF11 - HOMEODOMAIN-LIKE SUPERFAMILY PROTEIN	3.069	1.61754	0.00236451	0.0182995	yes	up
1801	Glyma.07G233100	(1 of 1) PTHR16166//PTHR16166:SF93 - VACUOLAR PROTEIN SORTING-ASSOCIATED PROTEIN VPS13 // PROTEIN T08G11.1, ISOFORM A	1.513	0.597419	7.48757e-05	0.00110859	yes	up
1802	Glyma.07G236000	(1 of 14) PF12899 - Alkaline and neutral invertase (Glyco_hydro_100)	0.333	-1.5868	3.98598e-09	2.08646e-07	yes	down
1803	Glyma.07G237300	(1 of 8) PTHR31080//PTHR31080:SF18 - FAMILY NOT NAMED // CELL WALL / VACUOLAR INHIBITOR OF FRUCTOSIDASE 1-RELATED	2.181	1.12475	0.00411672	0.0281704	yes	up
1804	Glyma.07G237500	(1 of 157) PF04043 - Plant invertase/pectin methylesterase inhibitor (PMEI)	3.358	1.74779	0.000879092	0.00836972	yes	up
1805	Glyma.07G237600	(1 of 6) PTHR34188:SF1 - T6A9.7 PROTEIN	0.192	-2.38332	5.90706e-18	2.29194e-15	yes	down
1806	Glyma.07G238400	(1 of 2) K02540 - DNA replication licensing factor MCM2 (MCM2)	3.653	1.86926	4.16421e-09	2.1647e-07	yes	up
1807	Glyma.07G240300	(1 of 4) PTHR11699//PTHR11699:SF25 - ALDEHYDE DEHYDROGENASE-RELATED // ALDEHYDE DEHYDROGENASE-LIKE PROTEIN YHR039C-RELATED	1.676	0.745043	0.000564169	0.00585094	yes	up
1808	Glyma.07G241600	(1 of 6) 1.8.1.4 - Dihydrolipoyl dehydrogenase / Lipoyl dehydrogenase	2.248	1.16849	1.07334e-08	4.95052e-07	yes	up
1809	Glyma.07G242700	(1 of 8) PTHR21726//PTHR21726:SF29 - PHOSPHATIDYLINOSITOL N-ACETYLGLUCOSAMINYLTRANSFERASE SUBUNIT P DOWN SYNDROME CRITICAL REGION PROTEIN 5 -RELATED // F1O19.10 PROTEIN	1.758	0.813893	0.000453251	0.00490611	yes	up
1810	Glyma.07G243900	(1 of 37) PF00407 - Pathogenesis-related protein Bet v I family (Bet_v_1)	0.323	-1.63226	8.47456e-07	2.31963e-05	yes	down
1811	Glyma.07G245500	(1 of 99) PF01535//PF13041//PF14432 - PPR repeat (PPR) // PPR repeat family (PPR_2) // DYW family of nucleic acid deaminases (DYW_deaminase)	1.785	0.836233	0.00384384	0.0266361	yes	up
1812	Glyma.07G248000	(1 of 3) PTHR13832:SF309 - PROTEIN PHOSPHATASE 2C 40-RELATED	0.572	-0.80542	9.96268e-06	0.000196209	yes	down
1813	Glyma.07G248400	-	0.151	-2.72465	0.000749088	0.00736102	yes	down
1814	Glyma.07G248600	(1 of 191) PF00168 - C2 domain (C2)	0.314	-1.66957	3.68597e-12	3.98635e-10	yes	down
1815	Glyma.07G253400	(1 of 10) PF15365 - Proline-rich nuclear receptor coactivator (PNRC)	0.494	-1.01732	8.18877e-09	3.9272e-07	yes	down
1816	Glyma.07G254000	(1 of 4) PTHR11570//PTHR11570:SF1 - S-ADENOSYLMETHIONINE DECARBOXYLASE // S-ADENOSYLMETHIONINE DECARBOXYLASE PROENZYME	3.708	1.89063	3.70336e-05	0.000606551	yes	up
1817	Glyma.07G254700	(1 of 7) PTHR11926//PTHR11926:SF152 - GLUCOSYL/GLUCURONOSYL TRANSFERASES // UDP-GLUCOSYL TRANSFERASE 73B2-RELATED	0.418	-1.25982	0.00445072	0.0299626	yes	down
1818	Glyma.07G257000	(1 of 6) KOG3140 - Predicted membrane protein	0.552	-0.857039	0.000111081	0.00154164	yes	down
1819	Glyma.07G257700	(1 of 4) PTHR11772:SF18 - ALUMINUM INDUCED PROTEIN WITH YGL AND LRDR MOTIFS	0.615	-0.701952	3.16529e-06	7.42236e-05	yes	down
1820	Glyma.07G258700	(1 of 3) PTHR10353//PTHR10353:SF27 - GLYCOSYL HYDROLASE // BETA-GLUCOSIDASE 45-RELATED	0.602	-0.731524	0.00463826	0.0309179	yes	down
1821	Glyma.07G264200	(1 of 4) PTHR10209//PTHR10209:SF173 - OXIDOREDUCTASE, 2OG-FE II OXYGENASE FAMILY PROTEIN // SUBFAMILY NOT NAMED	0.388	-1.36645	0.00017973	0.00228448	yes	down
1822	Glyma.07G265500	-	7.039	2.81527	4.28863e-07	1.28304e-05	yes	up
1823	Glyma.07G266300	(1 of 5) PTHR23130//PTHR23130:SF80 - FAMILY NOT NAMED // AUXIN-INDUCED IN ROOT CULTURES PROTEIN 12	0.567	-0.81811	2.84841e-05	0.000484423	yes	down
1824	Glyma.07G266500	(1 of 4) PTHR31636:SF45 - SCARECROW-LIKE PROTEIN 13	0.394	-1.34402	4.67443e-08	1.80253e-06	yes	down
1825	Glyma.07G267200	(1 of 2) PF05421 - Protein of unknown function (DUF751) (DUF751)	0.633	-0.6592	0.00809423	0.0473035	yes	down
1826	Glyma.07G268400	(1 of 8) PTHR23180:SF249 - ADP-RIBOSYLATION FACTOR GTPASE-ACTIVATING PROTEIN AGD11-RELATED	0.233	-2.10211	0.000119134	0.00163401	yes	down
1827	Glyma.07G270900	(1 of 2) PTHR19308//PTHR19308:SF14 - PHOSPHATIDYLCHOLINE TRANSFER PROTEIN // PROTEIN T28D6.7	22.432	4.48748	0.000271005	0.00321448	yes	up
1828	Glyma.08G000800	(1 of 4) PTHR19241//PTHR19241:SF230 - ATP-BINDING CASSETTE TRANSPORTER // ABC TRANSPORTER G FAMILY MEMBER 5	2.585	1.37017	6.72103e-12	6.85509e-10	yes	up
1829	Glyma.08G002000	(1 of 273) PF00646 - F-box domain (F-box)	0.647	-0.628793	0.000264313	0.003149	yes	down
1830	Glyma.08G002100	(1 of 5) PTHR21493//PTHR21493:SF130 - CGI-141-RELATED/LIPASE CONTAINING PROTEIN // SUBFAMILY NOT NAMED	0.504	-0.987122	3.44726e-09	1.84758e-07	yes	down
1831	Glyma.08G002600	(1 of 4) PTHR13683//PTHR13683:SF227 - ASPARTYL PROTEASES // ASPARTYL PROTEASE FAMILY PROTEIN	0.363	-1.4627	1.71669e-09	9.98599e-08	yes	down
1832	Glyma.08G003000		1.749	0.806465	0.000156195	0.00203421	yes	up
1833	Glyma.08G003200	(1 of 5) PTHR31580:SF5 - FILAMENT-LIKE PLANT PROTEIN 3	0.508	-0.977302	1.07795e-06	2.855e-05	yes	down
1834	Glyma.08G004200	(1 of 82) 2.7.10.1//2.7.11.1 - Receptor protein-tyrosine kinase / Receptor protein tyrosine kinase // Non-specific serine/threonine protein kinase / Threonine-specific protein kinase	0.245	-2.02847	1.07399e-17	3.8866e-15	yes	down
1835	Glyma.08G004300	(1 of 30) PF05003//PF11961 - Protein of unknown function (DUF668) (DUF668) // Domain of unknown function (DUF3475) (DUF3475)	0.624	-0.681046	6.42652e-05	0.000972923	yes	down
1836	Glyma.08G004400	(1 of 20) PF01823 - MAC/Perforin domain (MACPF)	0.577	-0.794018	4.71334e-05	0.000744633	yes	down
1837	Glyma.08G005200	(1 of 7) PTHR23324:SF48 - PATELLIN-3-RELATED	1.767	0.821185	2.69147e-07	8.67263e-06	yes	up
1838	Glyma.08G006500	(1 of 4) K08054 - calnexin (CANX)	1.964	0.974114	1.57265e-10	1.17905e-08	yes	up
1839	Glyma.08G006700	(1 of 331) PF01535//PF13041 - PPR repeat (PPR) // PPR repeat family (PPR_2)	2.359	1.23845	0.000590052	0.0060692	yes	up
1840	Glyma.08G009800	(1 of 11) K16675 - palmitoyltransferase ZDHHC9/14/18 (ZDHHC9_14_18)	0.576	-0.796919	0.000603766	0.00617482	yes	down
1841	Glyma.08G010600	(1 of 4) PTHR13468//PTHR13468:SF6 - DEK PROTEIN // DEK DOMAIN-CONTAINING CHROMATIN ASSOCIATED PROTEIN	2.197	1.13561	1.16511e-05	0.000224068	yes	up
1842	Glyma.08G011700	(1 of 4) PTHR13780//PTHR13780:SF45 - AMP-ACTIVATED PROTEIN KINASE, GAMMA REGULATORY SUBUNIT // CBS DOMAIN-CONTAINING PROTEIN CBSCBSPB4-RELATED	3.798	1.92518	8.54562e-05	0.00123844	yes	up
1843	Glyma.08G012800	(1 of 4) PTHR31775:SF5 - REMORIN FAMILY PROTEIN-RELATED	2.131	1.09142	4.81815e-09	2.45191e-07	yes	up
1844	Glyma.08G012900	-	4.537	2.18169	0.00229582	0.0178857	yes	up
1845	Glyma.08G013100	(1 of 35) PF04525 - LURP-one-related (LOR)	0.307	-1.70347	3.54201e-05	0.00058468	yes	down
1846	Glyma.08G014600	(1 of 13) PF12043 - Domain of unknown function (DUF3527) (DUF3527)	2.04	1.02875	0.00386736	0.026746	yes	up
1847	Glyma.08G014800	(1 of 4) PTHR24115:SF477 - KINESIN-LIKE PROTEIN-RELATED	2.206	1.1412	1.79846e-09	1.04294e-07	yes	up
1848	Glyma.08G015700	(1 of 2) PTHR14499:SF11 - PROTEIN VM106R.1	0.182	-2.45871	4.05758e-14	6.84802e-12	yes	down
1849	Glyma.08G015800	-	0.61	-0.714184	0.0018241	0.0149568	yes	down
1850	Glyma.08G016200	(1 of 24) PF01388 - ARID/BRIGHT DNA binding domain (ARID)	1.632	0.706698	0.00108803	0.00987201	yes	up
1851	Glyma.08G016300	(1 of 3) PTHR22937//PTHR22937:SF49 - RING FINGER CONTAINING PROTEIN // SUBFAMILY NOT NAMED	0.576	-0.795663	6.97537e-06	0.000144483	yes	down
1852	Glyma.08G017000	(1 of 4) PTHR10811//PTHR10811:SF11 - FRINGE-RELATED // SUBFAMILY NOT NAMED	3.792	1.92301	0.00579411	0.0367116	yes	up
1853	Glyma.08G017300	(1 of 2) PTHR31339//PTHR31339:SF7 - FAMILY NOT NAMED // POLYGALACTURONASE-RELATED	1.629	0.703655	0.000156203	0.00203421	yes	up
1854	Glyma.08G017900	(1 of 2) PTHR22814//PTHR22814:SF127 - COPPER TRANSPORT PROTEIN ATOX1-RELATED // SUBFAMILY NOT NAMED	0.508	-0.977986	0.00332432	0.0238403	yes	down
1855	Glyma.08G018000	(1 of 3) PTHR11751//PTHR11751:SF380 - SUBGROUP I AMINOTRANSFERASE RELATED // 1-AMINOCYCLOPROPANE-1-CARBOXYLATE SYNTHASE 2-RELATED	0.264	-1.92389	5.59401e-07	1.61702e-05	yes	down
1856	Glyma.08G021700	(1 of 3) K09273 - upstream-binding transcription factor (UBTF)	2.696	1.4308	0.00355524	0.025123	yes	up
1857	Glyma.08G022200	(1 of 101) PF05922 - Peptidase inhibitor I9 (Inhibitor_I9)	9.506	3.24884	0.000583565	0.00601892	yes	up
1858	Glyma.08G024600	(1 of 2) PTHR10857//PTHR10857:SF54 - COPINE // DCD (DEVELOPMENT AND CELL DEATH) DOMAIN PROTEIN	0.635	-0.654755	1.9144e-05	0.00034212	yes	down
1859	Glyma.08G025700	(1 of 5) K09490 - heat shock 70kDa protein 5 (HSPA5, BIP)	2.487	1.31451	2.46928e-12	2.84202e-10	yes	up
1860	Glyma.08G025900	(1 of 5) K09490 - heat shock 70kDa protein 5 (HSPA5, BIP)	2.059	1.04222	3.26849e-09	1.76742e-07	yes	up
1861	Glyma.08G026200	(1 of 9) PTHR24320//PTHR24320:SF81 - FAMILY NOT NAMED // NAD(P)-BINDING ROSSMANN-FOLD SUPERFAMILY PROTEIN	0.549	-0.864627	0.000307744	0.00356049	yes	down
1862	Glyma.08G026900	(1 of 4) PTHR24286//PTHR24286:SF66 - FAMILY NOT NAMED // CYTOCHROME P450 FAMILY PROTEIN-RELATED	1.846	0.884522	0.00589328	0.0371337	yes	up
1863	Glyma.08G027000	(1 of 2) 5.4.99.41 - Lupeol synthase	0.017	-5.91002	1.20214e-05	0.000229896	yes	down
1864	Glyma.08G027600	(1 of 2) K01961 - acetyl-CoA carboxylase, biotin carboxylase subunit (accC)	1.693	0.759347	3.53382e-06	8.16445e-05	yes	up
1865	Glyma.08G028200	(1 of 4) 2.7.7.14 - Ethanolamine-phosphate cytidylyltransferase / Phosphorylethanolamine transferase	0.656	-0.607285	0.000292587	0.00342566	yes	down
1866	Glyma.08G028800	(1 of 3) K01047 - secretory phospholipase A2 (PLA2G, SPLA2)	1.973	0.980729	0.00338604	0.0242184	yes	up
1867	Glyma.08G029000	(1 of 3) 3.5.4.5 - Cytidine deaminase / Cytosine nucleoside deaminase	0.333	-1.58506	5.38314e-09	2.70494e-07	yes	down
1868	Glyma.08G031700	(1 of 15) K00850 - 6-phosphofructokinase 1 (pfkA, PFK)	2.778	1.47392	6.99638e-09	3.39762e-07	yes	up
1869	Glyma.08G031900	(1 of 4) PTHR31079//PTHR31079:SF3 - FAMILY NOT NAMED // NAC DOMAIN CONTAINING PROTEIN 75-RELATED	0.154	-2.7005	0.000914439	0.00864068	yes	down
1870	Glyma.08G032100	(1 of 4) PTHR27000//PTHR27000:SF4 - FAMILY NOT NAMED // EXTENSIN-LIKE PROTEIN-RELATED	3.841	1.94134	5.37868e-06	0.000115346	yes	up
1871	Glyma.08G032700	(1 of 2) PTHR32227:SF88 - GLUCAN ENDO-1,3-BETA-GLUCOSIDASE 12-RELATED	1.887	0.916441	7.96984e-10	5.11865e-08	yes	up
1872	Glyma.08G032900	(1 of 1) PTHR11528:SF48 - HEAT SHOCK PROTEIN 90-2-RELATED	1.735	0.795073	5.72442e-05	0.000882246	yes	up
1873	Glyma.08G033000	(1 of 5) PTHR31321//PTHR31321:SF17 - FAMILY NOT NAMED // PECTINESTERASE 53-RELATED	1.953	0.965636	0.000823055	0.00793252	yes	up
1874	Glyma.08G033100	(1 of 4) PTHR32295//PTHR32295:SF22 - FAMILY NOT NAMED // PROTEIN IQ-DOMAIN 25	6.76	2.75712	0.000426257	0.0046717	yes	up
1875	Glyma.08G033600	(1 of 4) PTHR12726:SF0 - CERAMIDE GLUCOSYLTRANSFERASE	1.785	0.836215	9.47961e-05	0.00134835	yes	up
1876	Glyma.08G034500	-	0.539	-0.892122	0.00246963	0.018934	yes	down
1877	Glyma.08G037000	(1 of 2) PTHR22849//PTHR22849:SF13 - WDSAM1 PROTEIN // SUBFAMILY NOT NAMED	1.842	0.881402	5.65275e-06	0.000120332	yes	up
1878	Glyma.08G037100	-	0.46	-1.12081	0.00253759	0.0193604	yes	down
1879	Glyma.08G037600	(1 of 1) PTHR13547:SF1 - MITOCHONDRIAL RIBONUCLEASE P PROTEIN 3	2.054	1.03855	0.00259274	0.0197052	yes	up
1880	Glyma.08G037700	(1 of 5) PTHR10460//PTHR10460:SF11 - ABL INTERACTOR // SUBFAMILY NOT NAMED	2.038	1.02736	0.00549182	0.0352233	yes	up
1881	Glyma.08G037900	(1 of 4) PTHR11886//PTHR11886:SF47 - DYNEIN LIGHT CHAIN // SUBFAMILY NOT NAMED	0.412	-1.27762	0.00329798	0.0236966	yes	down
1882	Glyma.08G038600	(1 of 4) PTHR23023//PTHR23023:SF108 - DIMETHYLANILINE MONOOXYGENASE // SUBFAMILY NOT NAMED	1.653	0.725158	0.000126797	0.00171906	yes	up
1883	Glyma.08G039600	(1 of 4) PTHR23180:SF200 - ARF-GAP DOMAIN AND FG REPEAT-CONTAINING PROTEIN 1	0.625	-0.678863	9.05392e-05	0.0012991	yes	down
1884	Glyma.08G040800	-	2.032	1.0228	2.96421e-05	0.000501172	yes	up
1885	Glyma.08G042300	(1 of 4) K02958 - small subunit ribosomal protein S15e (RP-S15e, RPS15)	1.675	0.74426	9.31104e-05	0.0013289	yes	up
1886	Glyma.08G042600	(1 of 2) PTHR32080//PTHR32080:SF3 - FAMILY NOT NAMED // CYSTEINE-RICH REPEAT SECRETORY PROTEIN 12-RELATED	0.423	-1.24224	8.32991e-05	0.00120951	yes	down
1887	Glyma.08G043000	(1 of 3) PTHR33077//PTHR33077:SF7 - FAMILY NOT NAMED // PROTEIN TIFY 6A-RELATED	0.545	-0.875698	4.5486e-07	1.35009e-05	yes	down
1888	Glyma.08G043600	(1 of 2) PTHR22298//PTHR22298:SF28 - ENDO-1,4-BETA-GLUCANASE // ENDOGLUCANASE 4-RELATED	3.469	1.79473	1.60784e-06	4.09978e-05	yes	up
1889	Glyma.08G043800	(1 of 3) PTHR31080:SF10 - PLANT INVERTASE/PECTIN METHYLESTERASE INHIBITOR DOMAIN-CONTAINING PROTEIN	2.023	1.01667	0.00670894	0.0410032	yes	up
1890	Glyma.08G044400	(1 of 4) PTHR31713//PTHR31713:SF15 - FAMILY NOT NAMED // PROTEIN SAR DEFICIENT 1	0.418	-1.25939	1.45447e-07	4.96737e-06	yes	down
1891	Glyma.08G045100	(1 of 6) K02993 - small subunit ribosomal protein S7e (RP-S7e, RPS7)	1.572	0.652983	0.000130132	0.00175543	yes	up
1892	Glyma.08G045200	(1 of 4) PTHR12629:SF4 - NUDIX HYDROLASE 17, MITOCHONDRIAL-RELATED	0.59	-0.760323	0.00487175	0.0321165	yes	down
1893	Glyma.08G045300	-	0.101	-3.30575	4.47837e-08	1.73761e-06	yes	down
1894	Glyma.08G046500	(1 of 2) K12116 - flavin-binding kelch repeat F-box protein 1 (FKF1)	0.577	-0.792383	0.00176292	0.014549	yes	down
1895	Glyma.08G047400	(1 of 2) PTHR10015:SF156 - HEAT STRESS TRANSCRIPTION FACTOR A-8	0.455	-1.13637	1.04453e-05	0.000204431	yes	down
1896	Glyma.08G047600	(1 of 3) PTHR21717//PTHR21717:SF22 - TELOMERIC REPEAT BINDING PROTEIN // SUBFAMILY NOT NAMED	0.484	-1.04763	0.00101651	0.00936528	yes	down
1897	Glyma.08G049400	(1 of 4) PTHR22937//PTHR22937:SF18 - RING FINGER CONTAINING PROTEIN // F6A14.12 PROTEIN-RELATED	1.632	0.706862	1.17515e-07	4.13732e-06	yes	up
1898	Glyma.08G053200	-	0.566	-0.819983	0.000800232	0.00774432	yes	down
1899	Glyma.08G053600	(1 of 2) PTHR31048//PTHR31048:SF1 - FAMILY NOT NAMED // PATHOGENESIS-RELATED THAUMATIN-LIKE PROTEIN-RELATED	2.835	1.50313	2.284e-07	7.48786e-06	yes	up
1900	Glyma.08G054900	(1 of 2) K14026 - SEL1 protein (SEL1, SEL1L)	1.541	0.62378	0.0012281	0.0108755	yes	up
1901	Glyma.08G055700	(1 of 4) PTHR27008//PTHR27008:SF19 - FAMILY NOT NAMED // INACTIVE RECEPTOR KINASE RLK902-RELATED	2.009	1.00653	4.01964e-07	1.22101e-05	yes	up
1902	Glyma.08G056400	(1 of 3) 1.11.1.7//3.1.3.2 - Peroxidase / Lactoperoxidase // Acid phosphatase / Phosphomonoesterase	3.015	1.59223	1.51714e-05	0.000279214	yes	up
1903	Glyma.08G057900	-	0.246	-2.02136	1.98392e-19	9.57265e-17	yes	down
1904	Glyma.08G058000	(1 of 12) K17871 - NADH:ubiquinone reductase (non-electrogenic) (ndh1)	0.08	-3.64346	0.00130379	0.0114009	yes	down
1905	Glyma.08G058900	-	0.361	-1.46929	4.46443e-07	1.3293e-05	yes	down
1906	Glyma.08G059800	(1 of 7) PTHR10809//PTHR10809:SF48 - VESICLE-ASSOCIATED MEMBRANE PROTEIN-ASSOCIATED PROTEIN // VESICLE-ASSOCIATED PROTEIN 4-1	0.659	-0.601959	5.83505e-05	0.000897825	yes	down
1907	Glyma.08G060300	(1 of 65) PF00564 - PB1 domain (PB1)	2.662	1.41228	4.88262e-07	1.4334e-05	yes	up
1908	Glyma.08G060600	(1 of 3) KOG4422 - Uncharacterized conserved protein	1.88	0.910697	0.000636848	0.0064652	yes	up
1909	Glyma.08G060800	(1 of 1) PF12398 - Receptor serine/threonine kinase (DUF3660)	0.573	-0.804035	0.000633848	0.00644395	yes	down
1910	Glyma.08G061900	(1 of 5) PTHR27003//PTHR27003:SF26 - FAMILY NOT NAMED // CALCIUM/CALMODULIN-REGULATED RECEPTOR-LIKE KINASE	2.541	1.34515	0.00374769	0.0261103	yes	up
1911	Glyma.08G062600	(1 of 3) PTHR14255:SF3 - SULFITE EXPORTER TAUE/SAFE FAMILY PROTEIN	1.804	0.850922	0.000620401	0.0063329	yes	up
1912	Glyma.08G062800	(1 of 2227) 2.7.11.1 - Non-specific serine/threonine protein kinase / Threonine-specific protein kinase	0.385	-1.37697	2.87995e-05	0.000488903	yes	down
1913	Glyma.08G062900	(1 of 27) PF07714//PF08263 - Protein tyrosine kinase (Pkinase_Tyr) // Leucine rich repeat N-terminal domain (LRRNT_2)	0.348	-1.52196	0.00220277	0.0173293	yes	down
1914	Glyma.08G063300	(1 of 4) 2.6.1.88 - Methionine transaminase / Methionine-oxo-acid transaminase	4.831	2.27245	9.34155e-10	5.92881e-08	yes	up
1915	Glyma.08G063700	(1 of 8) 1.14.13.132//1.14.99.7 - Squalene monooxygenase / Squalene epoxidase // Transferred entry: 1.14.13.132	0.62	-0.688514	7.8279e-05	0.00114948	yes	down
1916	Glyma.08G064200	-	0.122	-3.03616	3.60689e-14	6.1704e-12	yes	down
1917	Glyma.08G064700	(1 of 6) 1.2.1.70 - Glutamyl-tRNA reductase	0.395	-1.33921	3.4794e-05	0.000575102	yes	down
1918	Glyma.08G065100	(1 of 4) K04043 - molecular chaperone DnaK (dnaK)	1.599	0.677558	0.00110637	0.00999745	yes	up
1919	Glyma.08G066000	(1 of 25) PTHR27007//PTHR27007:SF24 - FAMILY NOT NAMED // L-TYPE LECTIN-DOMAIN CONTAINING RECEPTOR KINASE IX.1-RELATED	0.345	-1.53614	0.003243	0.0233999	yes	down
1920	Glyma.08G066200	(1 of 25) PTHR27007//PTHR27007:SF24 - FAMILY NOT NAMED // L-TYPE LECTIN-DOMAIN CONTAINING RECEPTOR KINASE IX.1-RELATED	0.327	-1.6131	0.00231714	0.0179996	yes	down
1921	Glyma.08G066700	(1 of 1) PTHR12300//PTHR12300:SF43 - HVA22-LIKE PROTEINS // SUBFAMILY NOT NAMED	0.642	-0.639129	0.00169075	0.0140937	yes	down
1922	Glyma.08G067200	(1 of 2) PTHR10071//PTHR10071:SF168 - TRANSCRIPTION FACTOR GATA GATA BINDING FACTOR // SUBFAMILY NOT NAMED	0.586	-0.770282	0.000387557	0.00431541	yes	down
1923	Glyma.08G068200	(1 of 8) PTHR11945//PTHR11945:SF179 - MADS BOX PROTEIN // MADS-BOX PROTEIN SVP	3.676	1.87798	0.0078108	0.0461125	yes	up
1924	Glyma.08G069200	-	1.657	0.728677	0.0006328	0.00643773	yes	up
1925	Glyma.08G069800	(1 of 5) PTHR32370:SF6 - ROOT PHOTOTROPISM PROTEIN 3	0.365	-1.45356	0.000122043	0.00166601	yes	down
1926	Glyma.08G071300	(1 of 4) PTHR31279//PTHR31279:SF12 - FAMILY NOT NAMED // PHI-1-LIKE PROTEIN	0.408	-1.2917	0.000905031	0.008569	yes	down
1927	Glyma.08G072200	(1 of 5) K17893 - ubiquinol oxidase (AOX1, AOX2)	0.356	-1.49131	1.90987e-09	1.0924e-07	yes	down
1928	Glyma.08G072400	(1 of 2) K01533 - Cu2+-exporting ATPase (copB)	0.613	-0.705324	0.00322086	0.0232847	yes	down
1929	Glyma.08G074200	(1 of 233) PTHR24078 - DNAJ HOMOLOG SUBFAMILY C MEMBER	0.253	-1.98054	5.46113e-09	2.73682e-07	yes	down
1930	Glyma.08G076700	(1 of 131) PF00892 - EamA-like transporter family (EamA)	0.344	-1.54118	0.00260766	0.0198026	yes	down
1931	Glyma.08G078000	-	0.639	-0.646532	0.000942458	0.0088521	yes	down
1932	Glyma.08G078900	(1 of 8) PTHR27000//PTHR27000:SF136 - FAMILY NOT NAMED // POLYGALACTURONASE INHIBITOR 1-RELATED	0.35	-1.51636	0.00545951	0.0350878	yes	down
1933	Glyma.08G080400	(1 of 11) PTHR32448:SF34 - F22M8.11 PROTEIN-RELATED	0.587	-0.768776	0.00228548	0.0178272	yes	down
1934	Glyma.08G081700	(1 of 28) PF07712 - Stress up-regulated Nod 19 (SURNod19)	0.583	-0.779097	0.00505547	0.0330533	yes	down
1935	Glyma.08G083800	-	0.335	-1.57755	7.84924e-10	5.04981e-08	yes	down
1936	Glyma.08G084300	(1 of 3) PTHR11712//PTHR11712:SF226 - POLYKETIDE SYNTHASE-RELATED // 3-OXOACYL-[ACYL-CARRIER-PROTEIN] SYNTHASE I, CHLOROPLASTIC	1.61	0.687241	3.61291e-07	1.11364e-05	yes	up
1937	Glyma.08G084400	(1 of 2) K02541 - DNA replication licensing factor MCM3 (MCM3)	2.934	1.55275	1.06871e-05	0.000207757	yes	up
1938	Glyma.08G087400	(1 of 74) PF05678 - VQ motif (VQ)	0.435	-1.20018	0.000918587	0.00867117	yes	down
1939	Glyma.08G087500	(1 of 1) 2.5.1.78 - 6,7-dimethyl-8-ribityllumazine synthase / Lumazine synthase	1.517	0.601179	1.00097e-06	2.6794e-05	yes	up
1940	Glyma.08G087900	(1 of 7) PF13229 - Right handed beta helix region (Beta_helix)	1.973	0.980221	6.69243e-05	0.00100864	yes	up
1941	Glyma.08G090000	(1 of 4) PTHR27000:SF86 - LRR RECEPTOR-LIKE SERINE/THREONINE-PROTEIN KINASE GSO1-RELATED	1.642	0.715809	3.86758e-05	0.000629858	yes	up
1942	Glyma.08G091900	(1 of 1) PTHR30540//PTHR30540:SF5 - OSMOTIC STRESS POTASSIUM TRANSPORTER // SUBFAMILY NOT NAMED	0.345	-1.53735	9.19581e-05	0.00131688	yes	down
1943	Glyma.08G092600	-	5.916	2.56464	0.000390339	0.00433869	yes	up
1944	Glyma.08G092800	(1 of 16) 1.14.11.31 - Thebaine 6-O-demethylase	0.602	-0.731452	0.00111152	0.0100284	yes	down
1945	Glyma.08G093300	(1 of 12) PTHR10161:SF14 - PURPLE ACID PHOSPHATASE 4-RELATED	0.419	-1.25422	2.04791e-09	1.16252e-07	yes	down
1946	Glyma.08G093600	(1 of 12) PTHR10161 - TARTRATE-RESISTANT ACID PHOSPHATASE TYPE 5	3.177	1.6676	8.02463e-08	2.92934e-06	yes	up
1947	Glyma.08G094200	-	0.428	-1.22363	3.48075e-09	1.85607e-07	yes	down
1948	Glyma.08G096500	(1 of 7) PTHR33077:SF17 - PROTEIN TIFY 5A-RELATED	0.027	-5.2244	1.99797e-17	6.89869e-15	yes	down
1949	Glyma.08G096700	(1 of 1) PTHR10578//PTHR10578:SF81 - S -2-HYDROXY-ACID OXIDASE-RELATED // SUBFAMILY NOT NAMED	0.635	-0.655221	0.0051951	0.0337516	yes	down
1950	Glyma.08G097100		1.715	0.778453	1.85367e-05	0.000333325	yes	up
1951	Glyma.08G097400	(1 of 50) PF00560//PF13855 - Leucine Rich Repeat (LRR_1) // Leucine rich repeat (LRR_8)	5.237	2.38867	0.000206077	0.0025614	yes	up
1952	Glyma.08G099900	(1 of 40) PF03763 - Remorin, C-terminal region (Remorin_C)	0.571	-0.809489	0.00175814	0.0145264	yes	down
1953	Glyma.08G100800	(1 of 17) PF07714//PF12819 - Protein tyrosine kinase (Pkinase_Tyr) // Carbohydrate-binding protein of the ER (Malectin_like)	1.599	0.677026	0.00108278	0.00983389	yes	up
1954	Glyma.08G104600	(1 of 12) 2.1.1.112 - Glucuronoxylan 4-O-methyltransferase	0.484	-1.04576	3.58127e-10	2.4868e-08	yes	down
1955	Glyma.08G105000	(1 of 4) PTHR24423//PTHR24423:SF363 - TWO-COMPONENT SENSOR HISTIDINE KINASE // HISTIDINE KINASE 2	0.609	-0.715942	0.000249914	0.00300503	yes	down
1956	Glyma.08G105200	(1 of 5) PTHR23335//PTHR23335:SF1 - CALMODULIN-BINDING TRANSCRIPTION ACTIVATOR CAMTA // CALMODULIN-BINDING TRANSCRIPTION ACTIVATOR 4	0.612	-0.70884	0.000265319	0.00315898	yes	down
1957	Glyma.08G105400	(1 of 2) PTHR11945//PTHR11945:SF241 - MADS BOX PROTEIN // SUBFAMILY NOT NAMED	0.356	-1.4881	0.00514629	0.0335155	yes	down
1958	Glyma.08G105800	(1 of 20) PF01823 - MAC/Perforin domain (MACPF)	0.61	-0.713792	0.000149787	0.0019663	yes	down
1959	Glyma.08G106700	(1 of 4) PTHR10516//PTHR10516:SF324 - PEPTIDYL-PROLYL CIS-TRANS ISOMERASE // PEPTIDYL-PROLYL CIS-TRANS ISOMERASE FKBP62	4.258	2.0901	0.00463976	0.0309179	yes	up
1960	Glyma.08G107400	(1 of 2) PTHR34461//PTHR34461:SF2 - FAMILY NOT NAMED // GENOMIC DNA, CHROMOSOME 3, P1 CLONE: MYM9	2.174	1.12016	0.00762481	0.0452987	yes	up
1961	Glyma.08G107700	(1 of 4) PTHR27001:SF172 - GENOMIC DNA, CHROMOSOME 3, P1 CLONE: MYM9	1.584	0.663155	0.000126979	0.00172092	yes	up
1962	Glyma.08G109100	(1 of 2) PTHR10366//PTHR10366:SF436 - NAD DEPENDENT EPIMERASE/DEHYDRATASE // SUBFAMILY NOT NAMED	0.233	-2.10267	0.00228297	0.0178113	yes	down
1963	Glyma.08G109300	(1 of 20) 2.3.1.74 - Naringenin-chalcone synthase / Flavonone synthase	0.137	-2.86853	0.00374432	0.0261014	yes	down
1964	Glyma.08G110900		0.099	-3.34056	4.32311e-06	9.67328e-05	yes	down
1965	Glyma.08G112400	(1 of 39) PF04398 - Protein of unknown function, DUF538 (DUF538)	0.65	-0.621607	7.04097e-06	0.000145601	yes	down
1966	Glyma.08G112600	(1 of 43) 1.3.3.8 - Tetrahydroberberine oxidase / THB oxidase	0.651	-0.618396	3.69766e-05	0.000606133	yes	down
1967	Glyma.08G112800	(1 of 65) PF05553 - Cotton fibre expressed protein (DUF761)	0.176	-2.50729	1.36577e-16	4.11217e-14	yes	down
1968	Glyma.08G114700	(1 of 3) PTHR31250:SF4 - CALMODULIN-BINDING FAMILY PROTEIN-RELATED	0.289	-1.79206	8.40652e-08	3.05394e-06	yes	down
1969	Glyma.08G115300	(1 of 8) PTHR22952//PTHR22952:SF182 - CAMP-RESPONSE ELEMENT BINDING PROTEIN-RELATED // SUBFAMILY NOT NAMED	0.617	-0.69558	0.00133307	0.0116084	yes	down
1970	Glyma.08G115600	(1 of 2) PTHR24089//PTHR24089:SF266 - FAMILY NOT NAMED // MITOCHONDRIAL DICARBOXYLATE/TRICARBOXYLATE TRANSPORTER DTC	1.526	0.609528	0.000488616	0.00520508	yes	up
1971	Glyma.08G116900	(1 of 11) PTHR12411:SF371 - CATHEPSIN O	0.076	-3.71747	0.000113793	0.0015728	yes	down
1972	Glyma.08G118000	(1 of 16) PF07939 - Protein of unknown function (DUF1685) (DUF1685)	0.151	-2.72351	2.90854e-12	3.25791e-10	yes	down
1973	Glyma.08G118700	(1 of 8) PTHR11260//PTHR11260:SF233 - GLUTATHIONE S-TRANSFERASE, GST, SUPERFAMILY, GST DOMAIN CONTAINING // SUBFAMILY NOT NAMED	0.354	-1.4979	0.00222092	0.0174356	yes	down
1974	Glyma.08G121700	(1 of 22) 3.2.1.78 - Mannan endo-1,4-beta-mannosidase / Endo-1,4-mannanase	5.316	2.41042	0.00374425	0.0261014	yes	up
1975	Glyma.08G121900	(1 of 2) PTHR11952:SF10 - RIMM-LIKE 16S RRNA PROCESSING PROTEIN	0.583	-0.779552	2.36224e-05	0.000409136	yes	down
1976	Glyma.08G122400	(1 of 7) PTHR32227//PTHR32227:SF127 - FAMILY NOT NAMED // CARBOHYDRATE-BINDING X8 DOMAIN-CONTAINING PROTEIN	5.577	2.4796	0.00291122	0.0216108	yes	up
1977	Glyma.08G125100	(1 of 129) KOG0157 - Cytochrome P450 CYP4/CYP19/CYP26 subfamilies	0.364	-1.45834	0.000392276	0.00435251	yes	down
1978	Glyma.08G126000	(1 of 2) PF07714//PF13857 - Protein tyrosine kinase (Pkinase_Tyr) // Ankyrin repeats (many copies) (Ank_5)	0.541	-0.885709	0.000133166	0.0017893	yes	down
1979	Glyma.08G126900	(1 of 4) K17087 - transmembrane 9 superfamily member 3 (TM9SF3)	1.774	0.827313	8.60236e-12	8.45322e-10	yes	up
1980	Glyma.08G127400	(1 of 2227) 2.7.11.1 - Non-specific serine/threonine protein kinase / Threonine-specific protein kinase	0.361	-1.47188	6.47667e-05	0.000979727	yes	down
1981	Glyma.08G127600	(1 of 37) PF00190 - Cupin (Cupin_1)	0.44	-1.183	3.56058e-14	6.1279e-12	yes	down
1982	Glyma.08G131400	(1 of 7) PTHR11452//PTHR11452:SF14 - ALPHA-GALACTOSIDASE/ALPHA-N-ACETYLGALACTOSAMINIDASE // ALPHA-GALACTOSIDASE A	1.852	0.889277	1.87233e-05	0.000336518	yes	up
1983	Glyma.08G132700	(1 of 2) PTHR21327:SF11 - MONOFUNCTIONAL RIBOFLAVIN BIOSYNTHESIS PROTEIN RIBA 2, CHLOROPLASTIC	1.535	0.618306	0.00108456	0.0098476	yes	up
1984	Glyma.08G133100	-	0.237	-2.0788	3.95732e-06	8.99383e-05	yes	down
1985	Glyma.08G134200	-	0.499	-1.00191	0.00314674	0.022894	yes	down
1986	Glyma.08G135200	(1 of 2) PTHR23335//PTHR23335:SF0 - CALMODULIN-BINDING TRANSCRIPTION ACTIVATOR CAMTA // CALMODULIN-BINDING TRANSCRIPTION ACTIVATOR, ISOFORM F	0.321	-1.64018	4.18759e-27	8.29496e-24	yes	down
1987	Glyma.08G135800	(1 of 1) PTHR10231:SF3 - CMP-SIALIC ACID TRANSPORTER 5	0.303	-1.7249	1.89726e-09	1.0885e-07	yes	down
1988	Glyma.08G136200	(1 of 3) PTHR10502:SF98 - ANNEXIN D1-RELATED	0.482	-1.05216	0.000711434	0.00707599	yes	down
1989	Glyma.08G137600	(1 of 16) PTHR31657//PTHR31657:SF9 - FAMILY NOT NAMED // ETHYLENE-RESPONSIVE TRANSCRIPTION FACTOR CRF5-RELATED	1.829	0.870871	7.97663e-05	0.00116621	yes	up
1990	Glyma.08G137900	(1 of 31) PF04783 - Protein of unknown function (DUF630) (DUF630)	1.762	0.817197	0.00124736	0.0110098	yes	up
1991	Glyma.08G140400	(1 of 399) PF00067 - Cytochrome P450 (p450)	0.599	-0.738319	0.00452123	0.0303011	yes	down
1992	Glyma.08G141300	-	0.65	-0.621891	0.00377207	0.0262462	yes	down
1993	Glyma.08G142400	(1 of 2) PTHR31221//PTHR31221:SF36 - FAMILY NOT NAMED // WRKY TRANSCRIPTION FACTOR 50-RELATED	0.25	-1.99871	2.69828e-18	1.11596e-15	yes	down
1994	Glyma.08G143000	(1 of 3) 2.3.1.193 - tRNA(Met) cytidine acetyltransferase	1.525	0.608911	0.000277737	0.0032798	yes	up
1995	Glyma.08G144600	(1 of 5) PTHR21677 - CRAMPED PROTEIN	5.332	2.41465	2.63311e-08	1.09624e-06	yes	up
1996	Glyma.08G145900	(1 of 2) PTHR11695//PTHR11695:SF567 - ALCOHOL DEHYDROGENASE RELATED // SUBFAMILY NOT NAMED	2.102	1.07175	2.75029e-06	6.54298e-05	yes	up
1997	Glyma.08G146100	(1 of 131) PF00892 - EamA-like transporter family (EamA)	0.314	-1.67234	0.00023481	0.00284982	yes	down
1998	Glyma.08G146500	(1 of 2) PTHR11937//PTHR11937:SF217 - ACTIN // SUBFAMILY NOT NAMED	1.765	0.819618	1.76995e-07	5.93177e-06	yes	up
[truncated: 3,189 more rows]
