# Supplementary material for: Natural Variation of NAR5 Determines Nitrogenase Activity and the Yield in Soybean
Source: Adv Sci (Weinh). 2026 Apr 14;13(38):e21100. doi: 10.1002/advs.202521100 (PMC13335570; doi:10.1002/advs.202521100)
Supplement: Supplementary file 7 — Supporting File 7: advs75316‐sup‐0007‐TableS6.xlsx. [file ADVS-13-e21100-s005.xlsx]

## Sheet: Sheet1
Supplemental Table 6 Sequence information of NAR5 haplotypes.
NO.	Haplotype designation	sequence
1	HapⅠ-1	GCATACAGTCATACACATTACCCAGAACATTTAATTTTAAGGAGTGGCAATAATAAATATTAACCATACACATATATATTACTGAGAACAGTTAGTTTACGAAAAATAGCAATAATAAATATGAACCATTAATTTTATTTAAATTAGTTAATATTAAAAGATAATTTTATATAACTATTCTAAATAATTATGCCATCAATAATTAAATTTTAATCTTCATCATCTTTTATATATATGATTAGTCTAGATTATTCTTACATTTTTAAAATGAAATTGTTTTTATGATACATGCCCCCTCACACATACATAGAAAGTGATTAAACAACCCACAACTACTACTAAACAACATTAAGATTTAAGATCACATAGAGGAACAAAACAAAAAAATAATTATAGGGG…
2	HapⅡ-1	GCATACAGTCATACACATTACCCAGAACATTTAATTTTAAGGAGTGGCAATAATAAATATTAACCATACACATATATATTACTGAGAACAGTTAGTTTACGAAAAATAGCAATAATAAATATGAACCATTAATTTTATTTAAATTAGTTAATATTAAAAGATAATTTTATATAACTATTCTAAATAATTATGCCATCAATAATTAAATTTTAATCTTCATCATCTTTTATATATATGATTAGTCTAGATTATTCTTACATTTTTAAAATGAAATTGTTTTTATGATACATGCCCCCTCACACATACATAGAAAGTGATTAAACAACCCACAACTACTACTAAACAACATTAAGATTTAAGATCACATAGAGGAACAAAACAAAAAAATAATTATAGGGG…
3	HapⅠ-3	GCATACAGTCATACACATTACCCAGAACATTTAATTTTAAGGAGTGGCAATAATAAATATTAACCATACACATATATATTACTGAGAACAGTTAGTTTACGAAAAATAGCAATAATAAATATGAACCATTAATTTTATTTAAATTAGTTAATATTAAAAGATAATTTTATATAACTATTCTAAATAATTATGCCATCAATAATTAAATTTTAATCTTCATCATCTTTTATATATATGATTAGTCTAGATTATTCTTACATTTTTAAAATGAAATTGTTTTTATGATACATGCCCCCTCACACATACATAGAAAGTGATTAAACAACCCACAACTACTACTAAACAACATTAAGATTTAAGATCACATAGAGGAACAAAACAAAAAAATAATTATAGGGG…
4	HapⅡ-2	GCATACAGTCATACACATTACCCAGAACATTTAATTTTAAGGAGTGGCAATAATAAATATTAACCATACACATATATATTACTGAGAACAGTTAGTTTACGAAAAATAGCAATAATAAATATGAACCATTAATTTTATTTAAATTAGTTAATATTAAAAGATAATTTTATATAACTATTCTAAATAATTATGCCATCAATAATTAAATTTTAATCTTCATCATCTTTTATATATATGATTAGTCTAGATTATTCTTACATTTTTAAAATGAAATTGTTTTTATGATACATGCCCCCTCACACATACATAGAAAGTGATTAAACAACCCACAACTACTACTAAACAACATTAAGATTTAAGATCACATAGAGGAACAAAACAAAAAAATAATTATAGGGG…
5	HapⅡ-3	GCATACAGTCATACACATTACCCAGAACATTTAATTTTAAGGAGTGGCAATAATAAATATTAACCATACACATATATATTACTGAGAACAGTTAGTTTACGAAAAATAGCAATAATAAATATGAACCATTAATTTTATTTAAATTAGTTAATATTAAAAGATAATTTTATATAACTATTCTAAATAATTATGCCATCAATAATTAAATTTTAATCTTCATCATCTTTTATATATATGATTAGTCTAGATTATTCTTACATTTTTAAAATGAAATTGTTTTTATGATACATGCCCCCTCACACATACATAGAAAGTGATTAAACAACCCACAACTACTACTAAACAACATTAAGATTTAAGATCACATAGAGGAACAAAACAAAAAAATAATTATAGGGG…
6	HapⅠ-2	GCATACAGTCATACACATTACCCAGAACATTTAATTTTAAGGAGTGGCAATAATAAATATTAACCATACACATATATATTACTGAGAACAGTTAGTTTACGAAAAATAGCAATAATAAATATGAACCATTAATTTTATTTAAATTAGTTAATATTAAAAGATAATTTTATATAACTATTCTAAATAATTATGCCATCAATAATTAAATTTTAATCTTCATCATCTTTTATATATATGATTAGTCTAGATTATTCTTACATTTTTAAAATGAAATTGTTTTTATGATACATGCCCCCTCACACATACATAGAAAGTGATTAAACAACCCACAACTACTACTAAACAACATTAAGATTTAAGATCACATAGAGGAACAAAACAAAAAAATAATTATAGGGG…
7	HapⅡ-4	GCATACAGTCATACACATTACCCAGAACATTTAATTTTAAGGAGTGGCAATAATAAATATTAACCATACACATATATATTACTGAGAACAGTTAGTTTACGAAAAATAGCAATAATAAATATGAACCATTAATTTTATTTAAATTAGTTAATATTAAAAGATAATTTTATATAACTATTCTAAATAATTATGCCATCAATAATTAAATTTTAATCTTCATCATCTTTTATATATATGATTAGTCTAGATTATTCTTACATTTTTAAAATGAAATTGTTTTTATGATACATGCCCCCTCACACATACATAGAAAGTGATTAAACAACCCACAACTACTACTAAACAACATTAAGATTTAAGATCACATAGAGGAACAAAACAAAAAAATAATTATAGGGG…
8	HapⅠ-4	ACATACAGTCATACACATTACCCAGAACATTTAATTTTAAGGAGTGGCAATAATAAATATTAACCATACACATATATATTACTGAGAACAGTTAGTTTACGAAAAATAGCAATAATAAATATGAACCATTAATTTTATTTAAATTAGTTAATATTAAAAGATAATTTTATATAACTATTCTAAATAATTATGCCATCAATAATTAAATTTTAATCTTCATCATCTTTTATATATATGATTAGTCTAGATTATTCTTACATTTTTAAAATGAAATTGTTTTTATGATACATGCCCCCTCACACATACATAGAAAGTGATTAAACAACCCACAACTACTACTAAACAACATTAAGATTTAAGATCACATAGAGGGACAAAACAAAAAAATAATTCTAGGGG…
9	HapⅠ-5	ACATACAGTCATACACATTACCCAGAACATTTAATTTTAAGGAGTGGCAATAATAAATATTAACCATACACATATATATTACTGAGAACAGTTAGTTTACGAAAAATAGCAATAATAAATATGAACCATTAATTTTATTTAAATTAGTTAATATTAAAAGATAATTTTATATAACTATTCTAAATAATTATGCCATCAATAATTAAATTTTAATCTTCATCATCTTTTATATATATGATTAGTCTAGATTATTCTTACATTTTTAAAATGAAATTGTTTTTATGATACATGCCCCCTCACACATACATAGAAAGTGATTAAACAACCCACAACTACTACTAAACAACATTAAGATTTAAGATCACATAGAGGGACAAAACAAAAAAATAATTCTAGGGG…
10	HapⅡ-5	ACATACAGTCATACACATTACCCAGAACATTTAATTTTAAGGAGTGGCAATAATAAATATTAACCATACACATATATATTACTGAGAACAGTTAGTTTACGAAAAATAGCAATAATAAATATGAACCATTAATTTTATTTAAATCAGTTAATATTAAAAGATAATTTTATATAACTATTCTAAATAATTATGCCATCAATAATTAAATTTTAATCTTCATCATCTTTTATATATATGATTAGTCTAGATTATTCTTACATTTTTAAAATGAAATTGTTTTTATGATACATGCCCCCTCACACATACATAGAAAGTGATTAAACAACCCACAACTACTACTAAACAACATTAAGATTTAAGATCACATAGAGGGACAAAACAAAAAAATAATTCTAGGGG…
11	HapⅡ-6	GCATACAGTCATACACATTACCCAGAACATTTAATTTTAAGGAGTGGCAATAATAAATATTAACCATACACATATATATTACTGAGAACAGTTAGTTTACGAAAAATAGCAATAATAAATATGAACCATTAATTTTATTTAAATTAGTTAATATTAAAAGATAATTTTATATAACTATTCTAAATAATTATGCCATCAATAATTAAATTTTAATCTTCATCATCTTTTATATATATGATTAGTCTAGATTATTCTTACATTTTTAAAATGAAATTGTTTTTATGATACATGCCCCCTCACACATACATAGAAAGTGATTAAACAACCCACAACTACTACTAAACAACATTAAGATTTAAGATCACATAGAGGAACAAAACAAAAAAATAATTATAGGGG…
12	HapⅡ-7	ACATACAGTCATACACATTACCCAGAACATTTAATTTTAAGGAGTGGCAATAATAAATATTAACCATACACATATATATTACTGAGAACAGTTAGTTTACGAAAAATAGCAATAATAAATATGAACCATTAATTTTATTTAAATCAGTTAATATTAAAAGATAATTTTATATAACTATTCTAAATAATTATGCCATCAATAATTAAATTTTAATCTTCATCATCTTTTATATATATGATTAGTCTAGATTATTCTTACATTTTTAAAATGAAATTGTTTTTATGATACATGCCCCCTCACACATACATAGAAAGTGATTAAACAACCCACAACTACTACTAAACAACATTAAGATTTAAGATCACATAGAGGGACAAAACAAAAAAATAATTCTAGGGG…
13	HapⅠ-6	ACATACAGTCATACACATTACCCAGAACATTTAATTTTAAGGAGTGGCAATAATAAATATTAACCATACACATATATATTACTGAGAACAGTTAGTTTACGAAAAATAGCAATAATAAATATGAACCATTAATTTTATTTAAATTAGTTAATATTAAAAGATAATTTTATATAACTATTCTAAATAATTATGCCATCAATAATTAAATTTTAATCTTCATCATCTTTTATATATATGATTAGTCTAGATTATTCTTACATTTTTAAAATGAAATTGTTTTTATGATACATGCCCCCTCACACATACATAGAAAGTGATTAAACAACCCACAACTACTACTAAACAACATTAAGATTTAAGATCACATAGAGGGACAAAACAAAAAAATAATTCTAGGGG…
14	HapⅡ-8	GCATACAGTCATACACATTACCCAGAACATTTAATTTTAAGGAGTGGCAATAATAAATATTAACCATACACATATATATTACTGAGAACAGTTAGTTTACGAAAAATAGCAATAATAAATATGAACCATTAATTTTATTTAAATTAGTTAATATTAAAAGATAATTTTATATAACTATTCTAAATAATTATGCCATCAATAATTAAATTTTAATCTTCATCATCTTTTATATATATGATTAGTCTAGATTATTCTTACATTTTTAAAATGAAATTGTTTTTATGATACATGCCCCCTCACACATACATAGAAAGTGATTAAACAACCCACAACTACTACTAAACAACATTAAGATTTAAGATCACATAGAGGAACAAAACAAAAAAATAATTATAGGGG…
15	HapⅠ-7	ACATACAGTCATACACATTACCCAGAACATTTAATTTTAAGGAGTGGCAATAATAAATATTAACCATACACATATATATTACTGAGAACAGTTAGTTTACGAAAAATAGCAATAATAAATATGAACCATTAATTTTATTTAAATTAGTTAATATTAAAAGATAATTTTATATAACTATTCTAAATAATTATGCCATCAATAATTAAATTTTAATCTTCATCATCTTTTATATATATGATTAGTCTAGATTATTCTTACATTTTTAAAATGAAATTGTTTTTATGATACATGCCCCCTCACACATACATAGAAAGTGATTAAACAACCCACAACTACTACTAAACAACATTAAGATTTAAGATCACATAGAGGGACAAAACAAAAAAATAATTCTAGGGG…
16	HapⅡ-9	ACATACAGTCATACACATTACCCAGAACATTTAATTTTAAGGAGTGGCAATAATAAATATTAACCATACACATATATATTACTGAGAACAGTTAGTTTACGAAAAATAGCAATAATAAATATGAACCATTAATTTTATTTAAATCAGTTAATATTAAAAGATAATTTTATATAACTATTCTAAATAATTATGCCATCAATAATTAAATTTTAATCTTCATCATCTTTTATATATATGATTAGTCTAGATTATTCTTACATTTTTAAAATGAAATTGTTTTTATGATACATGCCCCCTCACACATACATAGAAAGTGATTAAACAACCCACAACTACTACTAAACAACATTAAGATTTAAGATCACATAGAGGGACAAAACAAAAAAATAATTCTAGGGG…
17	HapⅠ-8	ACATACAGTCATACACATTACCCAGAACATTTAATTTTAAGGAGTGGCAATAATAAATATTAACCATACACATATATATTACTGAGAACAGTTAGTTTACGAAAAATAGCAATAATAAATATGAACCATTAATTTTATTTAAATTAGTTAATATTAAAAGATAATTTTATATAACTATTCTAAATAATTATGCCATCAATAATTAAATTTTAATCTTCATCATCTTTTATATATATGATTAGTCTAGATTATTCTTACATTTTTAAAATGAAATTGTTTTTATGATACATGCCCCCTCACACATACATAGAAAGTGATTAAACAACCCACAACTACTACTAAACAACATTAAGATTTAAGATCACATAGAGGGACAAAACAAAAAAATAATTCTAGGGG…
18	HapⅡ-10	GCATACAGTCATACACATTACCCAGAACATTTAATTTTAAGGAGTGGCAATAATAAATATTAACCATACACATATATATTACTGAGAACAGTTAGTTTACGAAAAATAGCAATAATAAATATGAACCATTAATTTTATTTAAATTAGTTAATATTAAAAGATAATTTTATATAACTATTCTAAATAATTATGCCATCAATAATTAAATTTTAATCTTCATCATCTTTTATATATATGATTAGTCTAGATTATTCTTACATTTTTAAAATGAAATTGTTTTTATGATACATGCCCCCTCACACATACATAGAAAGTGATTAAACAACCCACAACTACTACTAAACAACATTAAGATTTAAGATCACATAGAGGAACAAAACAAAAAAATAATTATAGGGG…
19	HapⅡ-11	GCATACAGTCATACACATTACCCAGAACATTTAATTTTAAGGAGTGGCAATAATAAATATTAACCATACACATATATATTACTGAGAACAGTTAGTTTACGAAAAATAGCAATAATAAATATGAACCATTAATTTTATTTAAATTAGTTAATATTAAAAGATAATTTTATATAACTATTCTAAATAATTATGCCATCAATAATTAAATTTTAATCTTCATCATCTTTTATATATATGATTAGTCTAGATTATTCTTACATTTTTAAAATGAAATTGTTTTTATGATACATGCCCCCTCACACATACATAGAAAGTGATTAAACAACCCACAACTACTACTAAACAACATTAAGATTTAAGATCACATAGAGGAACAAAACAAAAAAATAATTATAGGGG…
20	HapⅡ-12	GCATACAGTCATACACATTACCCAGAACATTTAATTTTAAGGAGTGGCAATAATAAATATTAACCATACACATATATATTACTGAGAACAGTTAGTTTACGAAAAATAGCAATAATAAATATGAACCATTAATTTTATTTAAATTAGTTAATATTAAAAGATAATTTTATATAACTATTCTAAATAATTATGCCATCAATAATTAAATTTTAATCTTCATCATCTTTTATATATATGATTAGTCTAGATTATTCTTACATTTTTAAAATGAAATTGTTTTTATGATACATGCCCCCTCACACATACATAGAAAGTGATTAAACAACCCACAACTACTACTAAACAACATTAAGATTTAAGATCACATAGAGGAACAAAACAAAAAAATAATTATAGGGG…
21	HapⅡ-13	ACATACAGTCATACACATTACCCAGAACATTTAATTTTAAGGAGTGGCAATAATAAATATTAACCATACACATATATATTACTGAGAACAGTTAGTTTACGAAAAATAGCAATAATAAATATGAACCATTAATTTTATTTAAATCAGTTAATATTAAAAGATAATTTTATATAACTATTCTAAATAATTATGCCATCAATAATTAAATTTTAATCTTCATCATCTTTTATATATATGATTAGTCTAGATTATTCTTACATTTTTAAAATGAAATTGTTTTTATGATACATGCCCCCTCACACATACATAGAAAGTGATTAAACAACCCACAACTACTACTAAACAACATTAAGATTTAAGATCACATAGAGGGACAAAACAAAAAAATAATTCTAGGGG…
22	HapⅡ-14	GCATACAGTCATACACATTACCCAGAACATTTAATTTTAAGGAGTGGCAATAATAAATATTAACCATACACATATATATTACTGAGAACAGTTAGTTTACGAAAAATAGCAATAATAAATATGAACCATTAATTTTATTTAAATTAGTTAATATTAAAAGATAATTTTATATAACTATTCTAAATAATTATGCCATCAATAATTAAATTTTAATCTTCATCATCTTTTATATATATGATTAGTCTAGATTATTCTTACATTTTTAAAATGAAATTGTTTTTATGATACATGCCCCCTCACACATACATAGAAAGTGATTAAACAACCCACAACTACTACTAAACAACATTAAGATTTAAGATCACATAGAGGAACAAAACAAAAAAATAATTATAGGGG…
23	HapⅡ-15	GCATACAGTCATACACATTACCCAGAACATTTAATTTTAAGGAGTGGCAATAATAAATATTAACCATACACATATATATTACTGAGAACAGTTAGTTTACGAAAAATAGCAATAATAAATATGAACCATTAATTTTATTTAAATTAGTTAATATTAAAAGATAATTTTATATAACTATTCTAAATAATTATGCCATCAATAATTAAATTTTAATCTTCATCATCTTTTATATATATGATTAGTCTAGATTATTCTTACATTTTTAAAATGAAATTGTTTTTATGATACATGCCCCCTCACACATACATAGAAAGTGATTAAACAACCCACAACTACTACTAAACAACATTAAGATTTAAGATCACATAGAGGAACAAAACAAAAAAATAATTATAGGGG…
24	HapⅡ-16	GCATACAGTCATACACATTACCCAGAACATTTAATTTTAAGGAGTGGCAATAATAAATATTAACCATACACATATATATTACTGAGAACAGTTAGTTTACGAAAAATAGCAATAATAAATATGAACCATTAATTTTATTTAAATTAGTTAATATTAAAAGATAATTTTATATAACTATTCTAAATAATTATGCCATCAATAATTAAATTTTAATCTTCATCATCTTTTATATATATGATTAGTCTAGATTATTCTTACATTTTTAAAATGAAATTGTTTTTATGATACATGCCCCCTCACACATACATAGAAAGTGATTAAACAACCCACAACTACTACTAAACAACATTAAGATTTAAGATCACATAGAGGAACAAAACAAAAAAATAATTATAGGGG…
25	HapⅡ-17	ACATACAGTCATACACATTACCCAGAACATTTAATTTTAAGGAGTGGCAATAATAAATATTAACCATACACATATATATTACTGAGAACAGTTAGTTTACGAAAAATAGCAATAATAAATATGAACCATTAATTTTATTTAAATCAGTTAATATTAAAAGATAATTTTATATAACTATTCTAAATAATTATGCCATCAATAATTAAATTTTAATCTTCATCATCTTTTATATATATGATTAGTCTAGATTATTCTTACATTTTTAAAATGAAATTGTTTTTATGATACATGCCCCCTCACACATACATAGAAAGTGATTAAACAACCCACAACTACTACTAAACAACATTAAGATTTAAGATCACATAGAGGGACAAAACAAAAAAATAATTCTAGGGG…
26	HapⅡ-18	GCATACAGTCATACACATTACCCAGAACATTTAATTTTAAGGAGTGGCAATAATAAATATTAACCATACACATATATATTACTGAGAACAGTTAGTTTACGAAAAATAGCAATAATAAATATGAACCATTAATTTTATTTAAATTAGTTAATATTAAAAGATAATTTTATATAACTATTCTAAATAATTATGCCATCAATAATTAAATTTTAATCTTCATCATCTTTTATATATATGATTAGTCTAGATTATTCTTACATTTTTAAAATGAAATTGTTTTTATGATACATGCCCCCTCACACATACATAGAAAGTGATTAAACAACCCACAACTACTACTAAACAACATTAAGATTTAAGATCACATAGAGGAACAAAACAAAAAAATAATTATAGGGG…
27	HapⅡ-19	GCATACAGTCATACACATTACCCAGAACATTTAATTTTAAGGAGTGGCAATAATAAATATTAACCATACACATATATATTACTGAGAACAGTTAGTTTACGAAAAATAGCAATAATAAATATGAACCATTAATTTTATTTAAATTAGTTAATATTAAAAGATAATTTTATATAACTATTCTAAATAATTATGCCATCAATAATTAAATTTTAATCTTCATCATCTTTTATATATATGATTAGTCTAGATTATTCTTACATTTTTAAAATGAAATTGTTTTTATGATACATGCCCCCTCACACATACATAGAAAGTGATTAAACAACCCACAACTACTACTAAACAACATTAAGATTTAAGATCACATAGAGGAACAAAACAAAAAAATAATTATAGGGG…
28	HapⅡ-20	GCATACAGTCATACACATTACCCAGAACATTTAATTTTAAGGAGTGGCAATAATAAATATTAACCATACACATATATATTACTGAGAACAGTTAGTTTACGAAAAATAGCAATAATAAATATGAACCATTAATTTTATTTAAATTAGTTAATATTAAAAGATAATTTTATATAACTATTCTAAATAATTATGCCATCAATAATTAAATTTTAATCTTCATCATCTTTTATATATATGATTAGTCTAGATTATTCTTACATTTTTAAAATGAAATTGTTTTTATGATACATGCCCCCTCACACATACATAGAAAGTGATTAAACAACCCACAACTACTACTAAACAACATTAAGATTTAAGATCACATAGAGGAACAAAACAAAAAAATAATTATAGGGG…
29	HapⅠ-9	GCATACAGTCATACACATTACCCAGAACATTTAATTTTAAGGAGTGGCAATAATAAATATTAACCATACACATATATATTACTGAGAACAGTTAGTTTACGAAAAATAGCAATAATAAATATGAACCATTAATTTTATTTAAATTAGTTAATATTAAAAGATAATTTTATATAACTATTCTAAATAATTATGCCATCAATAATTAAATTTTAATCTTCATCATCTTTTATATATATGATTAGTCTAGATTATTCTTACATTTTTAAAATGAAATTGTTTTTATGATACATGCCCCCTCACACATACATAGAAAGTGATTAAACAACCCACAACTACTACTAAACAACATTAAGATTTAAGATCACATAGAGGAACAAAACAAAAAAATAATTATAGGGG…
30	HapⅡ-21	ACATACAGTCATACACATTACCCAGAACATTTAATTTTAAGGAGTGGCAATAATAAATATTAACCATACACATATATATTACTGAGAACAGTTAGTTTACGAAAAATAGCAATAATAAATATGAACCATTAATTTTATTTAAATCAGTTAATATTAAAAGATAATTTTATATAACTATTCTAAATAATTATGCCATCAATAATTAAATTTTAATCTTCATCATCTTTTATATATATGATTAGTCTAGATTATTCTTACATTTTTAAAATGAAATTGTTTTTATGATACATGCCCCCTCACACATACATAGAAAGTGATTAAACAACCCACAACTACTACTAAACAACATTAAGATTTAAGATCACATAGAGGGACAAAACAAAAAAATAATTCTAGGGG…
31	HapⅠ-10	GCATACAGTCATACACATTACCCAGAACATTTAATTTTAAGGAGTGGCAATAATAAATATTAACCATACACATATATATTACTGAGAACAGTTAGTTTACGAAAAATAGCAATAATAAATATGAACCATTAATTTTATTTAAATTAGTTAATATTAAAAGATAATTTTATATAACTATTCTAAATAATTATGCCATCAATAATTAAATTTTAATCTTCATCATCTTTTATATATATGATTAGTCTAGATTATTCTTACATTTTTAAAATGAAATTGTTTTTATGATACATGCCCCCTCACACATACATAGAAAGTGATTAAACAACCCACAACTACTACTAAACAACATTAAGATTTAAGATCACATAGAGGAACAAAACAAAAAAATAATTATAGGGG…
32	HapⅠ-11	GCATACAGTCATACACATTACCCAGAACATTTAATTTTAAGGAGTGGCAATAATAAATATTAACCATACACATATATATTACTGAGAACAGTTAGTTTACGAAAAATAGCAATAATAAATATGAACCATTAATTTTATTTAAATTAGTTAATATTAAAAGATAATTTTATATAACTATTCTAAATAATTATGCCATCAATAATTAAATTTTAATCTTCATCATCTTTTATATATATGATTAGTCTAGATTATTCTTACATTTTTAAAATGAAATTGTTTTTATGATACATGCCCCCTCACACATACATAGAAAGTGATTAAACAACCCACAACTACTACTAAACAACATTAAGATTTAAGATCACATAGAGGAACAAAACAAAAAAATAATTATAGGGG…
33	HapⅠ-12	GCATACAGTCATACACATTACCCAGAACATTTAATTTTAAGGAGTGGCAATAATAAATATTAACCATACACATATATATTACTGAGAACAGTTAGTTTACGAAAAATAGCAATAATAAATATGAACCATTAATTTTATTTAAATTAGTTAATATTAAAAGATAATTTTATATAACTATTCTAAATAATTATGCCATCAATAATTAAATTTTAATCTTCATCATCTTTTATATATATGATTAGTCTAGATTATTCTTACATTTTTAAAATGAAATTGTTTTTATGATACATGCCCCCTCACACATACATAGAAAGTGATTAAACAACCCACAACTACTACTAAACAACATTAAGATTTAAGATCACATAGAGGAACAAAACAAAAAAATAATTATAGGGG…
34	HapⅠ-13	GCATACAGTCATACACATTACCCAGAACATTTAATTTTAAGGAGTGGCAATAATAAATATTAACCATACACATATATATTACTGAGAACAGTTAGTTTACGAAAAATAGCAATAATAAATATGAACCATTAATTTTATTTAAATTAGTTAATATTAAAAGATAATTTTATATAACTATTCTAAATAATTATGCCATCAATAATTAAATTTTAATCTTCATCATCTTTTATATATATGATTAGTCTAGATTATTCTTACATTTTTAAAATGAAATTGTTTTTATGATACATGCCCCCTCACACATACATAGAAAGTGATTAAACAACCCACAACTACTACTAAACAACATTAAGATTTAAGATCACATAGAGGAACAAAACAAAAAAATAATTATAGGGG…
35	HapⅡ-22	ACATACAGTCATACACATTACCCAGAACATTTAATTTTAAGGAGTGGCAATAATAAATATTAACCATACACATATATATTACTGAGAACAGTTAGTTTACGAAAAATAGCAATAATAAATATGAACCATTAATTTTATTTAAATCAGTTAATATTAAAAGATAATTTTATATAACTATTCTAGATAATTATGCCATCAATAATTAAATTTTGATCTTCATCATCTTTTATATATATGATTAGTCTAGATTATTCTTACATTTTTAAAATGAAATTGTTTTTATGATACATGCCCCCTCACACATACATAGAAAGTGATTAAACAACCCACAACTACTACTAAACAACATTAAGATTTAAGATCACATAGAGGGACAAAACAAAAAAATAATTCTAGGGG…
