# Supplementary material for: Natural Variation of NAR5 Determines Nitrogenase Activity and the Yield in Soybean
Source: Adv Sci (Weinh). 2026 Apr 14;13(38):e21100. doi: 10.1002/advs.202521100 (PMC13335570; doi:10.1002/advs.202521100)
Supplement: Supplementary file 8 — Supporting File 8: advs75316‐sup‐0008‐TableS7.xlsx. [file ADVS-13-e21100-s007.xlsx]

## Sheet: Sheet1
Supplementary Table 7 Chemical properties of the top 25-cm soils from the experimental area (n = 5). Mean±SD
Year	pH	Organic matter (g/kg)	Total N (g/kg)	Available N (mg/kg)	Available P (mg/kg)	Available K (mg/kg)
2024	7.51±0.03	39.32±3.38	1.36±0.12	126.42±7.62	62.30±3.03	203.19±18.92
2025	7.46±0.02	38.30±2.67	1.33±0.14	122.81±3.48	53.35±8.62	199.82±27.89
